# Supplementary material for: The Alzheimer’s disease-linked protease BACE1 modulates neuronal IL-6 signaling through shedding of the receptor gp130
Source: Mol Neurodegener. 2023 Feb 21;18:13. doi: 10.1186/s13024-023-00596-6 (PMC9942414; doi:10.1186/s13024-023-00596-6)
Supplement: Supplementary file 2 — Additional file 2: Supplementary Data 1. CSF proteomics of NHP treated with the BACE inhibitor MBI-4. [file 13024_2023_596_MOESM2_ESM.xlsx]

## Sheet: Info
Info For Supplementary Data 1: CSF proteomics of NHP treated with the BACE inhibitor MBI-4
Sheet	Info
1-Raw Data	Raw data of the proteomic analysis extracted from the Maxquant output
	Columns A-D: UniProt Accessions for the protein group, the majority in the protein group and the first accession for Macaca mulatta
	Column E: UniProt Accessions of the human protein orthologs
	Columns F-H: protein database Fasta headers, gene, and protein names of Macaca mulatta
	Columns I-J: gene and protein names of the human orthologs
	Columns K-Q: Summed MS/MS counts, identified unique peptides, protein molecular weight, protein sequence length, posterior error probability (PEP), and summed intensity
	Columns R-BM: protein label free quantification (LFQ) intensities of the individual samples
	Columns BN-DI: unique peptides identified per protein group in the individual samples
2-Analysis	Statistical analysis of protein fold changes
	Columns A-D: UniProt Accessions for the protein group, the majority in the protein group and the first accession for Macaca mulatta
	Column E: UniProt Accessions of the human protein orthologs
	Columns F-H: protein database Fasta headers, gene, and protein names of Macaca mulatta
	Columns I-J: gene and protein names of the human orthologs
	Columns K-R: Average log2 fold changes between 10 mpk and vehicle at 12 h (K) and 24 h (L), Student's Ttest p-values of 10 mpk vs vehicle at 12 h (M) and 24 h (N), the indication of significance (+) after permutation based FDR correction (O, P), and the Ttest statistics (Q, R)
	Columns S-Z: Average log2 fold changes between 30 mpk and vehicle at 12 h (S) and 24 h (T), Student's Ttest p-values of 30 mpk vs vehicle at 12 h (U) and 24 h (V), the indication of significance (+) after permutation based FDR correction (W, X), and the Ttest statistics (Y, Z)
	Columns AA-AH: Average log2 fold changes between 100 mpk and vehicle at 12 h (AA) and 24 h (AB), Student's Ttest p-values of 100 mpk vs vehicle at 12 h (AC) and 24 h (AD), the indication of significance (+) after permutation based FDR correction (AE, AF), , and the Ttest statistics (AG, AH)
	Columns AI-BF: Individual log2 fold changes between post- and pre-dose samples. The LFQ intensities at 12 h and 24 h time points were compared with the respective average baseline intensities at -24 and -1 h (pre-dose)

## Sheet: 1-Raw Data
Protein ACs	Majority UniProt ACs	AC1	New MACMU AC	AC human	Fasta headers	Gene names	Protein names	Gene human	Protein Name human	MS/MS Count	Unique peptides	Sequence coverage [%]	Mol. weight [kDa]	Sequence length	PEP	Intensity	LFQ M1_Veh_-24h	LFQ M1_Veh_-1h	LFQ M1_Veh_12h	LFQ M1_Veh_24h	LFQ M2_Veh_-24h	LFQ M2_Veh_-1h	LFQ M2_Veh_12h	LFQ M2_Veh_24h	LFQ M3_Veh_-24h	LFQ M3_Veh_-1h	LFQ M3_Veh_12h	LFQ M3_Veh_24h	LFQ M1_10mpk_-24h	LFQ M1_10mpk_-1h	LFQ M1_10mpk_12h	LFQ M1_10mpk_24h	LFQ M2_10mpk_-24h	LFQ M2_10mpk_-1h	LFQ M2_10mpk_12h	LFQ M2_10mpk_24h	LFQ M3_10mpk_24h	LFQ M3_10mpk_-1h	LFQ M3_10mpk_12h	LFQ M3_10mpk_-24h	LFQ M1_30mpk_-24h	LFQ M1_30mpk_-1h	LFQ M1_30mpk_12h	LFQ M1_30mpk_24h	LFQ M2_30mpk_-24h	LFQ M2_30mpk_-1h	LFQ M2_30mpk_12h	LFQ M2_30mpk_24h	LFQ M3_30mpk_-24h
A8T666;F6TPW3;F6TPT1	A8T666;F6TPW3	A8T666	A8T666	Q8NBP7	>sp|A8T666|PCSK9_MACMU Proprotein convertase subtilisin/kexin type 9 OS=Macaca mulatta GN=PCSK9 PE=2 SV=1;>tr|F6TPW3|F6TPW3_MACMU Proprotein convertase subtilisin/kexin type 9 OS=Macaca mulatta GN=PCSK9 PE=4 SV=1	PCSK9	Proprotein convertase subtilisin/kexin type 9	PCSK9	Proprotein convertase subtilisin/kexin type 9 (EC 3.4.21.-) (Neural apoptosis-regulated convertase 1) (NARC-1) (Proprotein convertase 9) (PC9) (Subtilisin/kexin-like protease PC9)	40	10	17.8	74.527	692	1.0612e-30	985670000	13089000	12040000	10345000	13829000	13558000	12715000	12450000	14966000	23367000	34538000	22798000	29082000	33137000	16551000	17474000	16702000	23949000	16713000	11275000	20161000	26514000	23370000	17674000	29571000	26888000	18363000	16111000	17875000	17948000	NaN	10834000	23072000	23858000
B3Y6B8	B3Y6B8	B3Y6B8	B3Y6B8	P08571	>tr|B3Y6B8|B3Y6B8_MACMU Monocyte differentiation antigen CD14 OS=Macaca mulatta GN=CD14 PE=2 SV=1	CD14	Monocyte differentiation antigen CD14	CD14	Monocyte differentiation antigen CD14 (Myeloid cell-specific leucine-rich glycoprotein) (CD antigen CD14) [Cleaved into: Monocyte differentiation antigen CD14, urinary form; Monocyte differentiation antigen CD14, membrane-bound form]	855	16	54.7	40.127	375	0	93475000000	1261500000	1167200000	1463500000	1471300000	1438800000	1296400000	1516600000	1548200000	1472500000	2599200000	2198300000	2325400000	1461400000	2153100000	1899400000	1782300000	1546000000	1623300000	1726900000	2045300000	2343500000	1892300000	1667300000	1368400000	1425000000	1389700000	1571700000	1802300000	1698300000	2004300000	2152500000	2308800000	1847400000
F5CI18;F7HB11	F5CI18	F5CI18	A0A1D5QFC1	P30086	>tr|F5CI18|F5CI18_MACMU Phosphatidylethanolamine-binding protein OS=Macaca mulatta GN=PEBP1 PE=2 SV=1	PEBP1	Phosphatidylethanolamine-binding protein	PEBP1	Phosphatidylethanolamine-binding protein 1 (PEBP-1) (HCNPpp) (Neuropolypeptide h3) (Prostatic-binding protein) (Raf kinase inhibitor protein) (RKIP) [Cleaved into: Hippocampal cholinergic neurostimulating peptide (HCNP)]	403	12	72.7	20.897	187	0	11503000000	194240000	170790000	214850000	187270000	240310000	262150000	244950000	231630000	213620000	176730000	217690000	200740000	207540000	230000000	229670000	199850000	277160000	291770000	265300000	257880000	246090000	212170000	234510000	199640000	227360000	212780000	227400000	188730000	243950000	256420000	268640000	286000000	211780000
F6PJA8	F6PJA8	F6PJA8	A0A1D5Q7U7	P03952	>tr|F6PJA8|F6PJA8_MACMU Uncharacterized protein (Fragment) OS=Macaca mulatta GN=KLKB1 PE=3 SV=1	KLKB1	Uncharacterized protein (Fragment)	KLKB1	Plasma kallikrein (EC 3.4.21.34) (Fletcher factor) (Kininogenin) (Plasma prekallikrein) [Cleaved into: Plasma kallikrein heavy chain; Plasma kallikrein light chain]	399	15	28.3	72.185	643	2.0748e-148	6944000000	126050000	123180000	132480000	139260000	218390000	163970000	136430000	156190000	134660000	125420000	98397000	118900000	137660000	132900000	133640000	127200000	211510000	159360000	145050000	139210000	98738000	115700000	97800000	145280000	110000000	111530000	114630000	132770000	232060000	195280000	144750000	162240000	137490000
F6PJM4	F6PJM4	F6PJM4	F6PJM4	Q92520	>tr|F6PJM4|F6PJM4_MACMU Uncharacterized protein (Fragment) OS=Macaca mulatta GN=FAM3C PE=4 SV=1	FAM3C	Uncharacterized protein (Fragment)	FAM3C	Protein FAM3C (Interleukin-like EMT inducer)	758	13	60.4	24.713	227	0	31605000000	489670000	483840000	587760000	494400000	450360000	492010000	588060000	495510000	507500000	542080000	633750000	508080000	556790000	763060000	773930000	536040000	543580000	521240000	606340000	384170000	572160000	558320000	659930000	526970000	600330000	561390000	735050000	508840000	517070000	536100000	677250000	470310000	606060000
F6PJQ1;F7FN03	F6PJQ1;F7FN03	F6PJQ1	F6PJQ1	Q9NPH0	>tr|F6PJQ1|F6PJQ1_MACMU Lysophosphatidic acid phosphatase type 6 OS=Macaca mulatta GN=ACP6 PE=2 SV=1;>tr|F7FN03|F7FN03_MACMU Uncharacterized protein OS=Macaca mulatta GN=ACP6 PE=4 SV=1	ACP6	Lysophosphatidic acid phosphatase type 6	ACP6	Lysophosphatidic acid phosphatase type 6 (EC 3.1.3.2) (Acid phosphatase 6, lysophosphatidic) (Acid phosphatase-like protein 1) (PACPL1)	2	2	7.5	48.558	428	2.9064e-05	226810000	NaN	5893700	NaN	NaN	NaN	NaN	NaN	NaN	NaN	NaN	NaN	NaN	NaN	NaN	NaN	NaN	NaN	NaN	NaN	NaN	NaN	NaN	NaN	NaN	NaN	NaN	NaN	NaN	NaN	NaN	NaN	NaN	NaN
F6PJT4;F6PJU5;F6PJY7;F6PKV0;F6PKW8;F6PKZ8;F6PJW4;F7H4H3;F7BML8;F6TUX4;F7H4G9;F6UHD3;F7H4H1;F7H4F4;F6PKX6;F7FD93;F6UGY3;F7FD81;F7FD75;F7FD86	F6PJT4;F6PJU5;F6PJY7;F6PKV0;F6PKW8;F6PKZ8;F6PJW4	F6PJT4	F6PJT4	Q13557	>tr|F6PJT4|F6PJT4_MACMU Uncharacterized protein (Fragment) OS=Macaca mulatta GN=LOC706977 PE=4 SV=1;>tr|F6PJU5|F6PJU5_MACMU Uncharacterized protein (Fragment) OS=Macaca mulatta GN=LOC706977 PE=4 SV=1;>tr|F6PJY7|F6PJY7_MACMU Uncharacterized protein (Fragmen	LOC706977	Uncharacterized protein (Fragment)	Camk2d	Calcium/calmodulin-dependent protein kinase type II subunit delta (CaM kinase II subunit delta) (CaMK-II subunit delta) (EC 2.7.11.17)	40	3	7.5	48.237	428	7.3609e-08	315370000	NaN	NaN	NaN	NaN	NaN	NaN	NaN	NaN	NaN	NaN	NaN	NaN	NaN	NaN	NaN	NaN	NaN	NaN	NaN	NaN	NaN	NaN	NaN	NaN	NaN	NaN	NaN	NaN	NaN	NaN	NaN	NaN	11639000
F6PK24	F6PK24	F6PK24	F6PK24	P22897	>tr|F6PK24|F6PK24_MACMU Uncharacterized protein OS=Macaca mulatta GN=MRC1L1 PE=4 SV=1	MRC1L1	Uncharacterized protein	MRC1	Macrophage mannose receptor 1 (MMR) (C-type lectin domain family 13 member D) (C-type lectin domain family 13 member D-like) (Macrophage mannose receptor 1-like protein 1) (CD antigen CD206)	325	24	17.8	165.95	1456	6.3029e-115	5278100000	99703000	106350000	108390000	115590000	59987000	62477000	65944000	65607000	117470000	128750000	130490000	141230000	97581000	123820000	124160000	113780000	76793000	61406000	70553000	65466000	142940000	124970000	131050000	120060000	97071000	116790000	107650000	126820000	65120000	63315000	63383000	70413000	120570000
F6PLF0	F6PLF0	F6PLF0	F6PLF0	P04040	>tr|F6PLF0|F6PLF0_MACMU Catalase OS=Macaca mulatta GN=CAT PE=3 SV=1	CAT	Catalase	CAT	Catalase (EC 1.11.1.6)	36	12	26.2	59.942	527	2.4865e-31	557600000	9123700	7965200	23900000	9047300	11367000	NaN	8855000	NaN	NaN	21798000	21244000	6302700	NaN	5838600	NaN	5526300	4543700	NaN	NaN	5991700	NaN	NaN	13255000	NaN	13700000	6858500	13229000	9988000	2443800	8498300	6924700	NaN	NaN
F6PLV7;F6PLX3	F6PLV7;F6PLX3	F6PLV7	F6PLV7	P23142	>tr|F6PLV7|F6PLV7_MACMU Fibulin-1 OS=Macaca mulatta GN=FBLN1 PE=3 SV=1;>tr|F6PLX3|F6PLX3_MACMU Fibulin-1 OS=Macaca mulatta GN=FBLN1 PE=3 SV=1	FBLN1	Fibulin-1	FBLN1	Fibulin-1 (FIBL-1)	322	3	50.6	76.918	703	0	28868000000	584750000	440770000	515410000	459350000	472860000	479790000	466040000	458650000	544110000	467690000	615910000	698890000	489120000	726070000	636930000	562310000	565850000	517000000	507800000	508380000	631440000	500560000	627000000	532990000	591290000	657390000	704830000	709700000	559490000	481710000	604140000	525130000	662390000
F6PLZ7	F6PLZ7	F6PLZ7	F6PLZ7	Q8IUX7	>tr|F6PLZ7|F6PLZ7_MACMU Uncharacterized protein OS=Macaca mulatta GN=AEBP1 PE=4 SV=1	AEBP1	Uncharacterized protein	AEBP1	Adipocyte enhancer-binding protein 1 (AE-binding protein 1) (Aortic carboxypeptidase-like protein)	602	23	22.3	129.98	1156	0	20499000000	524080000	526490000	404000000	463480000	271270000	293780000	252210000	235190000	462180000	478700000	372110000	439270000	492670000	390530000	512900000	422250000	295690000	268170000	199840000	215520000	482760000	502800000	451760000	429330000	509380000	561400000	428990000	497980000	250450000	278470000	191410000	250260000	562800000
F6PNY6	F6PNY6	F6PNY6	F6PNY6	P22748	>tr|F6PNY6|F6PNY6_MACMU Uncharacterized protein OS=Macaca mulatta GN=CA4 PE=4 SV=1	CA4	Uncharacterized protein	CA4	Carbonic anhydrase 4 (EC 4.2.1.1) (Carbonate dehydratase IV) (Carbonic anhydrase IV) (CA-IV)	18	3	12.7	35.346	315	1.8272e-07	377910000	NaN	7598700	NaN	NaN	7807900	NaN	8181700	8030900	NaN	8567600	9791000	9946400	8874400	9786600	9929700	NaN	8903900	13464000	18106000	11745000	NaN	NaN	10192000	8707400	NaN	7507900	8955900	9565800	8935400	9038900	NaN	10943000	NaN
F6PP70	F6PP70	F6PP70	F6PP70	Q9Y696	>tr|F6PP70|F6PP70_MACMU Chloride intracellular channel protein 4 OS=Macaca mulatta GN=CLIC4 PE=2 SV=1	CLIC4	Chloride intracellular channel protein 4	CLIC4	Chloride intracellular channel protein 4 (Intracellular chloride ion channel protein p64H1)	48	3	14.2	28.758	253	8.2998e-10	657710000	14064000	13720000	14863000	13434000	9671000	11553000	13008000	12062000	14575000	13910000	13636000	13301000	13079000	6982200	11801000	14044000	5279900	13588000	10557000	14073000	16358000	17360000	15077000	14821000	13545000	15919000	15588000	14156000	10736000	9641000	11639000	13505000	16482000
F6PP96;F6PPA4	F6PP96;F6PPA4	F6PP96	F6PP96	P39059	>tr|F6PP96|F6PP96_MACMU Uncharacterized protein OS=Macaca mulatta GN=COL15A1 PE=4 SV=1;>tr|F6PPA4|F6PPA4_MACMU Uncharacterized protein OS=Macaca mulatta GN=COL15A1 PE=4 SV=1	COL15A1	Uncharacterized protein	COL15A1	Collagen alpha-1(XV) chain [Cleaved into: Restin (Endostatin-XV) (Related to endostatin) (Restin-I); Restin-2 (Restin-II); Restin-3 (Restin-III); Restin-4 (Restin-IV)]	76	6	5.2	142.03	1388	2.2741e-22	838830000	10924000	10066000	10499000	9798400	11913000	9993500	12939000	10627000	23247000	27206000	17902000	19524000	15628000	16462000	14751000	13764000	15624000	15436000	9601700	10611000	19748000	21395000	19177000	23012000	13597000	13777000	11812000	12367000	12451000	12408000	10447000	13944000	28693000
F6PPL1	F6PPL1	F6PPL1	F6PPL1	Q8N3H0	>tr|F6PPL1|F6PPL1_MACMU Chemokine-like protein TAFA-2 OS=Macaca mulatta GN=LOC716656 PE=4 SV=1	FAM19A2	Chemokine-like protein TAFA-2	FAM19A2	Protein FAM19A2 (Chemokine-like protein TAFA-2)	21	2	19.1	14.526	131	2.8589e-05	269870000	5941900	5526800	7389400	5800300	7190800	6714400	NaN	7943700	NaN	NaN	6064300	NaN	NaN	8360900	8766200	NaN	NaN	NaN	7813700	7542000	NaN	NaN	6728700	7673000	NaN	NaN	NaN	NaN	6774000	6792100	8523800	NaN	5842900
F6PPU1	F6PPU1	F6PPU1	F6PPU1	Q9Y240	>tr|F6PPU1|F6PPU1_MACMU Uncharacterized protein OS=Macaca mulatta GN=CLEC11A PE=4 SV=1	CLEC11A	Uncharacterized protein	CLEC11A	C-type lectin domain family 11 member A (C-type lectin superfamily member 3) (Lymphocyte secreted C-type lectin) (Stem cell growth factor) (p47)	65	9	35.3	35.786	323	5.0828e-36	1946100000	56121000	43167000	35328000	39202000	42092000	46420000	32746000	35548000	46348000	33674000	38273000	30819000	46803000	35205000	46228000	30686000	52141000	39164000	33923000	35610000	42109000	39315000	45541000	55137000	45516000	46949000	17261000	NaN	38331000	35957000	31377000	32237000	57621000
F6PPY8	F6PPY8	F6PPY8	F6PPY8	O75711	>tr|F6PPY8|F6PPY8_MACMU Uncharacterized protein OS=Macaca mulatta GN=SCRG1 PE=4 SV=1	SCRG1	Uncharacterized protein	SCRG1	Scrapie-responsive protein 1 (Scrapie-responsive gene 1 protein) (ScRG-1)	146	5	65.3	11.211	98	1.006e-185	28450000000	579070000	614830000	584770000	566840000	487380000	469860000	483880000	436560000	686320000	406140000	803950000	809280000	542050000	637320000	668500000	575940000	236180000	402380000	364940000	379320000	505720000	446710000	504490000	467280000	790730000	709370000	732530000	694290000	531250000	437430000	650000000	687360000	669330000
F6PRM5;F6PQU4;F6PRM0;F6PQV6	F6PRM5	F6PRM5	F6PRM5	P07585	>tr|F6PRM5|F6PRM5_MACMU Uncharacterized protein OS=Macaca mulatta GN=DCN PE=4 SV=1	DCN	Uncharacterized protein	DCN	Decorin (Bone proteoglycan II) (PG-S2) (PG40)	519	15	53.5	39.858	359	1.6638e-176	13595000000	249330000	245030000	191560000	213950000	212010000	220830000	198670000	203960000	317160000	292510000	248300000	265960000	325480000	291110000	386260000	264300000	308680000	215290000	213620000	206760000	301500000	301580000	263730000	299950000	298420000	298590000	275850000	285500000	250750000	256550000	219320000	214930000	344920000
F6PRP0;CON__Q05443	F6PRP0	F6PRP0	F6PRP0	P51884	>tr|F6PRP0|F6PRP0_MACMU Keratan sulfate proteoglycan lumican OS=Macaca mulatta GN=LUM PE=2 SV=1	LUM	Keratan sulfate proteoglycan lumican	LUM	Lumican (Keratan sulfate proteoglycan lumican) (KSPG lumican)	716	14	44.1	38.421	338	0	94903000000	1297500000	1300000000	1242600000	1273400000	1956600000	2015500000	1855100000	1793500000	2240100000	2413500000	1975400000	2280200000	1537800000	1645400000	1832600000	1196500000	2581100000	1943700000	1751600000	1575200000	1842400000	2062600000	1838200000	1995600000	1596900000	1539400000	1451600000	1438700000	2124200000	2063000000	1870300000	1861600000	2809200000
F6PRP7	F6PRP7	F6PRP7	F6PRP7	Q8IYJ0	>tr|F6PRP7|F6PRP7_MACMU PILR-associating neural protein OS=Macaca mulatta GN=PIANP PE=2 SV=1	C11H12orf53	PILR-associating neural protein	PIANP	PILR alpha-associated neural protein (PILR-associating neural protein) (Paired immunoglobin-like type 2 receptor-associating neural protein)	64	2	6.7	30.076	282	1.1958e-05	2103800000	50992000	62514000	53851000	24798000	NaN	NaN	54789000	47558000	32519000	NaN	NaN	43351000	56506000	17486000	22094000	54339000	8412800	NaN	NaN	43897000	49966000	41230000	62502000	NaN	44126000	52280000	58219000	61088000	NaN	NaN	49120000	32264000	42575000
F6PSP6	F6PSP6	F6PSP6	F6PSP6	Q8IX05	>tr|F6PSP6|F6PSP6_MACMU Uncharacterized protein OS=Macaca mulatta PE=4 SV=1		Uncharacterized protein	CD302	CD302 antigen (C-type lectin BIMLEC) (C-type lectin domain family 13 member A) (DEC205-associated C-type lectin 1) (Type I transmembrane C-type lectin receptor DCL-1) (CD antigen CD302)	6	3	9.9	26.166	232	3.8929e-08	268320000	NaN	NaN	NaN	NaN	11959000	12785000	NaN	NaN	NaN	NaN	NaN	NaN	NaN	NaN	NaN	NaN	22952000	12324000	20434000	12067000	NaN	NaN	NaN	NaN	NaN	NaN	NaN	NaN	NaN	15062000	16158000	13438000	NaN
F6PVD2	F6PVD2	F6PVD2	F6PVD2	Q641Q3	>tr|F6PVD2|F6PVD2_MACMU Uncharacterized protein (Fragment) OS=Macaca mulatta GN=LOC719751 PE=4 SV=1	LOC719751	Uncharacterized protein (Fragment)	METRNL	Meteorin-like protein (Subfatin)	77	7	30.6	28.742	255	5.1123e-33	1347700000	23549000	21348000	20671000	26127000	22638000	20578000	22755000	28135000	29229000	35690000	24995000	29933000	21164000	33396000	37084000	24053000	20116000	20235000	24293000	30759000	41280000	26536000	23280000	27952000	24700000	20195000	19644000	23941000	21726000	20103000	20205000	24871000	33462000
F6PVP6	F6PVP6	F6PVP6	A0A1D5Q3Y3	Q9ULB1	>tr|F6PVP6|F6PVP6_MACMU Uncharacterized protein OS=Macaca mulatta GN=NRXN1 PE=4 SV=1	NRXN1	Uncharacterized protein	NRXN1	Neurexin-1 (Neurexin I-alpha) (Neurexin-1-alpha)	44	2	15.8	17.874	158	8.4465e-15	1588200000	NaN	NaN	NaN	NaN	NaN	NaN	NaN	NaN	43318000	NaN	NaN	NaN	NaN	NaN	NaN	NaN	NaN	NaN	NaN	NaN	NaN	NaN	NaN	NaN	NaN	NaN	NaN	NaN	NaN	NaN	NaN	NaN	NaN
F6PZI2;F7FVI2;F7FVB9;F6PZH2;F7FVB5	F6PZI2	F6PZI2	F6PZI2	Q16363	>tr|F6PZI2|F6PZI2_MACMU Uncharacterized protein OS=Macaca mulatta PE=4 SV=1		Uncharacterized protein	LAMA4	Laminin subunit alpha-4 (Laminin-14 subunit alpha) (Laminin-8 subunit alpha) (Laminin-9 subunit alpha)	97	17	11.3	201.58	1821	5.2859e-49	1091600000	23783000	28306000	23786000	27656000	15151000	14859000	16177000	16547000	17089000	22190000	20514000	22445000	21547000	32236000	38249000	28446000	16179000	15224000	16805000	15582000	22101000	24755000	20033000	20436000	27173000	28844000	29930000	29882000	14552000	15009000	16871000	18831000	25698000
F6PZZ0;F6WSG1	F6PZZ0;F6WSG1	F6PZZ0	F6WSG1	P11597	>tr|F6PZZ0|F6PZZ0_MACMU Uncharacterized protein OS=Macaca mulatta GN=CETP PE=4 SV=1;>tr|F6WSG1|F6WSG1_MACMU Uncharacterized protein OS=Macaca mulatta GN=CETP PE=4 SV=1	CETP	Uncharacterized protein	CETP	Cholesteryl ester transfer protein (Lipid transfer protein I)	43	4	13.2	45.029	409	1.6993e-28	510080000	8598300	8702000	8965000	8846200	9682100	10510000	9132700	10341000	10931000	13973000	10605000	8737900	9403000	8127400	14553000	8239600	10040000	12049000	9711700	9579200	7179600	9068600	10551000	14003000	12922000	10087000	10950000	12220000	17531000	13956000	8712300	11433000	10852000
F6Q074	F6Q074	F6Q074	F6Q074	O75715	>tr|F6Q074|F6Q074_MACMU Glutathione peroxidase OS=Macaca mulatta GN=GPX5 PE=3 SV=1	GPX5	Glutathione peroxidase	GPX5	Epididymal secretory glutathione peroxidase (EC 1.11.1.9) (Epididymis-specific glutathione peroxidase-like protein) (EGLP) (Glutathione peroxidase 5) (GPx-5) (GSHPx-5)	98	2	13.1	25.212	221	1.168e-30	5604900000	99379000	105110000	98611000	121140000	90038000	83000000	96327000	89847000	110090000	108550000	68098000	114550000	99171000	159780000	164220000	92131000	127220000	104030000	124970000	90750000	114690000	119040000	119590000	99248000	114750000	27255000	130300000	128910000	107940000	116210000	101020000	102580000	110270000
F6Q1U7	F6Q1U7	F6Q1U7	F6Q1U7	Q13421	>tr|F6Q1U7|F6Q1U7_MACMU Uncharacterized protein OS=Macaca mulatta GN=MSLN PE=4 SV=1	MSLN	Uncharacterized protein	MSLN	Mesothelin (CAK1 antigen) (Pre-pro-megakaryocyte-potentiating factor) [Cleaved into: Megakaryocyte-potentiating factor (MPF); Mesothelin, cleaved form]	10	3	6.2	68.694	630	3.7124e-09	286200000	10946000	10553000	7375900	9749900	NaN	NaN	NaN	NaN	NaN	NaN	NaN	NaN	11852000	9963000	14045000	9301900	NaN	NaN	NaN	NaN	NaN	NaN	NaN	NaN	8485300	9122900	NaN	9149600	NaN	NaN	NaN	NaN	NaN
F6Q273	F6Q273	F6Q273	F6Q273	P20700	>tr|F6Q273|F6Q273_MACMU Lamin-B1 isoform 1 OS=Macaca mulatta GN=LMNB1 PE=2 SV=1	LMNB1	Lamin-B1 isoform 1	LMNB1	Lamin-B1	3	2	4.1	66.453	586	2.8837e-05	29896000	NaN	NaN	4060900	NaN	NaN	NaN	NaN	NaN	NaN	NaN	NaN	NaN	NaN	NaN	NaN	NaN	NaN	NaN	NaN	NaN	NaN	NaN	NaN	NaN	NaN	NaN	NaN	NaN	NaN	NaN	NaN	NaN	NaN
F6Q5T0	F6Q5T0	F6Q5T0	F6Q5T0	Q08397	>tr|F6Q5T0|F6Q5T0_MACMU Uncharacterized protein OS=Macaca mulatta GN=LOXL1 PE=4 SV=1	LOXL1	Uncharacterized protein	LOXL1	Lysyl oxidase homolog 1 (EC 1.4.3.-) (Lysyl oxidase-like protein 1) (LOL)	39	5	12.3	63.322	576	6.1017e-11	719530000	14770000	17055000	16207000	14285000	12105000	11696000	12828000	14710000	21575000	16942000	13291000	12617000	13606000	16863000	15482000	12628000	19610000	15160000	16027000	14968000	16976000	14966000	13810000	18524000	14673000	14058000	NaN	NaN	13152000	12710000	11230000	13623000	17544000
F6Q7P4	F6Q7P4	F6Q7P4	F6Q7P4	Q9Y644	>tr|F6Q7P4|F6Q7P4_MACMU Uncharacterized protein (Fragment) OS=Macaca mulatta GN=RFNG PE=4 SV=1	RFNG	Uncharacterized protein (Fragment)	RFNG	Beta-1,3-N-acetylglucosaminyltransferase radical fringe (EC 2.4.1.222) (O-fucosylpeptide 3-beta-N-acetylglucosaminyltransferase)	23	5	22.4	35.441	322	1.5261e-18	686570000	19479000	11179000	14506000	14507000	16071000	15420000	14996000	13798000	13004000	NaN	11760000	13387000	14528000	13701000	12080000	13289000	21007000	13291000	15662000	13381000	14230000	15627000	14038000	12057000	11174000	13889000	7809800	12466000	14298000	14077000	16362000	18401000	14987000
F6Q7Q5	F6Q7Q5	F6Q7Q5	F6Q7Q5	Q8NFZ8	>tr|F6Q7Q5|F6Q7Q5_MACMU Uncharacterized protein OS=Macaca mulatta GN=CADM4 PE=4 SV=1	CADM4	Uncharacterized protein	CADM4	Cell adhesion molecule 4 (Immunoglobulin superfamily member 4C) (IgSF4C) (Nectin-like protein 4) (NECL-4) (TSLC1-like protein 2)	332	8	28	38.702	353	1.2997e-298	12662000000	246540000	241880000	245930000	236700000	234970000	237830000	259660000	252310000	234440000	218710000	240950000	234840000	239050000	293300000	315930000	225760000	270510000	246200000	259280000	239630000	249670000	252300000	240310000	213060000	244230000	255800000	252720000	236800000	240420000	222860000	259440000	302430000	233830000
F6Q9Y0;F6Q379;F7HB21;F6Q9W8	F6Q9Y0;F6Q379;F7HB21;F6Q9W8	F6Q9Y0	F7HB21	P55291	>tr|F6Q9Y0|F6Q9Y0_MACMU Uncharacterized protein (Fragment) OS=Macaca mulatta GN=CDH15 PE=3 SV=1;>tr|F6Q379|F6Q379_MACMU Uncharacterized protein (Fragment) OS=Macaca mulatta GN=CDH15 PE=3 SV=1;>tr|F7HB21|F7HB21_MACMU Uncharacterized protein (Fragment) OS=Ma	CDH15	Uncharacterized protein (Fragment)	CDH15	Cadherin-15 (Cadherin-14) (Muscle cadherin) (M-cadherin)	286	13	27.3	80.7	740	7.0142e-121	2966800000	55533000	54220000	53199000	47004000	66404000	64367000	67935000	67152000	45832000	41866000	52268000	43333000	53422000	64595000	65057000	49807000	81523000	70603000	75266000	67056000	47229000	45020000	49928000	39956000	59253000	60066000	58928000	53421000	68039000	64103000	87322000	75723000	38511000
F6QBT2;F6QBV6	F6QBT2;F6QBV6	F6QBT2	F6QBT2	O60259	>tr|F6QBT2|F6QBT2_MACMU Uncharacterized protein OS=Macaca mulatta GN=KLK8 PE=3 SV=1;>tr|F6QBV6|F6QBV6_MACMU Uncharacterized protein OS=Macaca mulatta GN=KLK8 PE=3 SV=1	KLK8	Uncharacterized protein	KLK8	Kallikrein-8 (hK8) (EC 3.4.21.118) (Neuropsin) (NP) (Ovasin) (Serine protease 19) (Serine protease TADG-14) (Tumor-associated differentially expressed gene 14 protein)	14	3	24.6	28.205	260	7.4373e-11	240300000	NaN	NaN	NaN	NaN	NaN	NaN	NaN	NaN	NaN	NaN	NaN	NaN	NaN	NaN	NaN	NaN	NaN	NaN	NaN	NaN	NaN	NaN	NaN	NaN	NaN	NaN	NaN	NaN	NaN	NaN	NaN	NaN	NaN
F6QC94;F6QCB5;F6QC84	F6QC94;F6QCB5;F6QC84	F6QC94	F6QC94	Q9H2X0	>tr|F6QC94|F6QC94_MACMU Uncharacterized protein OS=Macaca mulatta GN=CHRD PE=4 SV=1;>tr|F6QCB5|F6QCB5_MACMU Chordin OS=Macaca mulatta GN=CHRD PE=3 SV=1;>tr|F6QC84|F6QC84_MACMU Uncharacterized protein (Fragment) OS=Macaca mulatta GN=CHRD PE=4 SV=1	CHRD	Uncharacterized protein	CHRD	Chordin	48	4	6.2	97.841	915	1.7866e-12	448400000	7709900	NaN	8662000	7720800	8775200	12762000	10028000	7876000	7918100	10204000	8126000	7501600	8777700	5235200	8114100	6940600	7787900	10657000	11224000	12107000	11539000	12604000	NaN	12000000	NaN	8502500	8344500	5533500	10746000	12119000	11062000	12498000	9227400
F6QCT1	F6QCT1	F6QCT1	F6QCT1	P13987	>tr|F6QCT1|F6QCT1_MACMU CD59 glycoprotein preproprotein OS=Macaca mulatta GN=CD59 PE=2 SV=1	CD59	CD59 glycoprotein preproprotein	CD59	CD59 glycoprotein (1F5 antigen) (20 kDa homologous restriction factor) (HRF-20) (HRF20) (MAC-inhibitory protein) (MAC-IP) (MEM43 antigen) (Membrane attack complex inhibition factor) (MACIF) (Membrane inhibitor of reactive lysis) (MIRL) (Protectin) (CD antigen CD59)	188	3	32	14.035	128	1.3536e-62	28954000000	562060000	565290000	599340000	570650000	438690000	408070000	519790000	531200000	480570000	539070000	554850000	544500000	705030000	853160000	972500000	479020000	470150000	435880000	463400000	431810000	570150000	432380000	485530000	461390000	649220000	602790000	674430000	677450000	596990000	636610000	647980000	682130000	608160000
F6QDW4;F7CBD5	F6QDW4;F7CBD5	F6QDW4	F6QDW4	P37837	>tr|F6QDW4|F6QDW4_MACMU Transaldolase (Fragment) OS=Macaca mulatta GN=LOC720828 PE=3 SV=1;>tr|F7CBD5|F7CBD5_MACMU Transaldolase (Fragment) OS=Macaca mulatta GN=LOC720828 PE=3 SV=1	LOC720828	Transaldolase	TALDO1	Transaldolase (EC 2.2.1.2)	87	7	22.7	31.579	286	8.3632e-21	1004400000	18834000	18940000	30043000	18504000	22125000	21202000	15609000	11065000	14409000	10899000	30244000	23675000	10551000	18191000	21787000	18517000	10777000	18813000	18526000	22442000	13404000	14336000	12996000	13667000	19644000	16790000	25688000	20498000	10457000	22007000	21071000	15163000	15677000
F6QE81;F6QE39;F6Q734	F6QE81;F6QE39;F6Q734	F6QE81	F6QE81	P22626	>tr|F6QE81|F6QE81_MACMU Heterogeneous nuclear ribonucleoproteins A2/B1 isoform A2 OS=Macaca mulatta GN=HNRNPA2B1 PE=2 SV=1;>tr|F6QE39|F6QE39_MACMU Heterogeneous nuclear ribonucleoproteins A2/B1 (Fragment) OS=Macaca mulatta GN=HNRNPA2B1 PE=4 SV=1;>tr|F6Q734	HNRNPA2B1	Heterogeneous nuclear ribonucleoproteins A2/B1 isoform A2	HNRNPA2B1	Heterogeneous nuclear ribonucleoproteins A2/B1 (hnRNP A2/B1)	22	4	15	36.006	341	1.3186e-38	451050000	23186000	14240000	24484000	NaN	19768000	22470000	18325000	NaN	NaN	NaN	23726000	9660100	NaN	NaN	NaN	NaN	NaN	5295500	NaN	NaN	NaN	NaN	NaN	NaN	12215000	14052000	NaN	NaN	NaN	11833000	NaN	NaN	NaN
F6QFA6	F6QFA6	F6QFA6	F6QFA6	Q9UPU3	>tr|F6QFA6|F6QFA6_MACMU Uncharacterized protein OS=Macaca mulatta GN=SORCS3 PE=4 SV=1	SORCS3	Uncharacterized protein	SORCS3	VPS10 domain-containing receptor SorCS3	100	5	4.4	135.8	1222	4.2793e-49	3879500000	65502000	67681000	70581000	59881000	85432000	92173000	94124000	78722000	70740000	60457000	71950000	61911000	76429000	104840000	94252000	83723000	84659000	88433000	95225000	70384000	86266000	76412000	81476000	82353000	75495000	73266000	89290000	83559000	74609000	70834000	84988000	78370000	64876000
F6QG32	F6QG32	F6QG32	F6QG32	Q9BZR6	>tr|F6QG32|F6QG32_MACMU Uncharacterized protein (Fragment) OS=Macaca mulatta GN=RTN4R PE=4 SV=1	RTN4R	Uncharacterized protein (Fragment)	RTN4R	Reticulon-4 receptor (Nogo receptor) (NgR) (Nogo-66 receptor)	194	10	31.3	49.918	466	4.3004e-51	1715200000	35001000	34308000	34948000	29070000	35905000	40296000	30302000	42658000	21140000	23924000	26133000	25689000	34460000	46244000	39945000	37790000	52785000	44711000	49903000	36544000	31364000	27389000	28463000	28047000	32484000	35753000	35625000	30780000	40239000	35857000	43475000	42284000	22031000
F6QGM7	F6QGM7	F6QGM7	G7MPH5	Q9UJA9	>tr|F6QGM7|F6QGM7_MACMU Uncharacterized protein OS=Macaca mulatta GN=ENPP5 PE=4 SV=1	ENPP5	Uncharacterized protein	ENPP5	Ectonucleotide pyrophosphatase/phosphodiesterase family member 5 (E-NPP 5) (NPP-5) (EC 3.1.-.-)	8	4	14.8	52.762	459	3.1386e-11	493550000	10246000	9906300	12083000	11535000	10085000	11138000	10853000	11531000	9228300	NaN	10709000	NaN	5808000	17045000	12409000	11476000	NaN	12201000	21179000	10157000	10845000	10261000	10526000	NaN	NaN	NaN	NaN	NaN	NaN	10554000	13239000	9826400	NaN
F6QHR1	F6QHR1	F6QHR1	F6QHR1	O15240	>tr|F6QHR1|F6QHR1_MACMU Uncharacterized protein OS=Macaca mulatta GN=VGF PE=4 SV=1	VGF	Uncharacterized protein	VGF	Neurosecretory protein VGF [Cleaved into: Neuroendocrine regulatory peptide-1 (NERP-1); Neuroendocrine regulatory peptide-2 (NERP-2); Antimicrobial peptide VGF[554-577]]	1142	26	48.7	64.041	587	0	99244000000	1618500000	1680500000	2401600000	1818300000	1615700000	1605700000	2280600000	1934600000	1366700000	1532200000	1836800000	1398100000	1918000000	3099600000	2195400000	2191200000	2027100000	2057500000	2674300000	1951000000	1689700000	1638500000	2062000000	1871800000	2048700000	1942000000	2517500000	2123400000	1795000000	1725900000	2808100000	2461000000	1648300000
F6QI33	F6QI33	F6QI33	F6QI33	Q16270	>tr|F6QI33|F6QI33_MACMU Uncharacterized protein OS=Macaca mulatta GN=IGFBP7 PE=4 SV=1	IGFBP7	Uncharacterized protein	IGFBP7	Insulin-like growth factor-binding protein 7 (IBP-7) (IGF-binding protein 7) (IGFBP-7) (IGFBP-rP1) (MAC25 protein) (PGI2-stimulating factor) (Prostacyclin-stimulating factor) (Tumor-derived adhesion factor) (TAF)	1976	14	53.9	29.081	282	0	250610000000	4563000000	5169100000	3653500000	4521200000	2937000000	3131900000	3422300000	3308400000	5322600000	5493700000	5474000000	6590300000	5061200000	5067900000	6398700000	4424300000	3650900000	3140300000	2980700000	2953000000	5638800000	5473600000	5694500000	5368500000	5656100000	6061700000	6043700000	5972300000	3139000000	3213900000	3288300000	3610300000	6629100000
F6QIU9;F7HC28	F6QIU9	F6QIU9	F6QIU9	Q9UHC6	>tr|F6QIU9|F6QIU9_MACMU Uncharacterized protein (Fragment) OS=Macaca mulatta GN=CNTNAP2 PE=4 SV=1	CNTNAP2	Uncharacterized protein (Fragment)	CNTNAP2	Contactin-associated protein-like 2 (Cell recognition molecule Caspr2)	13	5	8.4	98.095	882	4.1117e-12	487070000	11255000	14566000	13588000	NaN	13681000	12539000	12768000	14611000	NaN	NaN	NaN	NaN	NaN	NaN	15987000	12585000	19928000	17814000	15958000	12683000	NaN	NaN	NaN	NaN	NaN	NaN	12437000	NaN	NaN	NaN	13725000	12574000	NaN
F6QJD8	F6QJD8	F6QJD8	F6QJD8	P05109	>tr|F6QJD8|F6QJD8_MACMU Protein S100-A8 OS=Macaca mulatta GN=S100A8 PE=2 SV=1	S100A8	Protein S100-A8	S100A8	Protein S100-A8 (Calgranulin-A) (Calprotectin L1L subunit) (Cystic fibrosis antigen) (CFAG) (Leukocyte L1 complex light chain) (Migration inhibitory factor-related protein 8) (MRP-8) (p8) (S100 calcium-binding protein A8) (Urinary stone protein band A) [Cleaved into: Protein S100-A8, N-terminally processed]	110	7	41.9	10.821	93	3.8984e-36	3187700000	34965000	172530000	346100000	97326000	31224000	33270000	NaN	12881000	NaN	27846000	37035000	43351000	11803000	72152000	7043900	75050000	12163000	NaN	NaN	54098000	32794000	NaN	NaN	NaN	NaN	137770000	580340000	146520000	8810200	48735000	NaN	14274000	NaN
F6QQ29	F6QQ29	F6QQ29	F6QQ29	Q8NCC3	>tr|F6QQ29|F6QQ29_MACMU Group XV phospholipase A2 OS=Macaca mulatta GN=PLA2G15 PE=2 SV=1	PLA2G15	Group XV phospholipase A2	PLA2G15	Group XV phospholipase A2 (EC 2.3.1.-) (1-O-acylceramide synthase) (ACS) (LCAT-like lysophospholipase) (LLPL) (Lysophospholipase 3) (Lysosomal phospholipase A2) (LPLA2)	16	3	10.7	46.543	412	2.0904e-07	365740000	6618300	5984600	7532600	6705000	7826000	8261100	7700800	7174700	6665800	6242000	7928700	7795500	7741500	7619000	7750200	7355800	9330400	7441400	8327100	9935700	8065600	6705600	6357500	6387400	8671700	6685000	7976600	7246400	NaN	8713900	NaN	NaN	NaN
F6QQ66	F6QQ66	F6QQ66	F6QQ66	P07858	>tr|F6QQ66|F6QQ66_MACMU Uncharacterized protein OS=Macaca mulatta GN=CTSB PE=3 SV=1	CTSB	Uncharacterized protein	CTSB	Cathepsin B (EC 3.4.22.1) (APP secretase) (APPS) (Cathepsin B1) [Cleaved into: Cathepsin B light chain; Cathepsin B heavy chain]	459	14	54.9	37.746	339	4.7208e-143	26765000000	486970000	431950000	465560000	448110000	456060000	448210000	492580000	471730000	427990000	488000000	443200000	477150000	460780000	552370000	641610000	506610000	667020000	515670000	598830000	671600000	529680000	539340000	489790000	452330000	534240000	524530000	555500000	589720000	575980000	619760000	565700000	612570000	515160000
F6QQP0;H9H2W2	F6QQP0	F6QQP0	F6QQP0	B9A064	>tr|F6QQP0|F6QQP0_MACMU Uncharacterized protein OS=Macaca mulatta GN=LOC100430606 PE=4 SV=1	LOC100430606	Uncharacterized protein	IGLL5	Immunoglobulin lambda-like polypeptide 5 (G lambda-1) (Germline immunoglobulin lambda 1)	49	2	53.6	24.782	233	0	2062200000	27724000	33613000	27554000	30550000	21608000	37375000	37912000	43414000	65521000	62238000	64755000	55774000	26805000	NaN	10172000	30277000	NaN	26823000	16367000	33288000	60789000	59159000	57936000	61244000	23841000	16382000	23792000	27583000	25372000	25503000	26618000	24785000	44057000
F6QQZ0;F6SEB7;F6QQZ9	F6QQZ0;F6SEB7	F6QQZ0	F6QQZ0	Q92752	>tr|F6QQZ0|F6QQZ0_MACMU Uncharacterized protein OS=Macaca mulatta GN=TNR PE=4 SV=1;>tr|F6SEB7|F6SEB7_MACMU Tenascin-R OS=Macaca mulatta GN=TNR PE=2 SV=1	TNR	Uncharacterized protein	TNR	Tenascin-R (TN-R) (Janusin) (Restrictin)	78	13	14.3	139.66	1268	5.3315e-36	1917800000	30035000	31901000	40914000	28045000	31887000	40815000	50409000	42542000	20411000	33521000	30036000	27733000	36661000	64453000	47293000	45205000	56773000	51536000	53624000	36304000	39913000	35488000	34415000	30982000	40469000	39702000	42552000	44346000	33940000	36532000	58150000	53117000	39835000
F6QTL3	F6QTL3	F6QTL3	F6QTL3	Q13519	>tr|F6QTL3|F6QTL3_MACMU Nociceptin OS=Macaca mulatta GN=PNOC PE=2 SV=1	PNOC	Nociceptin	PNOC	Prepronociceptin [Cleaved into: Neuropeptide 1; Nociceptin (Orphanin FQ) (PPNOC); Neuropeptide 2]	66	3	30.1	20.299	176	5.4629e-15	1245100000	19279000	23462000	37461000	17351000	21352000	34293000	23192000	33847000	22208000	15199000	23802000	28311000	24548000	35729000	28165000	22155000	16231000	24498000	12032000	16215000	15751000	13657000	14813000	21438000	18382000	21770000	45565000	24221000	23969000	17440000	39046000	30707000	17770000
F6QVG0;F6W5Q0;F6W5L7;F6QVF2	F6QVG0;F6W5Q0;F6W5L7;F6QVF2	F6QVG0	F6W5Q0	Q9NZC2	>tr|F6QVG0|F6QVG0_MACMU Uncharacterized protein OS=Macaca mulatta GN=TREM2 PE=4 SV=1;>tr|F6W5Q0|F6W5Q0_MACMU Uncharacterized protein (Fragment) OS=Macaca mulatta GN=TREM2 PE=4 SV=1;>tr|F6W5L7|F6W5L7_MACMU Uncharacterized protein OS=Macaca mulatta GN=TREM2	TREM2	Uncharacterized protein	TREM2	Triggering receptor expressed on myeloid cells 2 (TREM-2) (Triggering receptor expressed on monocytes 2)	62	3	23.9	24.181	218	9.1184e-36	1447800000	36234000	35807000	29014000	29197000	21405000	27516000	25876000	38538000	27955000	25979000	28048000	NaN	34808000	25685000	36837000	28853000	27233000	NaN	NaN	31430000	30281000	NaN	25312000	23348000	36214000	35317000	42391000	36684000	31229000	27917000	29331000	NaN	29125000
F6QVN2;F6QVP0;F6QVM3	F6QVN2;F6QVP0;F6QVM3	F6QVN2	F6QVP0	P23381	>tr|F6QVN2|F6QVN2_MACMU Uncharacterized protein OS=Macaca mulatta GN=WARS PE=3 SV=1;>tr|F6QVP0|F6QVP0_MACMU Tryptophanyl-tRNA synthetase, cytoplasmic isoform a OS=Macaca mulatta GN=WARS PE=2 SV=1;>tr|F6QVM3|F6QVM3_MACMU Uncharacterized protein OS=Macaca mu	WARS	Uncharacterized protein	WARS	Tryptophan--tRNA ligase, cytoplasmic (EC 6.1.1.2) (Interferon-induced protein 53) (IFP53) (Tryptophanyl-tRNA synthetase) (TrpRS) (hWRS) [Cleaved into: T1-TrpRS; T2-TrpRS]	3	2	5.6	48.883	430	0.00010562	22600000	NaN	NaN	NaN	NaN	NaN	NaN	NaN	NaN	NaN	NaN	NaN	NaN	NaN	NaN	NaN	NaN	NaN	NaN	NaN	NaN	3144200	NaN	NaN	NaN	NaN	NaN	NaN	NaN	NaN	NaN	NaN	NaN	NaN
F6QX81	F6QX81	F6QX81	F6QX81	P13727	>tr|F6QX81|F6QX81_MACMU Uncharacterized protein OS=Macaca mulatta GN=LOC100423556 PE=4 SV=1	LOC100423556	Uncharacterized protein	PRG2	Bone marrow proteoglycan (BMPG) (Proteoglycan 2) [Cleaved into: Eosinophil granule major basic protein (EMBP) (MBP) (Pregnancy-associated major basic protein)]	41	4	19.8	25.099	222	1.5273e-33	1256400000	7658500	NaN	8186200	NaN	30287000	NaN	NaN	NaN	11052000	59634000	47304000	48516000	6569600	6488400	NaN	NaN	41457000	11141000	NaN	40539000	NaN	NaN	NaN	NaN	NaN	NaN	NaN	NaN	50425000	41071000	NaN	31236000	NaN
F6QX90;F7AXF3	F6QX90;F7AXF3	F6QX90	A0A1D5QSK0	O75083	>tr|F6QX90|F6QX90_MACMU Uncharacterized protein OS=Macaca mulatta GN=WDR1 PE=4 SV=1;>tr|F7AXF3|F7AXF3_MACMU Uncharacterized protein OS=Macaca mulatta GN=WDR1 PE=4 SV=1	WDR1	Uncharacterized protein	WDR1	WD repeat-containing protein 1 (Actin-interacting protein 1) (AIP1) (NORI-1)	18	5	15.1	66.476	608	8.5797e-22	402760000	11982000	NaN	NaN	10025000	8616900	11608000	NaN	13617000	8751600	10396000	11237000	NaN	NaN	NaN	10877000	11058000	13833000	NaN	10297000	10014000	9643500	10896000	10140000	NaN	9629100	8818600	NaN	8708400	NaN	10226000	NaN	11966000	12471000
F6QXG0;F6QXG9	F6QXG0;F6QXG9	F6QXG0	F6QXG0	O15123	>tr|F6QXG0|F6QXG0_MACMU Uncharacterized protein OS=Macaca mulatta GN=ANGPT2 PE=4 SV=1;>tr|F6QXG9|F6QXG9_MACMU Uncharacterized protein OS=Macaca mulatta GN=ANGPT2 PE=4 SV=1	ANGPT2	Uncharacterized protein	ANGPT2	Angiopoietin-2 (ANG-2)	2	2	6.3	50.896	444	0.00023443	70687000	NaN	NaN	NaN	NaN	NaN	NaN	NaN	NaN	3600300	NaN	NaN	NaN	NaN	NaN	NaN	NaN	NaN	NaN	NaN	NaN	NaN	NaN	NaN	NaN	NaN	NaN	NaN	NaN	NaN	NaN	NaN	NaN	NaN
F6QYS6;F6QYR5	F6QYS6;F6QYR5	F6QYS6	F6QYS6	P05107	>tr|F6QYS6|F6QYS6_MACMU Integrin beta OS=Macaca mulatta PE=3 SV=1;>tr|F6QYR5|F6QYR5_MACMU Integrin beta OS=Macaca mulatta PE=3 SV=1		Integrin beta	ITGB2	Integrin beta-2 (Cell surface adhesion glycoproteins LFA-1/CR3/p150,95 subunit beta) (Complement receptor C3 subunit beta) (CD antigen CD18)	3	2	2.7	85.051	771	0.00026951	37957000	NaN	NaN	3721100	NaN	NaN	NaN	NaN	NaN	NaN	NaN	NaN	NaN	NaN	NaN	NaN	NaN	NaN	NaN	NaN	NaN	NaN	NaN	NaN	NaN	NaN	NaN	NaN	NaN	NaN	NaN	NaN	NaN	NaN
F6QYY5	F6QYY5	F6QYY5	G7N7L7	P14384	>tr|F6QYY5|F6QYY5_MACMU Uncharacterized protein (Fragment) OS=Macaca mulatta GN=CPM PE=4 SV=1	CPM	Uncharacterized protein (Fragment)	CPM	Carboxypeptidase M (CPM) (EC 3.4.17.12)	48	2	6.9	44.821	393	7.6842e-21	448290000	8494200	7880100	7679600	7400800	7604900	9415100	10438000	9230000	NaN	8258200	8162200	8336500	10020000	12773000	11757000	7225500	10868000	9870800	9907900	9881700	9180200	8851300	8993000	8301300	NaN	NaN	11028000	NaN	10108000	9944800	13416000	11891000	11109000
F6QZ27	F6QZ27	F6QZ27	F6QZ27	Q01459	>tr|F6QZ27|F6QZ27_MACMU Uncharacterized protein OS=Macaca mulatta GN=CTBS PE=3 SV=1	CTBS	Uncharacterized protein	CTBS	Di-N-acetylchitobiase (EC 3.2.1.-)	166	9	29.6	43.406	382	1.6522e-88	5019200000	66947000	50302000	61070000	55593000	130210000	100160000	95333000	83112000	111880000	98330000	101140000	89568000	57914000	77482000	67771000	60561000	142230000	129550000	119140000	103670000	142590000	117380000	153470000	124730000	79492000	68905000	79662000	72717000	103600000	90727000	105860000	93712000	141630000
F6R167	F6R167	F6R167	A0A5K1TVC4	P17174	>tr|F6R167|F6R167_MACMU Uncharacterized protein OS=Macaca mulatta GN=GOT1 PE=4 SV=1	GOT1	Uncharacterized protein	GOT1	Aspartate aminotransferase, cytoplasmic (cAspAT) (EC 2.6.1.1) (EC 2.6.1.3) (Cysteine aminotransferase, cytoplasmic) (Cysteine transaminase, cytoplasmic) (cCAT) (Glutamate oxaloacetate transaminase 1) (Transaminase A)	541	16	48.2	47.169	417	0	21558000000	383710000	387110000	457400000	351380000	408040000	429870000	514710000	415500000	326250000	319330000	396580000	333080000	414190000	571790000	517510000	421550000	518540000	447570000	568990000	410740000	362560000	393330000	389180000	361570000	405090000	394610000	519060000	412220000	434830000	394300000	614350000	522220000	344110000
F6R1N2;F7E6P2;F7E6F6;F6YK52	F6R1N2;F7E6P2	F6R1N2	F6R1N2	P00338	>tr|F6R1N2|F6R1N2_MACMU L-lactate dehydrogenase OS=Macaca mulatta GN=LDHA PE=2 SV=1;>tr|F7E6P2|F7E6P2_MACMU L-lactate dehydrogenase OS=Macaca mulatta GN=LDHA PE=3 SV=1	LDHA	L-lactate dehydrogenase	LDHA	L-lactate dehydrogenase A chain (LDH-A) (EC 1.1.1.27) (Cell proliferation-inducing gene 19 protein) (LDH muscle subunit) (LDH-M) (Renal carcinoma antigen NY-REN-59)	120	7	40.4	36.631	332	1.9219e-76	2437600000	54245000	50499000	70142000	45596000	47149000	50269000	63660000	49716000	39553000	44028000	53987000	40554000	35835000	42010000	30000000	37764000	62052000	51407000	54553000	51860000	63173000	44903000	44989000	45086000	43803000	42787000	50593000	47843000	47552000	46160000	45768000	46288000	46728000
F6R267	F6R267	F6R267	F6R267	P01213	>tr|F6R267|F6R267_MACMU Beta-neoendorphin-dynorphin OS=Macaca mulatta GN=PDYN PE=2 SV=1	PDYN	Beta-neoendorphin-dynorphin	PDYN	Proenkephalin-B (Beta-neoendorphin-dynorphin) (Preprodynorphin) [Cleaved into: Alpha-neoendorphin; Beta-neoendorphin; Big dynorphin (Big Dyn); Dynorphin A(1-17) (Dyn-A17) (Dynorphin A); Dynorphin A(1-13); Dynorphin A(1-8); Leu-enkephalin; Rimorphin (Dynorphin B) (Dyn-B) (Dynorphin B(1-13)); Leumorphin (Dynorphin B-29)]	82	5	32.4	28.01	253	6.2778e-70	3690200000	98098000	65716000	121960000	81142000	66889000	67792000	96205000	70292000	55588000	52189000	57824000	61115000	101200000	147300000	48499000	78916000	68735000	67167000	92023000	57350000	55347000	47356000	68827000	65724000	86603000	86339000	116580000	74919000	74009000	56486000	101250000	79178000	65133000
F6R2E7	F6R2E7	F6R2E7	F6R2E7	Q14515	>tr|F6R2E7|F6R2E7_MACMU Uncharacterized protein OS=Macaca mulatta GN=SPARCL1 PE=4 SV=1	SPARCL1	Uncharacterized protein	SPARCL1	SPARC-like protein 1 (High endothelial venule protein) (Hevin) (MAST 9)	2711	39	71.3	74.985	661	0	293070000000	5696200000	5406600000	5507300000	5061900000	4908100000	5272700000	5580300000	5432700000	4109700000	3979300000	4386900000	4335900000	6768600000	8734500000	8401300000	6563300000	6354200000	6629500000	6402200000	5461000000	5263000000	5257900000	5289700000	4389700000	6109300000	6061700000	6420600000	5442900000	5873800000	5847200000	6866000000	6136300000	4483400000
F6R310;F6R338	F6R310;F6R338	F6R310	A0A1D5QBL7	Q8WXW3	>tr|F6R310|F6R310_MACMU Uncharacterized protein OS=Macaca mulatta GN=PIBF1 PE=4 SV=1;>tr|F6R338|F6R338_MACMU Uncharacterized protein OS=Macaca mulatta GN=PIBF1 PE=4 SV=1	PIBF1	Uncharacterized protein	PIBF1	Progesterone-induced-blocking factor 1	20	2	2.3	89.405	755	0.00064015	511630000	NaN	NaN	105720000	NaN	NaN	NaN	NaN	NaN	NaN	NaN	NaN	NaN	NaN	NaN	NaN	NaN	NaN	NaN	NaN	NaN	NaN	NaN	NaN	NaN	NaN	NaN	NaN	NaN	NaN	NaN	NaN	NaN	NaN
F6R6D9	F6R6D9	F6R6D9	F6R6D9	Q6UXK5	>tr|F6R6D9|F6R6D9_MACMU Leucine-rich repeat neuronal protein 1 OS=Macaca mulatta GN=LRRN1 PE=2 SV=1	LRRN1	Leucine-rich repeat neuronal protein 1	LRRN1	Leucine-rich repeat neuronal protein 1 (Neuronal leucine-rich repeat protein 1) (NLRR-1)	33	6	9.1	80.797	716	2.7327e-16	814990000	15189000	16405000	18147000	17855000	19548000	16715000	18684000	18054000	15456000	16738000	18434000	17900000	17792000	24336000	22522000	14178000	21557000	16504000	16743000	11596000	15223000	15528000	15269000	14013000	16932000	16292000	16326000	11212000	15340000	18075000	18877000	10894000	15247000
F6R6M6	F6R6M6	F6R6M6	F6R6K2	Q7LFX5	>tr|F6R6M6|F6R6M6_MACMU Uncharacterized protein OS=Macaca mulatta GN=CHST15 PE=4 SV=1	CHST15	Uncharacterized protein	CHST15	Carbohydrate sulfotransferase 15 (EC 2.8.2.33) (B-cell RAG-associated gene protein) (hBRAG) (N-acetylgalactosamine 4-sulfate 6-O-sulfotransferase) (GalNAc4S-6ST)	26	5	10.2	64.865	561	5.0976e-15	880250000	NaN	NaN	15557000	20670000	19779000	23401000	20293000	17941000	17117000	15578000	15008000	NaN	14312000	22544000	19398000	17654000	29053000	14363000	19401000	19191000	18379000	17117000	20777000	15215000	17626000	18965000	16539000	16771000	28465000	19454000	22714000	20437000	17686000
F6R7B7;F7H247;F7AZF0	F6R7B7	F6R7B7	A0A1D5Q119	P15121	>tr|F6R7B7|F6R7B7_MACMU Uncharacterized protein OS=Macaca mulatta GN=AKR1B1 PE=4 SV=1	AKR1B1	Uncharacterized protein	AKR1B1	Aldose reductase (AR) (EC 1.1.1.21) (Aldehyde reductase) (Aldo-keto reductase family 1 member B1)	26	5	25.9	29.384	263	1.0387e-16	376220000	8527500	7866100	NaN	6879400	NaN	10190000	NaN	NaN	13108000	12194000	12730000	11795000	NaN	NaN	NaN	6912500	NaN	NaN	9152600	5472600	13998000	10298000	10167000	6910600	6993200	6759700	NaN	7036500	NaN	7393700	8571200	NaN	11008000
F6R7P5;F6R7Q5	F6R7P5;F6R7Q5	F6R7P5	F6R7P5	P09668	>tr|F6R7P5|F6R7P5_MACMU Uncharacterized protein OS=Macaca mulatta GN=CTSH PE=3 SV=1;>tr|F6R7Q5|F6R7Q5_MACMU Uncharacterized protein OS=Macaca mulatta GN=CTSH PE=3 SV=1	CTSH	Uncharacterized protein	CTSH	Pro-cathepsin H [Cleaved into: Cathepsin H mini chain; Cathepsin H (EC 3.4.22.16); Cathepsin H heavy chain; Cathepsin H light chain]	34	4	19.4	37.343	335	9.2255e-15	347760000	8465600	7780800	5931600	NaN	7638200	NaN	7438300	9451000	10989000	6214100	14317000	17617000	7243800	NaN	NaN	8462200	NaN	NaN	7946100	9572700	10139000	NaN	9510200	NaN	10550000	NaN	NaN	NaN	NaN	4747100	NaN	NaN	NaN
F6R9H5;F6ZVI5	F6R9H5;F6ZVI5	F6R9H5	P60030	O43493	>tr|F6R9H5|F6R9H5_MACMU Uncharacterized protein OS=Macaca mulatta PE=4 SV=1;>tr|F6ZVI5|F6ZVI5_MACMU Uncharacterized protein OS=Macaca mulatta PE=4 SV=1		Uncharacterized protein	TGOLN2	Trans-Golgi network integral membrane protein 2 (TGN38 homolog) (TGN46) (TGN48) (Trans-Golgi network protein TGN51)	231	10	29.1	49.151	460	1.5129e-196	9965100000	225420000	251230000	242620000	238600000	186120000	183140000	248800000	205680000	168970000	224970000	270870000	232330000	217660000	125430000	135310000	194190000	105310000	187970000	183090000	161830000	220230000	256750000	198310000	214710000	210290000	248390000	203100000	151940000	150220000	127530000	177400000	135080000	185390000
F6R9K4	F6R9K4	F6R9K4	F6R9K4	Q00973	>tr|F6R9K4|F6R9K4_MACMU Beta-1,4 N-acetylgalactosaminyltransferase 1 OS=Macaca mulatta GN=B4GALNT1 PE=4 SV=1	B4GALNT1	Beta-1,4 N-acetylgalactosaminyltransferase 1	B4GALNT1	Beta-1,4 N-acetylgalactosaminyltransferase 1 (EC 2.4.1.92) ((N-acetylneuraminyl)-galactosylglucosylceramide) (GM2/GD2 synthase) (GalNAc-T)	66	5	11.6	58.854	533	3.5455e-16	356480000	5854100	NaN	7907700	5725200	8790900	8477300	10263000	10590000	6757800	NaN	5820100	6496500	NaN	8063800	11310000	8086400	10631000	10726000	15448000	9262300	6677300	7799100	9293200	5785300	NaN	6040400	7759000	NaN	7947600	7781600	8964400	8822500	NaN
F6RAA1;F6RAB9	F6RAA1;F6RAB9	F6RAA1	F6RAA1	P10645	>tr|F6RAA1|F6RAA1_MACMU Uncharacterized protein OS=Macaca mulatta GN=CHGA PE=4 SV=1;>tr|F6RAB9|F6RAB9_MACMU Uncharacterized protein (Fragment) OS=Macaca mulatta GN=CHGA PE=4 SV=1	CHGA	Uncharacterized protein	CHGA	Chromogranin-A (CgA) (Pituitary secretory protein I) (SP-I) [Cleaved into: Vasostatin-1 (Vasostatin I); Vasostatin-2 (Vasostatin II); EA-92; ES-43; Pancreastatin; SS-18; WA-8; WE-14; LF-19; AL-11; GV-19; GR-44; ER-37]	1371	24	51.9	50.491	455	0	189420000000	3130600000	3166900000	4532800000	3381000000	3438300000	3625200000	5041200000	3784700000	2577000000	3082200000	3197200000	3048200000	3260400000	4658700000	3349600000	3558500000	3717400000	3729000000	5643900000	3434700000	3070500000	3026300000	3268600000	3096000000	3614300000	3492700000	4306800000	3319600000	3470800000	3400900000	5319700000	4522200000	2706700000
F6RAZ7;F6RAY8	F6RAZ7;F6RAY8	F6RAZ7	F6RAZ7	P55058	>tr|F6RAZ7|F6RAZ7_MACMU Uncharacterized protein OS=Macaca mulatta GN=PLTP PE=4 SV=1;>tr|F6RAY8|F6RAY8_MACMU Uncharacterized protein OS=Macaca mulatta GN=PLTP PE=4 SV=1	PLTP	Uncharacterized protein	PLTP	Phospholipid transfer protein (Lipid transfer protein II)	1460	21	42.4	54.355	493	0	115400000000	1894500000	1996900000	1699100000	1934700000	1765400000	1675800000	1839600000	1821600000	2397700000	2285800000	2069800000	2219100000	2695700000	2655400000	3169500000	2200200000	2283800000	2309500000	1910800000	1905100000	2444600000	2701200000	2304800000	2473100000	2522800000	2472300000	2499600000	2397600000	2263500000	2287800000	2051600000	2208700000	2914600000
F6RB51	F6RB51	F6RB51	F6RB51	P43234	>tr|F6RB51|F6RB51_MACMU Uncharacterized protein OS=Macaca mulatta GN=CTSO PE=3 SV=1	CTSO	Uncharacterized protein	CTSO	Cathepsin O (EC 3.4.22.42)	4	2	10	36.04	321	0.00070835	128860000	NaN	NaN	NaN	NaN	NaN	NaN	NaN	NaN	NaN	NaN	NaN	NaN	NaN	NaN	NaN	NaN	NaN	NaN	NaN	NaN	NaN	NaN	NaN	4907200	NaN	NaN	NaN	NaN	NaN	NaN	NaN	NaN	NaN
F6RBB3;F7H8A1	F6RBB3	F6RBB3	A0A1D5QNJ4	P23528	>tr|F6RBB3|F6RBB3_MACMU Uncharacterized protein OS=Macaca mulatta GN=CFL1 PE=4 SV=1	CFL1	Uncharacterized protein	CFL1	Cofilin-1 (18 kDa phosphoprotein) (p18) (Cofilin, non-muscle isoform)	144	7	54.4	16.827	149	1.4789e-43	5122900000	104170000	108260000	162210000	82052000	119750000	93787000	76508000	108180000	83616000	112180000	147060000	106000000	78670000	101820000	73923000	65069000	120650000	78076000	91205000	92649000	94765000	84437000	90923000	102450000	102020000	101690000	123240000	119840000	92229000	110640000	71616000	96646000	85616000
F6RDI1;F7AJJ5;F7AJI7	F6RDI1;F7AJJ5;F7AJI7	F6RDI1	F6RDI1	P11717	>tr|F6RDI1|F6RDI1_MACMU Uncharacterized protein (Fragment) OS=Macaca mulatta GN=IGF2R PE=4 SV=1;>tr|F7AJJ5|F7AJJ5_MACMU Uncharacterized protein (Fragment) OS=Macaca mulatta GN=IGF2R PE=4 SV=1;>tr|F7AJI7|F7AJI7_MACMU Uncharacterized protein (Fragment) OS=Ma	IGF2R	Uncharacterized protein (Fragment)	IGF2R	Cation-independent mannose-6-phosphate receptor (CI Man-6-P receptor) (CI-MPR) (M6PR) (300 kDa mannose 6-phosphate receptor) (MPR 300) (Insulin-like growth factor 2 receptor) (Insulin-like growth factor II receptor) (IGF-II receptor) (M6P/IGF2 receptor) (M6P/IGF2R) (CD antigen CD222)	15	5	2.6	266.95	2416	1.9816e-10	376040000	NaN	8607400	8836300	8619300	7561500	8179800	10312000	9080200	NaN	NaN	7216800	7125800	9072300	10747000	8979600	8866100	NaN	NaN	10224000	NaN	11878000	9530800	NaN	8115800	NaN	NaN	9444000	NaN	NaN	9519800	9421000	NaN	NaN
F6RF11;F7GFF0;F6WUV0	F6RF11;F7GFF0	F6RF11	F7GFF0	P55287	>tr|F6RF11|F6RF11_MACMU Uncharacterized protein OS=Macaca mulatta GN=CDH11 PE=4 SV=1;>tr|F7GFF0|F7GFF0_MACMU Cadherin-11 preproprotein OS=Macaca mulatta GN=CDH11 PE=2 SV=1	CDH11	Uncharacterized protein	CDH11	Cadherin-11 (OSF-4) (Osteoblast cadherin) (OB-cadherin)	68	5	11.6	76.327	690	1.5226e-22	722320000	14423000	13426000	14702000	14623000	12544000	14643000	18261000	15705000	19105000	14587000	18181000	13330000	12770000	8723300	10590000	15472000	12266000	13002000	15482000	16213000	16370000	15391000	17805000	18887000	13343000	12407000	11311000	10402000	10940000	11157000	14594000	11607000	12986000
F6RHD4	F6RHD4	F6RHD4	F6RHD4	Q9ULI3	>tr|F6RHD4|F6RHD4_MACMU Uncharacterized protein (Fragment) OS=Macaca mulatta GN=HEG1 PE=4 SV=1	HEG1	Uncharacterized protein (Fragment)	HEG1	Protein HEG homolog 1	62	5	18.8	34.84	330	6.2887e-19	688930000	11726000	18379000	18713000	NaN	NaN	NaN	20415000	14837000	9392000	10526000	16040000	8465800	14896000	16320000	14867000	NaN	NaN	NaN	23621000	NaN	13092000	NaN	13703000	8179800	24423000	22519000	23212000	20133000	NaN	13534000	21200000	16535000	12890000
F6RHG3;P29451;F7FDU7;F7H4M5;F7A8L2;F7H2R2	F6RHG3;P29451;F7FDU7;F7H4M5	F6RHG3	F6RHG3	P10599	>tr|F6RHG3|F6RHG3_MACMU Thioredoxin OS=Macaca mulatta GN=LOC100426263 PE=2 SV=1;>sp|P29451|THIO_MACMU Thioredoxin OS=Macaca mulatta GN=TXN PE=3 SV=2;>tr|F7FDU7|F7FDU7_MACMU Thioredoxin OS=Macaca mulatta GN=TXN PE=3 SV=1;>tr|F7H4M5|F7H4M5_MACMU Uncharacteri	LOC100426263;TXN	Thioredoxin	TXN	Thioredoxin (Trx) (ATL-derived factor) (ADF) (Surface-associated sulphydryl protein) (SASP)	65	5	41	11.722	105	4.514e-40	3970400000	62646000	59648000	80790000	65986000	87868000	79809000	86831000	73640000	75311000	72216000	65068000	67583000	73173000	56976000	98869000	72044000	112420000	86062000	90531000	77055000	82284000	72928000	71363000	62514000	37492000	65627000	81972000	72471000	82109000	95507000	103760000	94407000	75918000
F6RIX6	F6RIX6	F6RIX6	F6RIX6	Q04917	>tr|F6RIX6|F6RIX6_MACMU 14-3-3 protein eta OS=Macaca mulatta GN=YWHAH PE=2 SV=1	YWHAH	14-3-3 protein eta	YWHAH	14-3-3 protein eta (Protein AS1)	6	3	16.3	28.218	246	6.3332e-07	46623000	NaN	NaN	NaN	NaN	NaN	NaN	NaN	NaN	NaN	NaN	NaN	2002500	NaN	NaN	NaN	NaN	NaN	NaN	NaN	NaN	NaN	NaN	NaN	NaN	NaN	NaN	NaN	NaN	NaN	NaN	NaN	NaN	NaN
F6RK27	F6RK27	F6RK27	F6RK27	P22105	>tr|F6RK27|F6RK27_MACMU Uncharacterized protein OS=Macaca mulatta GN=TNXB PE=4 SV=1	TNXB	Uncharacterized protein	TNXB	Tenascin-X (TN-X) (Hexabrachion-like protein)	142	15	29.2	88.827	813	3.7868e-63	2153300000	42700000	37992000	32720000	29471000	32067000	32085000	34084000	26334000	50454000	45353000	41846000	53592000	56627000	58907000	74201000	46331000	50442000	38964000	31714000	28938000	51976000	58398000	44950000	45892000	47542000	46235000	40465000	40634000	38341000	38057000	26168000	32234000	55326000
F6RKI4	F6RKI4	F6RKI4	F6RKI4	P37802	>tr|F6RKI4|F6RKI4_MACMU Transgelin-2 OS=Macaca mulatta GN=TAGLN2 PE=2 SV=1	TAGLN2	Transgelin-2	TAGLN2	Transgelin-2 (Epididymis tissue protein Li 7e) (SM22-alpha homolog)	9	3	23.6	22.391	199	2.7484e-08	205470000	6533900	7035400	5397800	NaN	9529500	6384300	5146400	NaN	5140700	NaN	9088400	5898000	NaN	NaN	NaN	NaN	7051400	NaN	NaN	5103800	NaN	4719100	5065500	NaN	NaN	NaN	NaN	NaN	NaN	NaN	NaN	5409400	6667300
F6RKW0;F6RKX8;F6VZ13	F6RKW0	F6RKW0	F6RKW0	P26038	>tr|F6RKW0|F6RKW0_MACMU Membrane-organizing extension spike protein (Fragment) OS=Macaca mulatta GN=MSN PE=4 SV=1	MSN	Membrane-organizing extension spike protein (Fragment)	MSN	Moesin (Membrane-organizing extension spike protein)	174	10	21.3	67.362	573	5.8418e-52	1524100000	41097000	40719000	35744000	37772000	27106000	27334000	29103000	33215000	35848000	29668000	37792000	38006000	20941000	13462000	7365500	22922000	40040000	15530000	16669000	24638000	40738000	23724000	27639000	28109000	27546000	30175000	34907000	23387000	10193000	14520000	15884000	10042000	30556000
F6RL99;F7B184;H9H515;H9H519;H9H525;H9H2N2;H9H576;H9H518;H9H3L5;H9H516	F6RL99;F7B184	F6RL99	F6RL99	P06331	>tr|F6RL99|F6RL99_MACMU Uncharacterized protein (Fragment) OS=Macaca mulatta GN=LOC720866 PE=4 SV=1;>tr|F7B184|F7B184_MACMU Uncharacterized protein OS=Macaca mulatta GN=LOC720866 PE=4 SV=1	LOC720866	Uncharacterized protein (Fragment)	0	Ig heavy chain V-II region ARH-77	62	4	52.1	12.571	117	1.9832e-30	1997200000	16199000	17505000	19010000	49527000	70036000	50128000	38834000	50122000	50275000	49816000	54092000	47174000	24619000	8932500	1851800	36728000	4225300	37592000	89622000	121570000	41024000	52761000	47301000	50308000	12440000	12394000	8528100	14279000	53509000	119160000	37366000	30992000	29972000
F6RLH5;F7H1B9;F7CZ86	F6RLH5	F6RLH5	F6RLH5	P11142	>tr|F6RLH5|F6RLH5_MACMU Heat shock cognate 71 kDa protein isoform 1 OS=Macaca mulatta GN=LOC100423663 PE=2 SV=1	HSPA8	Heat shock cognate 71 kDa protein isoform 1	HSPA8	Heat shock cognate 71 kDa protein (Heat shock 70 kDa protein 8) (Lipopolysaccharide-associated protein 1) (LAP-1) (LPS-associated protein 1)	92	11	25.9	70.897	646	1.271e-51	1737800000	36148000	32333000	42927000	30318000	31668000	36974000	32534000	28780000	27784000	39681000	37551000	31454000	32348000	37277000	29359000	28123000	39857000	24356000	31028000	38849000	42577000	25117000	37066000	32573000	34008000	36494000	47007000	34288000	33978000	37388000	32967000	28583000	29316000
F6RM33	F6RM33	F6RM33	F6RM33	P13591	>tr|F6RM33|F6RM33_MACMU Uncharacterized protein OS=Macaca mulatta GN=NCAM1 PE=4 SV=1	NCAM1	Uncharacterized protein	NCAM1	Neural cell adhesion molecule 1 (N-CAM-1) (NCAM-1) (CD antigen CD56)	173	5	35	94.509	856	0	8145800000	106370000	129920000	145950000	130850000	140150000	130200000	159980000	148210000	90082000	160390000	150090000	121610000	131520000	153800000	118330000	138910000	160010000	158460000	218300000	151980000	145370000	123760000	154560000	134160000	137980000	133830000	168210000	132660000	113510000	107480000	165300000	154290000	102720000
F6RNE3	F6RNE3	F6RNE3	F6RNE3	P04180	>tr|F6RNE3|F6RNE3_MACMU Uncharacterized protein (Fragment) OS=Macaca mulatta GN=LOC701872 PE=4 SV=1	LOC701872	Uncharacterized protein (Fragment)	LCAT	Phosphatidylcholine-sterol acyltransferase (EC 2.3.1.43) (Lecithin-cholesterol acyltransferase) (Phospholipid-cholesterol acyltransferase)	414	6	41.1	28.53	253	4.5561e-279	31206000000	591600000	603110000	578970000	509970000	435450000	423470000	436900000	409430000	734610000	669470000	676010000	599510000	630250000	734280000	658510000	506020000	566450000	488860000	470700000	422800000	750550000	728560000	713300000	726070000	604480000	586150000	575350000	488040000	528390000	416940000	518850000	476660000	803460000
F6RNZ2;F7E1C8	F6RNZ2	F6RNZ2	F6RNZ2	P04003	>tr|F6RNZ2|F6RNZ2_MACMU Uncharacterized protein OS=Macaca mulatta GN=C4BPA PE=4 SV=1	C4BPA	Uncharacterized protein	C4BPA	C4b-binding protein alpha chain (C4bp) (Proline-rich protein) (PRP)	296	23	47	66.728	598	1.2743e-142	6026000000	97904000	127900000	191210000	200000000	269370000	142430000	93650000	127750000	96478000	79682000	76465000	97658000	97192000	116030000	77708000	159010000	233750000	155850000	116950000	160870000	56149000	63796000	50034000	121610000	65513000	57791000	151650000	153070000	235410000	175080000	98521000	174260000	75096000
F6RQI7	F6RQI7	F6RQI7	F6RQI7	Q3LI64	>tr|F6RQI7|F6RQI7_MACMU Uncharacterized protein OS=Macaca mulatta GN=LOC712173 PE=4 SV=1	LOC712173	Uncharacterized protein	KRTAP6-1	Keratin-associated protein 6-1	2	2	14.9	7.3752	74	9.9924e-05	22592000	NaN	NaN	NaN	NaN	NaN	NaN	NaN	NaN	NaN	NaN	NaN	NaN	24249000	NaN	NaN	NaN	NaN	NaN	NaN	NaN	NaN	NaN	NaN	NaN	NaN	NaN	NaN	NaN	NaN	NaN	NaN	NaN	NaN
F6RRI0	F6RRI0	F6RRI0	F6RRI0	P43146	>tr|F6RRI0|F6RRI0_MACMU Uncharacterized protein OS=Macaca mulatta GN=DCC PE=4 SV=1	DCC	Uncharacterized protein	DCC	Netrin receptor DCC (Colorectal cancer suppressor) (Immunoglobulin superfamily DCC subclass member 1) (Tumor suppressor protein DCC)	161	13	10.6	157.48	1438	3.8587e-35	1485600000	27812000	26940000	34336000	26156000	35053000	37671000	41933000	36494000	17079000	21922000	22652000	17025000	25829000	38627000	39416000	26099000	38320000	37082000	43509000	35421000	17366000	25371000	24556000	26514000	29851000	29747000	33508000	24498000	34732000	33066000	42427000	37504000	21119000
F6RSK7	F6RSK7	F6RSK7	F6RSK7	Q6UXB8	>tr|F6RSK7|F6RSK7_MACMU Peptidase inhibitor 16 OS=Macaca mulatta GN=PI16 PE=2 SV=1	PI16	Peptidase inhibitor 16	PI16	Peptidase inhibitor 16 (PI-16) (Cysteine-rich secretory protein 9) (CRISP-9) (PSP94-binding protein)	331	8	20.7	50.031	468	1.3736e-195	11762000000	198540000	232060000	210940000	185440000	215520000	202360000	203210000	194880000	337400000	222250000	238620000	264110000	221020000	222180000	221720000	212840000	263730000	214750000	204570000	182190000	246220000	223230000	272440000	242640000	225670000	232120000	201960000	206700000	232630000	214280000	212530000	207870000	320300000
F6RU72	F6RU72	F6RU72	F6RU72	Q14118	>tr|F6RU72|F6RU72_MACMU Dystroglycan preproprotein OS=Macaca mulatta GN=DAG1 PE=2 SV=1	DAG1	Dystroglycan preproprotein	DAG1	Dystroglycan (Dystrophin-associated glycoprotein 1) [Cleaved into: Alpha-dystroglycan (Alpha-DG); Beta-dystroglycan (Beta-DG)]	529	15	19.5	97.395	894	0	28992000000	533950000	524140000	507850000	480400000	567070000	554310000	593130000	574890000	556540000	519280000	541120000	515260000	578670000	659170000	716210000	525970000	663940000	592940000	643270000	514410000	552180000	587200000	612470000	538360000	555390000	554490000	520220000	518020000	610500000	607180000	610990000	664450000	600730000
F6RUR9	F6RUR9	F6RUR9	F6RUR9	Q5KU26	>tr|F6RUR9|F6RUR9_MACMU Uncharacterized protein (Fragment) OS=Macaca mulatta GN=COLEC12 PE=4 SV=1	COLEC12	Uncharacterized protein (Fragment)	COLEC12	Collectin-12 (Collectin placenta protein 1) (CL-P1) (hCL-P1) (Nurse cell scavenger receptor 2) (Scavenger receptor class A member 4) (Scavenger receptor with C-type lectin)	121	5	6.8	79.111	723	1.6911e-70	2700900000	73156000	43100000	41391000	47761000	45429000	47345000	44838000	52285000	62178000	52341000	58439000	66563000	50477000	61866000	63142000	54378000	54188000	48612000	36852000	45336000	53439000	49795000	63914000	64919000	64898000	56313000	48715000	47934000	53459000	53734000	58184000	50703000	62481000
F6RUX2;F6W932;F6RUW5;F6W941	F6RUX2;F6W932;F6RUW5;F6W941	F6RUX2	F6W932	P08195	>tr|F6RUX2|F6RUX2_MACMU Uncharacterized protein OS=Macaca mulatta GN=SLC3A2 PE=4 SV=1;>tr|F6W932|F6W932_MACMU Uncharacterized protein OS=Macaca mulatta GN=SLC3A2 PE=4 SV=1;>tr|F6RUW5|F6RUW5_MACMU Uncharacterized protein OS=Macaca mulatta GN=SLC3A2 PE=4 SV=	SLC3A2	Uncharacterized protein	SLC3A2	4F2 cell-surface antigen heavy chain (4F2hc) (4F2 heavy chain antigen) (Lymphocyte activation antigen 4F2 large subunit) (Solute carrier family 3 member 2) (CD antigen CD98)	93	8	24	45.679	420	1.469e-27	1053400000	17361000	21497000	20777000	22139000	17846000	17347000	20578000	18207000	19566000	17122000	18645000	16792000	24253000	34547000	30336000	22245000	21297000	18391000	22626000	17373000	22891000	23704000	18137000	20103000	18451000	20691000	22524000	19291000	22020000	15052000	25436000	26010000	25771000
F6RVK6;F7FGC5;F7FGD1	F6RVK6;F7FGC5;F7FGD1	F6RVK6	F7FGD1	Q14697	>tr|F6RVK6|F6RVK6_MACMU Neutral alpha-glucosidase AB isoform 2 OS=Macaca mulatta GN=GANAB PE=2 SV=1;>tr|F7FGC5|F7FGC5_MACMU Uncharacterized protein OS=Macaca mulatta GN=GANAB PE=4 SV=1;>tr|F7FGD1|F7FGD1_MACMU Uncharacterized protein OS=Macaca mulatta GN=GA	GANAB	Neutral alpha-glucosidase AB isoform 2	GANAB	Neutral alpha-glucosidase AB (EC 3.2.1.84) (Alpha-glucosidase 2) (Glucosidase II subunit alpha)	25	5	5.6	106.93	944	1.8622e-09	330730000	14701000	NaN	NaN	NaN	17987000	NaN	15087000	NaN	17582000	NaN	17962000	12975000	NaN	NaN	NaN	NaN	NaN	NaN	NaN	NaN	NaN	NaN	NaN	NaN	NaN	NaN	NaN	NaN	NaN	NaN	NaN	NaN	NaN
F6RWQ4;F7GFU9;F7GFT4;F7GFV8;F7GFV2	F6RWQ4;F7GFU9;F7GFT4;F7GFV8;F7GFV2	F6RWQ4	F6RWQ4	P22061	>tr|F6RWQ4|F6RWQ4_MACMU Uncharacterized protein OS=Macaca mulatta GN=LOC100426255 PE=4 SV=1;>tr|F7GFU9|F7GFU9_MACMU Uncharacterized protein (Fragment) OS=Macaca mulatta GN=LOC100426255 PE=4 SV=1;>tr|F7GFT4|F7GFT4_MACMU Uncharacterized protein OS=Macaca mul	LOC100426255	Protein-L-isoaspartate O-methyltransferase	PCMT1	Protein-L-isoaspartate(D-aspartate) O-methyltransferase (PIMT) (EC 2.1.1.77) (L-isoaspartyl protein carboxyl methyltransferase) (Protein L-isoaspartyl/D-aspartyl methyltransferase) (Protein-beta-aspartate methyltransferase)	183	9	55.5	24.636	227	4.5858e-131	3888000000	85556000	71005000	76207000	68942000	78389000	73971000	86404000	86556000	71393000	62091000	68833000	61123000	89837000	92541000	96432000	71996000	92488000	93448000	89942000	69880000	62694000	72612000	70055000	68452000	76823000	70306000	69468000	65090000	86606000	92852000	88965000	81779000	74789000
F6RXB4	F6RXB4	F6RXB4	F6RXB4	P05060	>tr|F6RXB4|F6RXB4_MACMU Uncharacterized protein OS=Macaca mulatta GN=CHGB PE=4 SV=1	CHGB	Uncharacterized protein	CHGB	Secretogranin-1 (Chromogranin-B) (CgB) (Secretogranin I) (SgI) [Cleaved into: GAWK peptide; CCB peptide]	3667	48	51.7	78.469	677	0	636120000000	11155000000	11868000000	12619000000	11341000000	10144000000	9850500000	12157000000	11263000000	10724000000	11967000000	12396000000	13066000000	10874000000	14643000000	12837000000	12560000000	11250000000	11720000000	13251000000	11012000000	13358000000	12875000000	13690000000	11377000000	12414000000	12317000000	12854000000	11612000000	10337000000	9706300000	12033000000	12253000000	11683000000
F6S082	F6S082	F6S082	F6S082	Q99538	>tr|F6S082|F6S082_MACMU Uncharacterized protein OS=Macaca mulatta GN=LGMN PE=4 SV=1	LGMN	Uncharacterized protein	LGMN	Legumain (EC 3.4.22.34) (Asparaginyl endopeptidase) (Protease, cysteine 1)	32	3	9.1	45.022	397	7.241e-11	1003200000	18627000	17640000	18969000	18380000	17266000	17217000	16401000	19179000	21341000	25384000	21436000	25052000	18089000	22073000	23823000	NaN	16248000	17152000	19042000	17720000	16734000	26677000	30507000	NaN	20370000	NaN	NaN	NaN	18131000	NaN	18221000	17045000	22505000
F6S0B9;F6UTX4;F6UTZ3;F7DGZ3;F7DGY1	F6S0B9	F6S0B9	F6S0B9	O00462	>tr|F6S0B9|F6S0B9_MACMU Uncharacterized protein (Fragment) OS=Macaca mulatta GN=MANBA PE=4 SV=1	MANBA	Uncharacterized protein (Fragment)	MANBA	Beta-mannosidase (EC 3.2.1.25) (Lysosomal beta A mannosidase) (Mannanase) (Mannase)	86	10	13.5	94.779	821	1.0769e-21	1078800000	15020000	14892000	13261000	15750000	28833000	31719000	29940000	31385000	16852000	21261000	25830000	18977000	16132000	14378000	17769000	17591000	31409000	25587000	32020000	24312000	18338000	18791000	16192000	20012000	17856000	12571000	12770000	14048000	30385000	28629000	27239000	31888000	18106000
F6S0N0;F7H656	F6S0N0;F7H656	F6S0N0	F6S0N0	Q96S96	>tr|F6S0N0|F6S0N0_MACMU Uncharacterized protein OS=Macaca mulatta GN=PEBP4 PE=4 SV=1;>tr|F7H656|F7H656_MACMU Uncharacterized protein OS=Macaca mulatta GN=PEBP4 PE=4 SV=1	PEBP4	Uncharacterized protein	PEBP4	Phosphatidylethanolamine-binding protein 4 (PEBP-4) (hPEBP4) (Protein cousin-of-RKIP 1)	432	10	60.1	25.054	223	5.2707e-269	20553000000	350620000	421740000	307490000	352330000	269810000	262190000	288350000	303160000	467530000	452350000	457570000	481300000	416980000	430630000	510840000	377260000	305400000	263310000	280660000	250460000	494460000	463400000	455920000	418490000	512890000	400490000	409710000	429900000	314880000	304360000	287290000	257450000	498880000
F6S1W0	F6S1W0	F6S1W0	F6S1W0	Q9Y5F6	>tr|F6S1W0|F6S1W0_MACMU Uncharacterized protein OS=Macaca mulatta GN=LOC702071 PE=3 SV=1	LOC702071	Uncharacterized protein	PCDHGC5	Protocadherin gamma-C5 (PCDH-gamma-C5)	34	4	5.9	102.07	944	3.2615e-21	217510000	7428900	9102200	7328900	9160200	NaN	6511000	6883700	NaN	NaN	NaN	NaN	NaN	7565600	NaN	NaN	6237100	NaN	NaN	NaN	NaN	8005600	NaN	NaN	NaN	9907500	6808200	9210200	6283800	NaN	NaN	NaN	NaN	NaN
F6S1X7;F7FFS5;F6S852;F6S885;F6S868;CON__P17697	F6S1X7;F7FFS5;F6S852;F6S885;F6S868	F6S1X7	A0A5F7ZJ02	P10909	>tr|F6S1X7|F6S1X7_MACMU Clusterin OS=Macaca mulatta GN=CLU PE=3 SV=1;>tr|F7FFS5|F7FFS5_MACMU Clusterin OS=Macaca mulatta GN=CLU PE=3 SV=1;>tr|F6S852|F6S852_MACMU Clusterin OS=Macaca mulatta GN=CLU PE=3 SV=1;>tr|F6S885|F6S885_MACMU Clusterin OS=Macaca mulat	CLU	Clusterin	CLU	Clusterin (Aging-associated gene 4 protein) (Apolipoprotein J) (Apo-J) (Complement cytolysis inhibitor) (CLI) (Complement-associated protein SP-40,40) (Ku70-binding protein 1) (NA1/NA2) (Testosterone-repressed prostate message 2) (TRPM-2) [Cleaved into: Clusterin beta chain (ApoJalpha) (Complement cytolysis inhibitor a chain); Clusterin alpha chain (ApoJbeta) (Complement cytolysis inhibitor b cha…	6660	32	50.7	52.248	448	0	1342500000000	25471000000	24430000000	22837000000	25057000000	26403000000	26659000000	24543000000	26617000000	24039000000	22469000000	21095000000	21949000000	27862000000	29159000000	32045000000	24126000000	30983000000	28780000000	26934000000	23802000000	21297000000	19497000000	20013000000	20955000000	26878000000	26401000000	24925000000	22871000000	30338000000	30144000000	28074000000	28595000000	24634000000
F6S1Y6	F6S1Y6	F6S1Y6	F6S210	Q9UN70	>tr|F6S1Y6|F6S1Y6_MACMU Protocadherin gamma-C3 isoform 1 OS=Macaca mulatta GN=LOC702071 PE=2 SV=1	PCDHGC3	Protocadherin gamma-C3 isoform 1	PCDHGC3	Protocadherin gamma-C3 (PCDH-gamma-C3) (Protocadherin-2) (Protocadherin-43) (PC-43)	19	2	2	100.95	934	0.00069	268770000	NaN	NaN	NaN	NaN	NaN	NaN	NaN	NaN	5717200	NaN	NaN	NaN	NaN	NaN	NaN	NaN	NaN	NaN	NaN	NaN	NaN	NaN	NaN	NaN	NaN	NaN	NaN	NaN	NaN	NaN	NaN	NaN	NaN
F6S245	F6S245	F6S245	F6S245	Q9UBQ6	>tr|F6S245|F6S245_MACMU Uncharacterized protein (Fragment) OS=Macaca mulatta GN=EXTL2 PE=4 SV=1	EXTL2	Uncharacterized protein (Fragment)	EXTL2	Exostosin-like 2 (EC 2.4.1.223) (Alpha-1,4-N-acetylhexosaminyltransferase EXTL2) (Alpha-GalNAcT EXTL2) (EXT-related protein 2) (Glucuronyl-galactosyl-proteoglycan 4-alpha-N-acetylglucosaminyltransferase) [Cleaved into: Processed exostosin-like 2]	289	10	34	37.259	329	2.6457e-166	9444900000	154230000	129440000	164990000	128400000	193480000	190070000	226540000	186250000	139160000	138070000	164460000	125610000	175000000	237430000	195120000	151840000	246160000	229360000	249360000	194240000	162170000	154540000	179510000	152500000	192470000	181690000	212170000	177680000	232640000	199900000	260230000	219730000	160150000
F6S5C7;F6S5F3;F6S5E6	F6S5C7;F6S5F3;F6S5E6	F6S5C7	F6S5C7	Q13510	>tr|F6S5C7|F6S5C7_MACMU Uncharacterized protein OS=Macaca mulatta GN=ASAH1 PE=4 SV=1;>tr|F6S5F3|F6S5F3_MACMU Uncharacterized protein OS=Macaca mulatta GN=ASAH1 PE=4 SV=1;>tr|F6S5E6|F6S5E6_MACMU Uncharacterized protein OS=Macaca mulatta GN=ASAH1 PE=4 SV=1	ASAH1	Uncharacterized protein	ASAH1	Acid ceramidase (AC) (ACDase) (Acid CDase) (EC 3.5.1.23) (Acylsphingosine deacylase) (N-acylsphingosine amidohydrolase) (Putative 32 kDa heart protein) (PHP32) [Cleaved into: Acid ceramidase subunit alpha; Acid ceramidase subunit beta]	121	7	18.5	44.805	395	7.2651e-21	1496600000	33489000	31850000	29117000	25071000	31555000	30950000	26931000	29116000	22963000	24293000	22085000	22897000	39656000	39469000	38387000	26871000	35673000	34055000	30823000	27474000	23461000	22652000	26233000	25954000	43154000	35416000	38019000	33497000	31878000	33877000	32051000	33667000	26708000
F6S7F0;F6S7G1	F6S7F0;F6S7G1	F6S7F0	F6S7G1	Q9UF11	>tr|F6S7F0|F6S7F0_MACMU Uncharacterized protein OS=Macaca mulatta PE=4 SV=1;>tr|F6S7G1|F6S7G1_MACMU Uncharacterized protein (Fragment) OS=Macaca mulatta PE=4 SV=1		Uncharacterized protein	PLEKHB1	Pleckstrin homology domain-containing family B member 1 (PH domain-containing family B member 1) (Evectin-1) (PH domain-containing protein in retina 1) (PHRET1) (Pleckstrin homology domain retinal protein 1)	64	4	18	21.343	189	1.1229e-08	341150000	8041200	7690800	7007600	6800500	5655100	6612900	7508200	7329400	5685400	NaN	6422100	4576600	7314600	9673200	9506800	4875300	7732800	7403100	9380400	8475900	NaN	6562800	7942700	NaN	7670100	7407100	7327000	8432100	6337700	7458300	7306100	8547800	6763900
F6S8N3	F6S8N3	F6S8N3	F6S8N3	Q96PX8	>tr|F6S8N3|F6S8N3_MACMU Leucine-rich repeat-containing protein 12 OS=Macaca mulatta GN=SLITRK1 PE=2 SV=1	SLITRK1	Leucine-rich repeat-containing protein 12	SLITRK1	SLIT and NTRK-like protein 1 (Leucine-rich repeat-containing protein 12)	187	7	12.6	77.752	696	1.2778e-77	4264200000	76422000	65844000	103110000	73950000	76372000	95152000	103730000	92939000	59679000	63384000	71797000	59140000	79621000	127640000	62393000	89279000	91026000	92595000	104180000	74327000	57028000	64635000	69170000	61566000	88739000	74258000	99081000	77831000	102890000	70313000	141910000	100060000	59137000
F6S8W9	F6S8W9	F6S8W9	F6S8W9	Q9UBR2	>tr|F6S8W9|F6S8W9_MACMU Uncharacterized protein OS=Macaca mulatta GN=CTSZ PE=3 SV=1	CTSZ	Uncharacterized protein	CTSZ	Cathepsin Z (EC 3.4.18.1) (Cathepsin P) (Cathepsin X)	128	4	16.2	33.58	296	2.0718e-37	4428900000	71817000	75382000	57997000	68367000	101390000	92911000	80651000	88629000	85253000	104800000	76082000	85006000	77235000	79027000	85812000	84585000	123190000	96936000	87038000	97533000	95698000	88500000	91206000	90957000	80703000	77920000	66112000	75603000	94673000	91119000	87963000	93240000	93002000
F6SAT3;F7GNN6	F6SAT3;F7GNN6	F6SAT3	A0A1D5RBH5	P98153	>tr|F6SAT3|F6SAT3_MACMU Uncharacterized protein (Fragment) OS=Macaca mulatta GN=DGCR2 PE=4 SV=1;>tr|F7GNN6|F7GNN6_MACMU Uncharacterized protein (Fragment) OS=Macaca mulatta GN=DGCR2 PE=4 SV=1	DGCR2	Uncharacterized protein (Fragment)	DGCR2	Integral membrane protein DGCR2/IDD	25	4	20.8	27.044	240	6.7141e-11	210880000	NaN	NaN	NaN	NaN	NaN	NaN	NaN	NaN	NaN	NaN	NaN	NaN	NaN	10089000	8198300	9079100	13273000	NaN	12100000	NaN	NaN	NaN	NaN	NaN	NaN	NaN	NaN	NaN	NaN	NaN	NaN	NaN	NaN
F6SAZ0;F6SB17	F6SAZ0;F6SB17	F6SAZ0	F6SB17	P22891	>tr|F6SAZ0|F6SAZ0_MACMU Uncharacterized protein OS=Macaca mulatta GN=PROZ PE=3 SV=1;>tr|F6SB17|F6SB17_MACMU Uncharacterized protein OS=Macaca mulatta GN=PROZ PE=3 SV=1	PROZ	Uncharacterized protein	PROZ	Vitamin K-dependent protein Z	93	5	20.8	44.713	400	6.1351e-26	948070000	16416000	15838000	14015000	18022000	34796000	30276000	20342000	21944000	NaN	20184000	17883000	19837000	13708000	19016000	16403000	12100000	30470000	16842000	20265000	20583000	15421000	15545000	16559000	15749000	NaN	11030000	14534000	18941000	30623000	27590000	21783000	NaN	25132000
F6SE05	F6SE05	F6SE05	F6SE05	Q9NR34	>tr|F6SE05|F6SE05_MACMU Uncharacterized protein (Fragment) OS=Macaca mulatta GN=MAN1C1 PE=4 SV=1	MAN1C1	Uncharacterized protein (Fragment)	MAN1C1	Mannosyl-oligosaccharide 1,2-alpha-mannosidase IC (EC 3.2.1.113) (HMIC) (Mannosidase alpha class 1C member 1) (Processing alpha-1,2-mannosidase IC) (Alpha-1,2-mannosidase IC)	45	2	7.9	46.661	418	2.5008e-08	674940000	18499000	16598000	15721000	15183000	11965000	10195000	12807000	13671000	14199000	11619000	11926000	11706000	17936000	19129000	19766000	17569000	17303000	18437000	16948000	18360000	15588000	16308000	15174000	12936000	24403000	NaN	19933000	21910000	13285000	10461000	NaN	16023000	NaN
F6SEN6	F6SEN6	F6SEN6	F6SEN6	P01009	>tr|F6SEN6|F6SEN6_MACMU Alpha-1-antitrypsin OS=Macaca mulatta GN=LOC100423318 PE=2 SV=1	SERPINA1	Alpha-1-antitrypsin	SERPINA1	Alpha-1-antitrypsin (Alpha-1 protease inhibitor) (Alpha-1-antiproteinase) (Serpin A1) [Cleaved into: Short peptide from AAT (SPAAT)]	13715	40	63.9	46.699	418	0	1866100000000	28286000000	29245000000	28216000000	30223000000	35208000000	33511000000	31538000000	32593000000	30871000000	31414000000	25413000000	30784000000	33256000000	34656000000	35237000000	34133000000	38124000000	33879000000	33053000000	30657000000	30081000000	30167000000	29004000000	31108000000	34022000000	31305000000	31085000000	34513000000	44342000000	39085000000	34409000000	34909000000	32725000000
F6SG12;F6WJ32	F6SG12;F6WJ32	F6SG12	F6SG12	Q13443	>tr|F6SG12|F6SG12_MACMU Uncharacterized protein OS=Macaca mulatta GN=ADAM9 PE=3 SV=1;>tr|F6WJ32|F6WJ32_MACMU Uncharacterized protein OS=Macaca mulatta GN=ADAM9 PE=4 SV=1	ADAM9	Uncharacterized protein	ADAM9	Disintegrin and metalloproteinase domain-containing protein 9 (ADAM 9) (EC 3.4.24.-) (Cellular disintegrin-related protein) (Meltrin-gamma) (Metalloprotease/disintegrin/cysteine-rich protein 9) (Myeloma cell metalloproteinase)	26	4	8.1	72.316	655	2.9444e-10	424700000	10197000	9873200	8948900	16543000	NaN	11485000	8465800	11384000	12978000	13093000	NaN	9960200	9542600	NaN	NaN	13657000	NaN	NaN	6717800	10618000	9931700	13886000	NaN	11912000	8533700	2226600	12462000	NaN	NaN	NaN	NaN	NaN	7922600
F6SGB4	F6SGB4	F6SGB4	F6SGB4	P01042	>tr|F6SGB4|F6SGB4_MACMU Uncharacterized protein OS=Macaca mulatta GN=KNG1 PE=4 SV=1	KNG1	Uncharacterized protein	KNG1	Kininogen-1 (Alpha-2-thiol proteinase inhibitor) (Fitzgerald factor) (High molecular weight kininogen) (HMWK) (Williams-Fitzgerald-Flaujeac factor) [Cleaved into: Kininogen-1 heavy chain; T-kinin (Ile-Ser-Bradykinin); Bradykinin (Kallidin I); Lysyl-bradykinin (Kallidin II); Kininogen-1 light chain; Low molecular weight growth-promoting factor]	60	2	49.9	47.95	427	0	1859400000	41286000	25229000	31656000	28109000	29200000	35748000	24796000	30990000	57767000	40142000	26997000	37407000	37599000	37309000	40924000	34345000	61845000	38378000	26170000	36825000	34562000	43150000	44178000	38397000	28452000	26089000	33635000	32138000	51434000	44214000	36300000	41896000	40201000
F6SH47;F6SH68	F6SH47;F6SH68	F6SH47	F6SH47	Q6UX71	>tr|F6SH47|F6SH47_MACMU Uncharacterized protein OS=Macaca mulatta GN=PLXDC2 PE=4 SV=1;>tr|F6SH68|F6SH68_MACMU Uncharacterized protein OS=Macaca mulatta GN=PLXDC2 PE=4 SV=1	PLXDC2	Uncharacterized protein	PLXDC2	Plexin domain-containing protein 2 (Tumor endothelial marker 7-related protein)	324	16	28	59.62	529	4.0104e-129	9892100000	229410000	213600000	199380000	214000000	165660000	185930000	185410000	187210000	230510000	265680000	225690000	215140000	185030000	147790000	150690000	170360000	173690000	181920000	154790000	159390000	242280000	224660000	219220000	197350000	220880000	241830000	189430000	181320000	136070000	130810000	178010000	183220000	218560000
F6SIH8	F6SIH8	F6SIH8	F6SIH8	Q9NPD7	>tr|F6SIH8|F6SIH8_MACMU Neuritin OS=Macaca mulatta GN=NRN1 PE=2 SV=1	NRN1	Neuritin	NRN1	Neuritin	104	4	36.6	15.299	142	9.1051e-40	2584800000	39484000	52507000	45328000	50760000	45691000	47901000	60580000	58109000	41235000	30919000	47885000	37623000	45268000	60784000	55590000	54088000	60413000	61597000	61019000	47134000	54054000	48674000	56609000	36689000	52700000	49044000	66789000	66500000	44198000	47137000	58038000	55880000	51185000
F6SIN0;F6SIM1	F6SIN0;F6SIM1	F6SIN0	A0A1D5RL08	P29350	>tr|F6SIN0|F6SIN0_MACMU Uncharacterized protein (Fragment) OS=Macaca mulatta GN=PTPN6 PE=4 SV=1;>tr|F6SIM1|F6SIM1_MACMU Uncharacterized protein (Fragment) OS=Macaca mulatta GN=PTPN6 PE=4 SV=1	PTPN6	Tyrosine-protein phosphatase non-receptor type	PTPN6	Tyrosine-protein phosphatase non-receptor type 6 (EC 3.1.3.48) (Hematopoietic cell protein-tyrosine phosphatase) (Protein-tyrosine phosphatase 1C) (PTP-1C) (Protein-tyrosine phosphatase SHP-1) (SH-PTP1)	4	2	3.2	69.295	617	0.00034725	50792000	NaN	NaN	2992000	NaN	NaN	NaN	NaN	NaN	NaN	NaN	NaN	NaN	NaN	NaN	NaN	NaN	NaN	NaN	NaN	NaN	NaN	NaN	NaN	NaN	NaN	NaN	NaN	NaN	NaN	NaN	NaN	NaN	NaN
F6SIX4;F6SI99	F6SIX4	F6SIX4	F6SIX4	Q99715	>tr|F6SIX4|F6SIX4_MACMU Uncharacterized protein OS=Macaca mulatta GN=COL12A1 PE=4 SV=1	COL12A1	Uncharacterized protein	COL12A1	Collagen alpha-1(XII) chain	237	24	10.1	329.92	3040	6.782e-76	2353700000	47756000	47718000	47856000	38782000	40694000	40656000	41780000	41722000	37895000	44861000	42452000	42444000	53817000	66095000	74511000	47959000	63060000	47333000	48837000	42933000	41536000	40908000	40705000	35174000	47866000	52866000	50726000	44157000	51781000	53042000	48091000	39877000	42807000
F6SL79;F6SL92;F6WY91	F6SL79	F6SL79	F6SL92	P01011	>tr|F6SL79|F6SL79_MACMU Alpha-1-antichymotrypsin OS=Macaca mulatta GN=SERPINA3 PE=2 SV=1	SERPINA3	Alpha-1-antichymotrypsin	SERPINA3	Alpha-1-antichymotrypsin (ACT) (Cell growth-inhibiting gene 24/25 protein) (Serpin A3) [Cleaved into: Alpha-1-antichymotrypsin His-Pro-less]	2823	22	58.4	48.014	423	0	179410000000	3299500000	3862900000	3887100000	5017900000	2821900000	2884400000	2625500000	2768300000	2347800000	2714900000	2266900000	2839600000	3011100000	4330700000	4254800000	5097000000	3262100000	3281000000	3213800000	3733000000	2685600000	2641600000	2679000000	2337500000	3064800000	3806200000	3596600000	4465400000	3226600000	3092600000	2807200000	3456100000	2338300000
F6SLD3	F6SLD3	F6SLD3	A0A1D5Q183	Q6P9A2	>tr|F6SLD3|F6SLD3_MACMU Uncharacterized protein OS=Macaca mulatta GN=GALNT18 PE=3 SV=1	GALNT18	Uncharacterized protein	GALNT18	Polypeptide N-acetylgalactosaminyltransferase 18 (EC 2.4.1.41) (Polypeptide GalNAc transferase 18) (GalNAc-T18) (Polypeptide GalNAc transferase-like protein 4) (GalNAc-T-like protein 4) (pp-GaNTase-like protein 4) (Polypeptide N-acetylgalactosaminyltransferase-like protein 4) (Protein-UDP acetylgalactosaminyltransferase-like protein 4) (UDP-GalNAc:polypeptide N-acetylgalactosaminyltransferase-lik…	53	6	10.6	63.773	557	6.2515e-13	806630000	14996000	19935000	12748000	14701000	14586000	5822300	12827000	NaN	9973600	18057000	16963000	14680000	NaN	17181000	14635000	13731000	19827000	19834000	16623000	21032000	18220000	17845000	18753000	15183000	18220000	NaN	7008600	6153200	18042000	21261000	22949000	14470000	13789000
F6SM35;F6SLL9	F6SM35;F6SLL9	F6SM35	F6SM35	P43121	>tr|F6SM35|F6SM35_MACMU Uncharacterized protein (Fragment) OS=Macaca mulatta PE=4 SV=1;>tr|F6SLL9|F6SLL9_MACMU Uncharacterized protein OS=Macaca mulatta PE=4 SV=1		Uncharacterized protein (Fragment)	MCAM	Cell surface glycoprotein MUC18 (Cell surface glycoprotein P1H12) (Melanoma cell adhesion molecule) (Melanoma-associated antigen A32) (Melanoma-associated antigen MUC18) (S-endo 1 endothelial-associated antigen) (CD antigen CD146)	294	17	33.3	69.098	624	1.0019e-102	5188500000	95457000	102460000	94771000	93207000	78218000	84865000	101760000	104280000	87855000	113130000	117670000	95448000	107980000	136200000	121830000	92989000	105590000	96608000	107050000	93750000	118880000	112600000	116150000	89412000	102490000	108300000	114260000	103600000	98672000	89172000	124290000	104600000	96183000
F6SM78;F7EC35;F6SM55	F6SM78	F6SM78	F6SM78	Q9UNW1	>tr|F6SM78|F6SM78_MACMU Uncharacterized protein OS=Macaca mulatta GN=MINPP1 PE=4 SV=1	MINPP1	Uncharacterized protein	MINPP1	Multiple inositol polyphosphate phosphatase 1 (EC 3.1.3.62) (2,3-bisphosphoglycerate 3-phosphatase) (2,3-BPG phosphatase) (EC 3.1.3.80) (Inositol (1,3,4,5)-tetrakisphosphate 3-phosphatase) (Ins(1,3,4,5)P(4) 3-phosphatase)	183	12	37	55.092	487	4.9037e-92	3134800000	53917000	40862000	49346000	42944000	64080000	91701000	72906000	67694000	59704000	57824000	53425000	48312000	60202000	72682000	70063000	58065000	80348000	80805000	78941000	70152000	60277000	55271000	51559000	54818000	60311000	66212000	54219000	58342000	74552000	72256000	84024000	94125000	72201000
F6SML4;F7CTM8;F6TRK2	F6SML4;F7CTM8	F6SML4	H9EMZ8	O00299	>tr|F6SML4|F6SML4_MACMU Uncharacterized protein (Fragment) OS=Macaca mulatta GN=CLIC1 PE=4 SV=1;>tr|F7CTM8|F7CTM8_MACMU Uncharacterized protein OS=Macaca mulatta GN=CLIC1 PE=4 SV=1	CLIC1	Uncharacterized protein (Fragment)	CLIC1	Chloride intracellular channel protein 1 (Chloride channel ABP) (Nuclear chloride ion channel 27) (NCC27) (Regulatory nuclear chloride ion channel protein) (hRNCC)	145	6	42.1	22.558	202	8.9481e-35	1255500000	26655000	25684000	30569000	24180000	25309000	22942000	21546000	19879000	20373000	28348000	25938000	23892000	21743000	21501000	21925000	20188000	25404000	21401000	18362000	30533000	28954000	22721000	22486000	25325000	22472000	23884000	23919000	25631000	20264000	23580000	18081000	24105000	26710000
F6SMV6;F7CSF5	F6SMV6;F7CSF5	F6SMV6	G7NGP6	P62993	>tr|F6SMV6|F6SMV6_MACMU Uncharacterized protein OS=Macaca mulatta GN=GRB2 PE=4 SV=1;>tr|F7CSF5|F7CSF5_MACMU Uncharacterized protein OS=Macaca mulatta GN=GRB2 PE=4 SV=1	LOC702041	Uncharacterized protein	Grb2	Growth factor receptor-bound protein 2 (Adapter protein GRB2) (Protein Ash) (SH2/SH3 adapter GRB2)	24	3	14.8	20.557	176	6.1096e-06	222430000	6056500	7265100	6675000	NaN	5748800	5979700	6127300	5932900	5700700	6000400	6523400	7568000	NaN	NaN	7041600	7448000	NaN	5697500	6822800	NaN	5843400	NaN	NaN	6022100	NaN	NaN	NaN	NaN	NaN	NaN	NaN	NaN	NaN
F6SQ70;F6SQA6;F6SQ94	F6SQ70;F6SQA6;F6SQ94	F6SQ70	F6SQA6	Q13093	>tr|F6SQ70|F6SQ70_MACMU Uncharacterized protein OS=Macaca mulatta GN=PLA2G7 PE=4 SV=1;>tr|F6SQA6|F6SQA6_MACMU Uncharacterized protein OS=Macaca mulatta GN=PLA2G7 PE=4 SV=1;>tr|F6SQ94|F6SQ94_MACMU Uncharacterized protein OS=Macaca mulatta GN=PLA2G7 PE=4 SV=	PLA2G7	Uncharacterized protein	PLA2G7	Platelet-activating factor acetylhydrolase (PAF acetylhydrolase) (EC 3.1.1.47) (1-alkyl-2-acetylglycerophosphocholine esterase) (2-acetyl-1-alkylglycerophosphocholine esterase) (Group-VIIA phospholipase A2) (gVIIA-PLA2) (LDL-associated phospholipase A2) (LDL-PLA(2)) (PAF 2-acylhydrolase)	73	6	18	49.509	438	5.7449e-21	646270000	18282000	20825000	17249000	15580000	11005000	10790000	18966000	15653000	NaN	12269000	NaN	NaN	13576000	16114000	NaN	16640000	10836000	11475000	19342000	NaN	11454000	14788000	12673000	12776000	19900000	16218000	24051000	NaN	9773000	12508000	22560000	11743000	10454000
F6SS58	F6SS58	F6SS58	F6SS58	P49257	>tr|F6SS58|F6SS58_MACMU ER-Golgi intermediate compartment 53 kDa protein OS=Macaca mulatta GN=LMAN1 PE=2 SV=1	LMAN1	ER-Golgi intermediate compartment 53 kDa protein	LMAN1	Protein ERGIC-53 (ER-Golgi intermediate compartment 53 kDa protein) (Gp58) (Intracellular mannose-specific lectin MR60) (Lectin mannose-binding 1)	18	5	22.9	57.357	510	2.0077e-47	928350000	NaN	NaN	NaN	NaN	NaN	NaN	NaN	NaN	NaN	NaN	NaN	40896000	NaN	NaN	NaN	NaN	NaN	NaN	NaN	NaN	NaN	NaN	NaN	NaN	NaN	NaN	NaN	NaN	NaN	NaN	NaN	NaN	NaN
F6SSF0;F6SSE1;F6WHH7	F6SSF0;F6SSE1;F6WHH7	F6SSF0	F6WHH7	Q7Z3Z3	>tr|F6SSF0|F6SSF0_MACMU Uncharacterized protein (Fragment) OS=Macaca mulatta GN=PIWIL3 PE=4 SV=1;>tr|F6SSE1|F6SSE1_MACMU Uncharacterized protein OS=Macaca mulatta GN=PIWIL3 PE=4 SV=1;>tr|F6WHH7|F6WHH7_MACMU Uncharacterized protein OS=Macaca mulatta GN=PIWI	PIWIL3	Uncharacterized protein (Fragment)	PIWIL3	Piwi-like protein 3	98	2	2.8	90.312	779	8.0962e-05	13049000000	NaN	256180000	NaN	261290000	NaN	NaN	NaN	NaN	NaN	NaN	NaN	NaN	253840000	NaN	NaN	342880000	NaN	NaN	NaN	NaN	NaN	NaN	NaN	NaN	NaN	NaN	98919000	NaN	NaN	NaN	NaN	NaN	NaN
F6SSN2	F6SSN2	F6SSN2	F6SSN2	Q5VU97	>tr|F6SSN2|F6SSN2_MACMU Uncharacterized protein (Fragment) OS=Macaca mulatta GN=CACHD1 PE=4 SV=1	CACHD1	Uncharacterized protein (Fragment)	CACHD1	VWFA and cache domain-containing protein 1 (Cache domain-containing protein 1)	20	4	4	132.67	1188	7.6336e-12	111540000	NaN	NaN	NaN	NaN	NaN	NaN	NaN	NaN	NaN	NaN	NaN	NaN	NaN	NaN	9405300	NaN	NaN	8017100	NaN	NaN	NaN	NaN	NaN	NaN	NaN	NaN	NaN	NaN	NaN	NaN	NaN	NaN	NaN
F6SSW9;CON__Q3ZBS7	F6SSW9	F6SSW9	F6SSW9	P04004	>tr|F6SSW9|F6SSW9_MACMU Uncharacterized protein OS=Macaca mulatta GN=VTN PE=4 SV=1	VTN	Uncharacterized protein	VTN	Vitronectin (VN) (S-protein) (Serum-spreading factor) (V75) [Cleaved into: Vitronectin V65 subunit; Vitronectin V10 subunit; Somatomedin-B]	904	16	37.8	54.49	479	5.7852e-298	53943000000	856580000	795540000	713990000	736990000	1387000000	1172000000	1087300000	1091500000	1263700000	1008300000	757470000	1015500000	931190000	797430000	985110000	818080000	1741300000	1338900000	1112500000	989090000	939200000	967440000	922110000	1192500000	913560000	771440000	640710000	799850000	1497300000	1245700000	985150000	1107100000	1335900000
F6SV78;F6SV88	F6SV78;F6SV88	F6SV78	F6SV88	Q96CG8	>tr|F6SV78|F6SV78_MACMU Uncharacterized protein OS=Macaca mulatta GN=CTHRC1 PE=4 SV=1;>tr|F6SV88|F6SV88_MACMU Uncharacterized protein OS=Macaca mulatta GN=CTHRC1 PE=4 SV=1	CTHRC1	Uncharacterized protein	CTHRC1	Collagen triple helix repeat-containing protein 1 (Protein NMTC1)	125	5	24	24.728	229	4.5284e-39	1125500000	26822000	23679000	23164000	19116000	16908000	17738000	15458000	17942000	26184000	23129000	20040000	18855000	23298000	28865000	26111000	19175000	22626000	18892000	18308000	17022000	24029000	25376000	25445000	26906000	29728000	28110000	24096000	26391000	19033000	13602000	17587000	20523000	29048000
F6SW75;F7C0B0	F6SW75;F7C0B0	F6SW75	F6SW75	O00187	>tr|F6SW75|F6SW75_MACMU Uncharacterized protein OS=Macaca mulatta GN=LOC722714 PE=3 SV=1;>tr|F7C0B0|F7C0B0_MACMU Uncharacterized protein OS=Macaca mulatta GN=LOC722714 PE=4 SV=1	LOC722714	Uncharacterized protein	MASP2	Mannan-binding lectin serine protease 2 (EC 3.4.21.104) (MBL-associated serine protease 2) (Mannose-binding protein-associated serine protease 2) (MASP-2) [Cleaved into: Mannan-binding lectin serine protease 2 A chain; Mannan-binding lectin serine protease 2 B chain]	61	6	11.4	75.554	686	2.3595e-19	816390000	15014000	15960000	19376000	19495000	31617000	20697000	16597000	21771000	14362000	14957000	12228000	14440000	14081000	18137000	12290000	15494000	30231000	25338000	18708000	21418000	6607900	12041000	12782000	13732000	11270000	11361000	11489000	13568000	27686000	23195000	19262000	20143000	12348000
F6SWN1;F6QQH0	F6SWN1;F6QQH0	F6SWN1	F6QQH0	P04208	>tr|F6SWN1|F6SWN1_MACMU Uncharacterized protein (Fragment) OS=Macaca mulatta PE=4 SV=1;>tr|F6QQH0|F6QQH0_MACMU Uncharacterized protein (Fragment) OS=Macaca mulatta PE=4 SV=1		Uncharacterized protein (Fragment)	0	Ig lambda chain V-I region WAH	16	2	16.2	10.324	99	8.3542e-22	567880000	NaN	NaN	NaN	NaN	NaN	NaN	NaN	NaN	NaN	40846000	30083000	30443000	NaN	NaN	NaN	NaN	32172000	NaN	NaN	NaN	NaN	36943000	28419000	35715000	NaN	NaN	NaN	NaN	NaN	NaN	NaN	NaN	NaN
F6SWN9	F6SWN9	F6SWN9	P60030	P04208	>tr|F6SWN9|F6SWN9_MACMU Uncharacterized protein (Fragment) OS=Macaca mulatta PE=4 SV=1		Uncharacterized protein (Fragment)	0	Ig lambda chain V-I region WAH	38	2	29.3	10.389	99	3.8257e-12	2044500000	NaN	35903000	NaN	31458000	NaN	NaN	NaN	NaN	NaN	NaN	NaN	NaN	37369000	NaN	44006000	NaN	89508000	NaN	NaN	NaN	NaN	NaN	NaN	NaN	43383000	NaN	45128000	49096000	NaN	NaN	NaN	NaN	NaN
F6SWP6	F6SWP6	F6SWP6	F6SWP6	P12018	>tr|F6SWP6|F6SWP6_MACMU Uncharacterized protein (Fragment) OS=Macaca mulatta GN=IGLV5-48 PE=4 SV=1	IGLV5-48	Uncharacterized protein (Fragment)	VPREB1	Immunoglobulin iota chain (CD179 antigen-like family member A) (Protein VPreB1) (V(pre)B protein) (VpreB protein) (CD antigen CD179a)	54	3	31.7	11.266	104	1.1453e-18	1199000000	15261000	13557000	15259000	15225000	15906000	17117000	16126000	14895000	43746000	33108000	31624000	28591000	14322000	12602000	11221000	14861000	14706000	15201000	15475000	14862000	43251000	58306000	51160000	71062000	10739000	11136000	NaN	13143000	16336000	NaN	NaN	12127000	42280000
F6SWQ5	F6SWQ5	F6SWQ5	A0A5F7ZP38	P12018	>tr|F6SWQ5|F6SWQ5_MACMU Uncharacterized protein (Fragment) OS=Macaca mulatta GN=IGLV9-49 PE=4 SV=1	IGLV9-49	Uncharacterized protein (Fragment)	VPREB1	Immunoglobulin iota chain (CD179 antigen-like family member A) (Protein VPreB1) (V(pre)B protein) (VpreB protein) (CD antigen CD179a)	7	2	12.9	13.805	132	3.6753e-05	164810000	NaN	NaN	NaN	NaN	NaN	NaN	NaN	NaN	8102000	NaN	NaN	NaN	NaN	NaN	NaN	NaN	NaN	NaN	NaN	NaN	NaN	NaN	NaN	NaN	NaN	NaN	NaN	NaN	NaN	NaN	NaN	NaN	NaN
F6SWR6	F6SWR6	F6SWR6	P60030	P01703	>tr|F6SWR6|F6SWR6_MACMU Uncharacterized protein (Fragment) OS=Macaca mulatta PE=4 SV=1		Uncharacterized protein (Fragment)	0	Ig lambda chain V-I region NEWM	51	2	28.7	9.257	87	6.6887e-07	4524100000	64364000	51811000	64016000	66486000	NaN	NaN	NaN	NaN	94119000	41929000	88521000	92856000	NaN	NaN	NaN	63802000	138140000	NaN	116200000	NaN	NaN	NaN	133920000	201220000	NaN	58025000	NaN	76396000	NaN	NaN	NaN	116930000	NaN
F6SWU6;F7EXE0	F6SWU6	F6SWU6	F6SWU6	P04211	>tr|F6SWU6|F6SWU6_MACMU Uncharacterized protein (Fragment) OS=Macaca mulatta GN=IGLV7-46 PE=4 SV=1	IGLV7-46	Uncharacterized protein (Fragment)	0	Ig lambda chain V region 4A	35	3	25.5	10.399	98	4.3551e-06	2320400000	NaN	NaN	NaN	NaN	NaN	NaN	70198000	71194000	32213000	28998000	22025000	27307000	NaN	NaN	NaN	17530000	77063000	80609000	72446000	71606000	NaN	NaN	NaN	NaN	NaN	18073000	14469000	NaN	144850000	165710000	105640000	129450000	31723000
F6SWZ6;F6SWX6	F6SWZ6;F6SWX6	F6SWZ6	F6SWZ6	Q14393	>tr|F6SWZ6|F6SWZ6_MACMU Uncharacterized protein (Fragment) OS=Macaca mulatta GN=GAS6 PE=4 SV=1;>tr|F6SWX6|F6SWX6_MACMU Uncharacterized protein OS=Macaca mulatta GN=GAS6 PE=4 SV=1	GAS6	Uncharacterized protein (Fragment)	GAS6	Growth arrest-specific protein 6 (GAS-6) (AXL receptor tyrosine kinase ligand)	237	14	26.6	76.079	688	6.9229e-124	4683100000	86445000	76465000	77646000	79618000	86874000	88691000	83556000	87870000	104440000	111010000	99912000	117350000	91153000	98447000	115350000	90318000	109250000	94503000	87851000	85106000	108920000	108090000	104390000	91805000	103230000	107110000	91175000	100100000	86469000	86715000	84929000	111830000	108860000
F6SYF6	F6SYF6	F6SYF6	F6SYF6	Q9Y4C0	>tr|F6SYF6|F6SYF6_MACMU Uncharacterized protein OS=Macaca mulatta GN=NRXN3 PE=4 SV=1	NRXN3	Uncharacterized protein	NRXN3	Neurexin-3 (Neurexin III-alpha) (Neurexin-3-alpha)	333	23	26.6	169.62	1539	1.7884e-297	7080500000	143990000	131280000	155300000	127180000	156570000	162020000	178820000	161010000	104690000	90815000	106510000	94844000	123140000	187620000	162460000	137690000	190080000	175920000	181550000	152310000	98515000	98121000	117060000	112600000	130230000	131090000	139180000	127810000	170420000	159670000	192960000	168120000	108110000
F6SYL4	F6SYL4	F6SYL4	F6SYL4	P04075	>tr|F6SYL4|F6SYL4_MACMU Fructose-bisphosphate aldolase OS=Macaca mulatta GN=ALDOA PE=2 SV=1	ALDOA	Fructose-bisphosphate aldolase	ALDOA	Fructose-bisphosphate aldolase A (EC 4.1.2.13) (Lung cancer antigen NY-LU-1) (Muscle-type aldolase)	438	19	65.9	39.429	364	6.3316e-171	7326900000	113510000	120540000	150180000	117170000	158700000	166050000	178880000	152380000	113930000	133470000	152950000	129760000	99329000	151510000	124450000	117460000	181400000	165740000	182990000	158850000	147180000	128290000	127380000	123470000	118720000	124940000	128040000	128460000	158420000	159610000	178720000	178550000	125510000
F6SZ31	F6SZ31	F6SZ31	A0A5F8ABC3	Q8NFZ4	>tr|F6SZ31|F6SZ31_MACMU Uncharacterized protein OS=Macaca mulatta GN=NLGN2 PE=4 SV=1	NLGN2	Uncharacterized protein	NLGN2	Neuroligin-2	11	2	6.2	90.876	836	1.0505e-15	152910000	3715500	NaN	4242700	NaN	NaN	NaN	NaN	4569500	NaN	NaN	NaN	NaN	NaN	NaN	NaN	NaN	NaN	NaN	NaN	4235200	NaN	NaN	4370700	NaN	NaN	NaN	3685300	3125500	NaN	NaN	NaN	NaN	NaN
F6T094	F6T094	F6T094	F6T094	P18428	>tr|F6T094|F6T094_MACMU Uncharacterized protein OS=Macaca mulatta GN=LBP PE=4 SV=1	LBP	Uncharacterized protein	LBP	Lipopolysaccharide-binding protein (LBP)	43	5	12.8	51.578	467	2.1251e-15	849370000	9288300	11819000	14179000	20333000	11043000	11823000	13303000	17201000	10489000	14961000	13358000	24502000	10697000	21212000	16346000	23668000	12791000	38701000	30675000	43742000	23628000	20403000	13946000	10252000	9187200	10549000	11594000	21894000	12291000	16615000	11976000	24707000	12569000
F6T3R7	F6T3R7	F6T3R7	F6T3R7	P20933	>tr|F6T3R7|F6T3R7_MACMU Uncharacterized protein OS=Macaca mulatta GN=AGA PE=4 SV=1	AGA	Uncharacterized protein	AGA	N(4)-(beta-N-acetylglucosaminyl)-L-asparaginase (EC 3.5.1.26) (Aspartylglucosaminidase) (Glycosylasparaginase) (N4-(N-acetyl-beta-glucosaminyl)-L-asparagine amidase) [Cleaved into: Glycosylasparaginase alpha chain; Glycosylasparaginase beta chain]	54	2	8.4	37.415	347	4.5466e-22	1336200000	NaN	25893000	25761000	NaN	27849000	NaN	NaN	NaN	NaN	NaN	NaN	NaN	NaN	NaN	46715000	43073000	NaN	NaN	41098000	NaN	NaN	NaN	NaN	NaN	NaN	NaN	NaN	NaN	NaN	NaN	NaN	NaN	NaN
F6T4F2;F6ZB86;F6T4D4	F6T4F2;F6ZB86;F6T4D4	F6T4F2	F6T4F2	Q15084	>tr|F6T4F2|F6T4F2_MACMU Protein disulfide-isomerase A6 OS=Macaca mulatta GN=PDIA6 PE=2 SV=1;>tr|F6ZB86|F6ZB86_MACMU Uncharacterized protein OS=Macaca mulatta GN=PDIA6 PE=3 SV=1;>tr|F6T4D4|F6T4D4_MACMU Uncharacterized protein (Fragment) OS=Macaca mulatta GN	PDIA6	Protein disulfide-isomerase A6	PDIA6	Protein disulfide-isomerase A6 (EC 5.3.4.1) (Endoplasmic reticulum protein 5) (ER protein 5) (ERp5) (Protein disulfide isomerase P5) (Thioredoxin domain-containing protein 7)	37	4	10.7	48.059	440	1.2395e-15	314750000	6674200	9143200	8476200	NaN	NaN	NaN	8607700	6102800	NaN	NaN	9409100	NaN	8625100	9363400	7761200	NaN	7874500	8262000	8384900	NaN	6753300	6393100	7238800	NaN	6851500	NaN	NaN	7068300	NaN	NaN	7387400	NaN	NaN
F6T581	F6T581	F6T581	H9EU02	Q9HCB6	>tr|F6T581|F6T581_MACMU F-spondin OS=Macaca mulatta GN=SPON1 PE=2 SV=1	SPON1	F-spondin	SPON1	Spondin-1 (F-spondin) (Vascular smooth muscle cell growth-promoting factor)	299	14	20.3	90.932	807	1.8683e-86	7090900000	135510000	142670000	140060000	132740000	113760000	119310000	131260000	120080000	128620000	159440000	154440000	137760000	154500000	165530000	190630000	138960000	171930000	141330000	143010000	118940000	144640000	146880000	143160000	133410000	141980000	148590000	133430000	142380000	126120000	117120000	120410000	140370000	158300000
F6T717	F6T717	F6T717	F6T717	Q06418	>tr|F6T717|F6T717_MACMU Uncharacterized protein OS=Macaca mulatta GN=TYRO3 PE=4 SV=1	TYRO3	Uncharacterized protein	TYRO3	Tyrosine-protein kinase receptor TYRO3 (EC 2.7.10.1) (Tyrosine-protein kinase BYK) (Tyrosine-protein kinase DTK) (Tyrosine-protein kinase RSE) (Tyrosine-protein kinase SKY) (Tyrosine-protein kinase TIF)	45	2	2.8	96.989	889	1.2445e-21	1534100000	NaN	NaN	38130000	31843000	34084000	NaN	35805000	38524000	NaN	31021000	NaN	20182000	10615000	43561000	35702000	38417000	26992000	32583000	37285000	34242000	29913000	29416000	32061000	27804000	29386000	31562000	34676000	33279000	30802000	26018000	46065000	43667000	26834000
F6T7N0	F6T7N0	F6T7N0	F6T7N0	Q12866	>tr|F6T7N0|F6T7N0_MACMU Uncharacterized protein (Fragment) OS=Macaca mulatta GN=MERTK PE=4 SV=1	MERTK	Uncharacterized protein (Fragment)	MERTK	Tyrosine-protein kinase Mer (EC 2.7.10.1) (Proto-oncogene c-Mer) (Receptor tyrosine kinase MerTK)	74	4	6.1	108.13	979	7.6493e-18	776120000	8451100	9063000	11321000	9836400	18199000	19491000	24614000	19840000	16407000	20200000	19068000	19016000	11273000	6459900	11159000	13436000	23697000	17741000	18246000	19435000	24042000	11435000	22732000	13874000	13619000	16745000	13947000	NaN	11426000	12465000	19002000	17613000	13981000
F6T9R2	F6T9R2	F6T9R2	F6T9R2	Q5VV43	>tr|F6T9R2|F6T9R2_MACMU Uncharacterized protein OS=Macaca mulatta PE=4 SV=1		Uncharacterized protein	KIAA0319	Dyslexia-associated protein KIAA0319	13	2	3.6	93.439	865	1.9493e-08	434950000	6764400	9496600	9687900	NaN	NaN	NaN	NaN	9213200	NaN	8095700	9184300	NaN	NaN	NaN	9551500	9224600	NaN	NaN	11733000	9701200	NaN	8740700	9430500	8323500	NaN	NaN	NaN	NaN	NaN	NaN	NaN	NaN	NaN
F6TB55	F6TB55	F6TB55	F6TB55	O15540	>tr|F6TB55|F6TB55_MACMU Fatty acid-binding protein, brain OS=Macaca mulatta GN=FABP7 PE=2 SV=1	FABP7	Fatty acid-binding protein, brain	FABP7	Fatty acid-binding protein, brain (Brain lipid-binding protein) (BLBP) (Brain-type fatty acid-binding protein) (B-FABP) (Fatty acid-binding protein 7) (Mammary-derived growth inhibitor related)	138	5	43.2	14.885	132	1.1807e-24	2685300000	41547000	41700000	41930000	38864000	39830000	37554000	45305000	44571000	72082000	59514000	64254000	75253000	43920000	44506000	45813000	43557000	41017000	40900000	41486000	43851000	74923000	64031000	64872000	62251000	47682000	52105000	50668000	46046000	48249000	39052000	42521000	44251000	56400000
F6TC57	F6TC57	F6TC57	F6TC57	Q6P4A8	>tr|F6TC57|F6TC57_MACMU Uncharacterized protein OS=Macaca mulatta GN=PLBD1 PE=4 SV=1	PLBD1	Uncharacterized protein	PLBD1	Phospholipase B-like 1 (EC 3.1.1.-) (LAMA-like protein 1) (Lamina ancestor homolog 1) (Phospholipase B domain-containing protein 1) [Cleaved into: Phospholipase B-like 1 chain A; Phospholipase B-like 1 chain B; Phospholipase B-like 1 chain C]	4	3	6.1	63.318	553	6.3881e-06	43875000	NaN	NaN	NaN	NaN	NaN	NaN	NaN	NaN	NaN	NaN	NaN	NaN	NaN	NaN	NaN	NaN	NaN	NaN	NaN	NaN	NaN	NaN	NaN	NaN	NaN	NaN	NaN	NaN	NaN	NaN	NaN	NaN	NaN
F6TDA0	F6TDA0	F6TDA0	F6TDA0	O94769	>tr|F6TDA0|F6TDA0_MACMU Uncharacterized protein OS=Macaca mulatta GN=LOC716641 PE=4 SV=1	LOC716641	Uncharacterized protein	ECM2	Extracellular matrix protein 2 (Matrix glycoprotein SC1/ECM2)	119	4	30.5	18.687	164	2.0197e-76	2621000000	54042000	62183000	40409000	50611000	33486000	32995000	31397000	31587000	62956000	47920000	43966000	53178000	50974000	63865000	63540000	50259000	42916000	26713000	39520000	30162000	57950000	46949000	55089000	56993000	53989000	45309000	47907000	51537000	32488000	35798000	24992000	16976000	57711000
F6TDZ4	F6TDZ4	F6TDZ4	A0A5F7ZI43	Q99983	>tr|F6TDZ4|F6TDZ4_MACMU Osteoadherin OS=Macaca mulatta GN=OMD PE=4 SV=1	OMD	Osteoadherin	OMD	Osteomodulin (Keratan sulfate proteoglycan osteomodulin) (KSPG osteomodulin) (Osteoadherin) (OSAD)	466	11	34.2	49.358	421	3.642e-259	30819000000	535870000	626550000	565340000	548550000	610590000	623360000	618400000	659100000	437520000	551230000	505780000	574930000	527370000	684140000	755000000	648110000	772780000	798970000	726380000	730450000	606610000	579040000	616740000	534200000	498900000	583990000	579870000	586180000	676800000	702510000	625340000	726380000	570900000
F6TE11	F6TE11	F6TE11	F6TE11	P20774	>tr|F6TE11|F6TE11_MACMU Mimecan preproprotein OS=Macaca mulatta GN=OGN PE=2 SV=1	OGN	Mimecan preproprotein	OGN	Mimecan (Osteoglycin) (Osteoinductive factor) (OIF)	2404	24	53.7	34	298	0	425170000000	9155400000	9086401000	7400800000	8669800000	6801900000	7067000000	6116500000	6655600000	8737800000	8697100000	7298100000	8780500000	10265000000	9531800000	11528000000	7996200000	6901000000	6810700000	5912100000	6038000000	6821500000	7322600000	6896900000	7618700000	10611000000	9838000000	8939800000	9884000000	7835800000	7621600000	6233200000	6368600000	9759300000
F6TEF3	F6TEF3	F6TEF3	F6TEF3	O60883	>tr|F6TEF3|F6TEF3_MACMU Endothelin B receptor-like protein 2 OS=Macaca mulatta GN=LOC100428328 PE=2 SV=1	GPR37L1	Endothelin B receptor-like protein 2	GPR37L1	Prosaposin receptor GPR37L1 (Endothelin B receptor-like protein 2) (ETBR-LP-2) (G-protein coupled receptor 37-like 1)	95	3	7.9	52.768	481	1.0889e-46	8853000000	195960000	169210000	159830000	113110000	84007000	86725000	167980000	88347000	123220000	124490000	163970000	131930000	188000000	162000000	189350000	146060000	190080000	219320000	196180000	124990000	321160000	279710000	274030000	182580000	368580000	238450000	259150000	273270000	127430000	104310000	183200000	206240000	252530000
F6TGD4	F6TGD4	F6TGD4	F6TGD4	P61278	>tr|F6TGD4|F6TGD4_MACMU Somatostatin preproprotein OS=Macaca mulatta GN=SST PE=2 SV=1	SST	Somatostatin preproprotein	SST	Somatostatin (Growth hormone release-inhibiting factor) [Cleaved into: Somatostatin-28; Somatostatin-14]	27	2	15.5	12.689	116	3.4541e-06	86789000	NaN	3056800	2407600	NaN	NaN	NaN	NaN	2649600	2929800	NaN	NaN	2682400	NaN	NaN	NaN	NaN	NaN	NaN	NaN	NaN	NaN	NaN	10692000	3881900	NaN	NaN	NaN	NaN	NaN	NaN	NaN	NaN	NaN
F6THA2	F6THA2	F6THA2	F6THA2	Q96AP7	>tr|F6THA2|F6THA2_MACMU Endothelial cell-selective adhesion molecule OS=Macaca mulatta GN=ESAM PE=2 SV=1	ESAM	Endothelial cell-selective adhesion molecule	ESAM	Endothelial cell-selective adhesion molecule	70	5	14.9	40.946	390	4.0135e-31	1170700000	21187000	20850000	21632000	17406000	27012000	21834000	22943000	27031000	20038000	17790000	19782000	20310000	27140000	36397000	27281000	25489000	33477000	23387000	29936000	23591000	21492000	20295000	21779000	24204000	20589000	21839000	19087000	21451000	25701000	20308000	25159000	28264000	23141000
F6THI3	F6THI3	F6THI3	F6THI3	Q9HAT2	>tr|F6THI3|F6THI3_MACMU Sialate O-acetylesterase isoform 1 OS=Macaca mulatta GN=SIAE PE=2 SV=1	SIAE	Sialate O-acetylesterase isoform 1	SIAE	Sialate O-acetylesterase (EC 3.1.1.53) (H-Lse) (Sialic acid-specific 9-O-acetylesterase)	159	13	36.9	58.464	523	4.3667e-96	3432200000	68216000	63660000	60842000	51061000	48146000	55987000	58334000	51269000	64651000	65369000	60338000	67465000	81303000	77665000	92781000	83720000	89837000	65576000	71229000	69597000	88756000	76437000	75215000	73067000	81098000	77279000	75806000	69755000	52581000	54870000	50038000	50652000	60821000
F6TKU8	F6TKU8	F6TKU8	A0A5F8A9A8	P80303	>tr|F6TKU8|F6TKU8_MACMU Uncharacterized protein OS=Macaca mulatta GN=NUCB2 PE=4 SV=1	NUCB2	Uncharacterized protein	NUCB2	Nucleobindin-2 (DNA-binding protein NEFA) (Gastric cancer antigen Zg4) (Prepronesfatin) [Cleaved into: Nesfatin-1]	6	2	5.2	50.169	420	2.3112e-05	85093000	NaN	NaN	NaN	NaN	NaN	NaN	NaN	NaN	NaN	6342200	NaN	NaN	NaN	NaN	NaN	NaN	NaN	NaN	NaN	NaN	NaN	NaN	NaN	NaN	NaN	NaN	NaN	NaN	NaN	NaN	NaN	NaN	4859600
F6TLQ6;CON__Q3ZBD7;F6XEB0;F6XE32	F6TLQ6	F6TLQ6	F6TLQ6	P06744	>tr|F6TLQ6|F6TLQ6_MACMU Glucose-6-phosphate isomerase OS=Macaca mulatta GN=LOC717980 PE=2 SV=1	GPI	Glucose-6-phosphate isomerase	GPI	Glucose-6-phosphate isomerase (GPI) (EC 5.3.1.9) (Autocrine motility factor) (AMF) (Neuroleukin) (NLK) (Phosphoglucose isomerase) (PGI) (Phosphohexose isomerase) (PHI) (Sperm antigen 36) (SA-36)	14	9	19.2	63.15	558	2.1827e-31	200500000	7347500	6512100	9966800	7248300	6641000	NaN	NaN	NaN	NaN	5587500	7885100	6237600	NaN	NaN	NaN	NaN	NaN	NaN	NaN	NaN	NaN	NaN	NaN	7073400	NaN	NaN	7195900	5727500	NaN	NaN	NaN	NaN	NaN
F6TLR3;F6S407	F6TLR3;F6S407	F6TLR3	G7MFR4	P01019	>tr|F6TLR3|F6TLR3_MACMU Uncharacterized protein OS=Macaca mulatta GN=AGT PE=3 SV=1;>tr|F6S407|F6S407_MACMU Uncharacterized protein OS=Macaca mulatta GN=AGT PE=3 SV=1	AGT	Uncharacterized protein	AGT	Angiotensinogen (Serpin A8) [Cleaved into: Angiotensin-1 (Angiotensin 1-10) (Angiotensin I) (Ang I); Angiotensin-2 (Angiotensin 1-8) (Angiotensin II) (Ang II); Angiotensin-3 (Angiotensin 2-8) (Angiotensin III) (Ang III) (Des-Asp[1]-angiotensin II); Angiotensin-4 (Angiotensin 3-8) (Angiotensin IV) (Ang IV); Angiotensin 1-9; Angiotensin 1-7; Angiotensin 1-5; Angiotensin 1-4]	7022	27	61.9	53.328	485	0	754740000000	11151000000	11240000000	11583000000	10865000000	15278000000	15782000000	18315000000	15664000000	11690000000	12988000000	13480000000	13551000000	13029000000	16537000000	15099000000	11823000000	17468000000	17354000000	16083000000	14139000000	12363000000	12426000000	12962000000	12044000000	12612000000	12017000000	13564000000	11489000000	17554000000	16602000000	21059000000	18641000000	13878000000
F6TM14	F6TM14	F6TM14	F6TM14	P61158	>tr|F6TM14|F6TM14_MACMU Uncharacterized protein OS=Macaca mulatta GN=ACTR3 PE=3 SV=1	ACTR3	Uncharacterized protein	ACTR3	Actin-related protein 3 (Actin-2) (Actin-like protein 3)	3	4	18.7	47.3	417	1.3557e-16	58066000	NaN	NaN	NaN	NaN	NaN	NaN	NaN	NaN	NaN	NaN	NaN	NaN	NaN	NaN	NaN	NaN	NaN	NaN	NaN	NaN	NaN	NaN	NaN	NaN	NaN	NaN	NaN	NaN	NaN	NaN	NaN	NaN	NaN
F6TM63	F6TM63	F6TM63	F6TM63	P55786	>tr|F6TM63|F6TM63_MACMU Uncharacterized protein (Fragment) OS=Macaca mulatta GN=NPEPPS PE=4 SV=1	NPEPPS	Uncharacterized protein (Fragment)	NPEPPS	Puromycin-sensitive aminopeptidase (PSA) (EC 3.4.11.14) (Cytosol alanyl aminopeptidase) (AAP-S)	69	8	12	93.885	834	3.7181e-18	763710000	14262000	12148000	17982000	16239000	10133000	14531000	14373000	16019000	13581000	11921000	14792000	14038000	14202000	22676000	16214000	16198000	16007000	17659000	13856000	12174000	13989000	11058000	14045000	14561000	16165000	16176000	14553000	16607000	13562000	17518000	15536000	13711000	14239000
F6TNE5;F6TNA6	F6TNE5;F6TNA6	F6TNE5	F6TNE5	Q7Z7M0	>tr|F6TNE5|F6TNE5_MACMU Uncharacterized protein OS=Macaca mulatta GN=MEGF8 PE=4 SV=1;>tr|F6TNA6|F6TNA6_MACMU Uncharacterized protein OS=Macaca mulatta GN=MEGF8 PE=4 SV=1	MEGF8	Uncharacterized protein	MEGF8	Multiple epidermal growth factor-like domains protein 8 (Multiple EGF-like domains protein 8) (Epidermal growth factor-like protein 4) (EGF-like protein 4)	1442	48	33.4	254.6	2385	0	45713000000	1000700000	958460000	1031900000	843640000	935600000	1015100000	1083400000	997040000	550170000	636980000	615610000	534790000	947940000	1290100000	1113100000	933620000	1195600000	1153500000	1261200000	1016900000	637160000	630890000	657400000	616480000	995320000	964360000	1071300000	856990000	1046500000	1040600000	1271200000	1191900000	605290000
F6TNL5;F7BTH9;REV__F7B647	F6TNL5;F7BTH9	F6TNL5	F6TNL5	P07333	>tr|F6TNL5|F6TNL5_MACMU Uncharacterized protein OS=Macaca mulatta GN=CSF1R PE=4 SV=1;>tr|F7BTH9|F7BTH9_MACMU Uncharacterized protein OS=Macaca mulatta GN=CSF1R PE=3 SV=1	CSF1R	Uncharacterized protein	CSF1R	Macrophage colony-stimulating factor 1 receptor (CSF-1 receptor) (CSF-1-R) (CSF-1R) (M-CSF-R) (EC 2.7.10.1) (Proto-oncogene c-Fms) (CD antigen CD115)	479	13	24.1	74.332	671	1.5328e-206	16256000000	243020000	227200000	253510000	233520000	248310000	251020000	287910000	276170000	349590000	338820000	391130000	387890000	261670000	325980000	296710000	255980000	339660000	300350000	307760000	287380000	362330000	345970000	376400000	332720000	294510000	287300000	300330000	262680000	303170000	274180000	364090000	327670000	408010000
F6TNV9;F7DNP3	F6TNV9;F7DNP3	F6TNV9	F6TNV9	P01023	>tr|F6TNV9|F6TNV9_MACMU Uncharacterized protein OS=Macaca mulatta GN=A2M PE=4 SV=1;>tr|F7DNP3|F7DNP3_MACMU Uncharacterized protein OS=Macaca mulatta GN=A2M PE=4 SV=1	A2M	Uncharacterized protein	A2M	Alpha-2-macroglobulin (Alpha-2-M) (C3 and PZP-like alpha-2-macroglobulin domain-containing protein 5)	6795	72	66.8	163.66	1474	0	595030000000	12184000000	11208000000	11873000000	11489000000	11446000000	9935000000	10332000000	10216000000	8732300000	9528900000	9222300000	9959100000	12593000000	14332000000	14366000000	11870000000	12845000000	11303000000	11677000000	10743000000	10101000000	9878800000	10157000000	9532000000	13005000000	12630000000	12890000000	12906000000	12604000000	11799000000	12389000000	12823000000	10371000000
F6TP36	F6TP36	F6TP36	A0A1D5QZ18	P07358	>tr|F6TP36|F6TP36_MACMU Uncharacterized protein OS=Macaca mulatta GN=C8B PE=4 SV=1	C8B	Uncharacterized protein	C8B	Complement component C8 beta chain (Complement component 8 subunit beta)	602	25	52.8	66.9	591	9.2311e-225	14175000000	240750000	232770000	236050000	264060000	266360000	252730000	233370000	239180000	416550000	385500000	332640000	350850000	217500000	232250000	199340000	222590000	283440000	256940000	207890000	211690000	280870000	322340000	295210000	369530000	237090000	221320000	240940000	286040000	301070000	248710000	218870000	254010000	428820000
F6TPB6	F6TPB6	F6TPB6	F6TPB6	Q9UMF0	>tr|F6TPB6|F6TPB6_MACMU Intercellular adhesion molecule 1 OS=Macaca mulatta GN=ICAM1 PE=4 SV=1	ICAM1	Intercellular adhesion molecule 1	ICAM5	Intercellular adhesion molecule 5 (ICAM-5) (Telencephalin)	96	5	14.2	85.937	822	1.3263e-51	1047600000	22008000	18121000	28115000	22973000	20749000	21183000	23996000	26141000	13417000	16779000	17785000	14428000	22536000	36988000	24219000	24729000	19255000	26155000	29789000	24108000	12258000	14616000	16283000	16616000	20071000	19822000	24876000	15770000	21343000	20291000	30630000	21004000	15954000
F6TPS5;F7H1Y5;F7H1Y6;F6TPT8	F6TPS5;F7H1Y5;F7H1Y6;F6TPT8	F6TPS5	F7H1Y5	P08133	>tr|F6TPS5|F6TPS5_MACMU Annexin OS=Macaca mulatta GN=ANXA6 PE=3 SV=1;>tr|F7H1Y5|F7H1Y5_MACMU Annexin OS=Macaca mulatta GN=ANXA6 PE=3 SV=1;>tr|F7H1Y6|F7H1Y6_MACMU Annexin OS=Macaca mulatta GN=ANXA6 PE=3 SV=1;>tr|F6TPT8|F6TPT8_MACMU Annexin OS=Macaca mulatta	ANXA6	Annexin	ANXA6	Annexin A6 (67 kDa calelectrin) (Annexin VI) (Annexin-6) (Calphobindin-II) (CPB-II) (Chromobindin-20) (Lipocortin VI) (Protein III) (p68) (p70)	10	5	13.5	51.697	460	1.4139e-12	87627000	NaN	NaN	3147200	NaN	NaN	NaN	NaN	NaN	NaN	NaN	2320900	NaN	NaN	NaN	NaN	NaN	NaN	NaN	NaN	NaN	NaN	NaN	NaN	NaN	NaN	NaN	NaN	NaN	NaN	NaN	2003000	NaN	NaN
F6TRS8	F6TRS8	F6TRS8	A0A1D5Q250	Q9H173	>tr|F6TRS8|F6TRS8_MACMU Uncharacterized protein OS=Macaca mulatta GN=SIL1 PE=4 SV=1	SIL1	Uncharacterized protein	SIL1	Nucleotide exchange factor SIL1 (BiP-associated protein) (BAP)	14	4	8.7	52.009	461	2.8673e-07	198380000	6485400	5642500	NaN	5928400	NaN	NaN	NaN	NaN	5928100	6980300	5733700	6133000	6444700	NaN	7163000	5004300	NaN	NaN	NaN	NaN	5763500	6339500	NaN	6043900	6553400	7651900	6936300	7918500	NaN	NaN	NaN	NaN	7016300
F6TS20;F7HHM2;Q3I226	F6TS20;F7HHM2;Q3I226	F6TS20	Q3I226	P07108	>tr|F6TS20|F6TS20_MACMU Acyl-CoA-binding protein isoform 3 OS=Macaca mulatta GN=DBI PE=2 SV=1;>tr|F7HHM2|F7HHM2_MACMU Uncharacterized protein OS=Macaca mulatta GN=DBI PE=4 SV=1;>tr|Q3I226|Q3I226_MACMU Diazepam-binding protein (Fragment) OS=Macaca mulatta G	DBI	Acyl-CoA-binding protein isoform 3	DBI	Acyl-CoA-binding protein (ACBP) (Diazepam-binding inhibitor) (DBI) (Endozepine) (EP)	91	3	48.3	10.039	87	5.0116e-15	1079000000	18379000	21312000	17386000	16634000	18593000	18855000	22908000	20256000	26541000	17195000	23042000	24379000	15493000	23403000	19398000	19235000	27601000	22031000	25930000	17333000	31073000	22749000	26920000	22600000	20546000	19370000	28046000	22059000	22479000	16692000	22888000	19417000	21214000
F6TT40	F6TT40	F6TT40	F6TT40	Q8IZP7	>tr|F6TT40|F6TT40_MACMU Uncharacterized protein OS=Macaca mulatta GN=LOC698535 PE=4 SV=1	LOC698535	Uncharacterized protein	HS6ST3	Heparan-sulfate 6-O-sulfotransferase 3 (HS6ST-3) (EC 2.8.2.-)	101	8	16.3	54.879	471	2.3137e-20	1174900000	19555000	19254000	29657000	23166000	20252000	27742000	32031000	25763000	22204000	24818000	28907000	21527000	21216000	20487000	15464000	20917000	19628000	24696000	28292000	23003000	17791000	20739000	26715000	23979000	20440000	19128000	28155000	18638000	23177000	18283000	34938000	22310000	19601000
F6TTG9;F7GEC5	F6TTG9;F7GEC5	F6TTG9	F7GEC5	P20827	>tr|F6TTG9|F6TTG9_MACMU Uncharacterized protein OS=Macaca mulatta GN=EFNA1 PE=3 SV=1;>tr|F7GEC5|F7GEC5_MACMU Uncharacterized protein OS=Macaca mulatta GN=EFNA1 PE=3 SV=1	LOC717399	Uncharacterized protein	EFNA1	Ephrin-A1 (EPH-related receptor tyrosine kinase ligand 1) (LERK-1) (Immediate early response protein B61) (Tumor necrosis factor alpha-induced protein 4) (TNF alpha-induced protein 4) [Cleaved into: Ephrin-A1, secreted form]	36	5	27.3	23.824	205	5.6538e-19	1018500000	23922000	34924000	19511000	19679000	18915000	20538000	21445000	20515000	15485000	13254000	14457000	13408000	22036000	29582000	25021000	22462000	28216000	23567000	23747000	22486000	15179000	20646000	14553000	20853000	27473000	24656000	14684000	23166000	25231000	18865000	23170000	19209000	13533000
F6TTV4;F6ZVD5	F6TTV4;F6ZVD5	F6TTV4	F6TTV4	P49746	>tr|F6TTV4|F6TTV4_MACMU Uncharacterized protein OS=Macaca mulatta GN=THBS3 PE=4 SV=1;>tr|F6ZVD5|F6ZVD5_MACMU Thrombospondin-3 OS=Macaca mulatta GN=THBS3 PE=2 SV=1	THBS3	Uncharacterized protein	THBS3	Thrombospondin-3	3	3	5	100.21	919	5.4829e-07	54954000	NaN	NaN	NaN	NaN	NaN	NaN	NaN	NaN	NaN	NaN	NaN	NaN	NaN	NaN	NaN	NaN	NaN	NaN	NaN	NaN	NaN	NaN	NaN	2540300	NaN	NaN	NaN	NaN	NaN	NaN	NaN	NaN	NaN
F6TWM3	F6TWM3	F6TWM3	A0A1D5R0E5	Q92673	>tr|F6TWM3|F6TWM3_MACMU Uncharacterized protein (Fragment) OS=Macaca mulatta GN=SORL1 PE=4 SV=1	SORL1	Uncharacterized protein (Fragment)	SORL1	Sortilin-related receptor (Low-density lipoprotein receptor relative with 11 ligand-binding repeats) (LDLR relative with 11 ligand-binding repeats) (LR11) (SorLA-1) (Sorting protein-related receptor containing LDLR class A repeats) (SorLA)	38	4	11.8	52.271	468	5.4868e-10	384030000	7399700	5811400	8172700	7082200	7679700	8039200	11258000	9473900	NaN	6007800	6303600	NaN	7853900	9430100	7867900	7404600	8545600	9167800	11831000	6934400	5713800	6490200	6039100	5676500	7226000	10692000	8277600	8055900	10704000	7818000	9100900	10728000	8675200
F6TWT7	F6TWT7	F6TWT7	F6TWT7	P48595	>tr|F6TWT7|F6TWT7_MACMU Uncharacterized protein OS=Macaca mulatta GN=SERPINB10 PE=3 SV=1	SERPINB10	Uncharacterized protein	SERPINB10	Serpin B10 (Bomapin) (Peptidase inhibitor 10) (PI-10)	4	3	9.3	45.391	397	5.1882e-06	89750000	4662900	5301400	5295500	4888900	4392300	NaN	NaN	NaN	NaN	NaN	NaN	NaN	NaN	NaN	NaN	NaN	NaN	NaN	NaN	NaN	NaN	NaN	NaN	NaN	5640900	NaN	5864100	NaN	NaN	NaN	NaN	NaN	NaN
F6TXL3;F6TWW6;F6TXJ6	F6TXL3;F6TWW6;F6TXJ6	F6TXL3	F6TXL3	Q8TCZ2	>tr|F6TXL3|F6TXL3_MACMU CD99 antigen-like protein 2 isoform 1 OS=Macaca mulatta GN=CD99L2 PE=2 SV=1;>tr|F6TWW6|F6TWW6_MACMU Uncharacterized protein OS=Macaca mulatta GN=CD99L2 PE=4 SV=1;>tr|F6TXJ6|F6TXJ6_MACMU Uncharacterized protein OS=Macaca mulatta GN=C	CD99L2	CD99 antigen-like protein 2 isoform 1	CD99L2	CD99 antigen-like protein 2 (MIC2-like protein 1) (CD antigen CD99)	103	4	21.1	27.917	261	5.127e-131	1785600000	30411000	31871000	35175000	36966000	31563000	30424000	37707000	31923000	30635000	30540000	34361000	34187000	NaN	46681000	45099000	36559000	39479000	37671000	39049000	26800000	NaN	36993000	37993000	34749000	46670000	44890000	50077000	40248000	35026000	27873000	38976000	54556000	31001000
F6U213;F7DSL7	F6U213;F7DSL7	F6U213	A0A1D5QMB8	O43157	>tr|F6U213|F6U213_MACMU Uncharacterized protein OS=Macaca mulatta GN=PLXNB1 PE=4 SV=1;>tr|F7DSL7|F7DSL7_MACMU Uncharacterized protein OS=Macaca mulatta GN=PLXNB1 PE=4 SV=1	PLXNB1	Uncharacterized protein	PLXNB1	Plexin-B1 (Semaphorin receptor SEP)	50	5	3.8	232.96	2137	2.1831e-13	368470000	NaN	6791100	6702200	NaN	7622300	6970500	8571100	7929600	NaN	7149400	6697400	6946200	8646900	10658000	7987300	7685400	7843000	8422200	8185600	7345500	8234500	7448400	7670700	7403900	7020500	7184700	8851100	7820700	7723100	7180900	9752400	6169700	7604800
F6U2J6;F6RF33	F6U2J6;F6RF33	F6U2J6	I0FH47	P17936	>tr|F6U2J6|F6U2J6_MACMU Uncharacterized protein OS=Macaca mulatta GN=IGFBP3 PE=4 SV=1;>tr|F6RF33|F6RF33_MACMU Uncharacterized protein OS=Macaca mulatta GN=IGFBP3 PE=4 SV=1	IGFBP3	Uncharacterized protein	IGFBP3	Insulin-like growth factor-binding protein 3 (IBP-3) (IGF-binding protein 3) (IGFBP-3)	332	10	43.2	30.682	280	5.8746e-145	13101000000	256710000	285450000	287790000	323910000	237100000	199050000	228410000	194870000	266010000	256440000	219030000	254430000	283080000	294830000	323780000	307990000	279580000	223360000	212060000	186630000	240980000	222360000	218060000	236760000	288990000	285010000	250700000	328490000	187090000	212460000	202220000	232600000	326310000
F6U3X2	F6U3X2	F6U3X2	G7MPY1	Q15375	>tr|F6U3X2|F6U3X2_MACMU Uncharacterized protein OS=Macaca mulatta GN=LOC707295 PE=4 SV=1	LOC707295	Uncharacterized protein	EPHA7	Ephrin type-A receptor 7 (EC 2.7.10.1) (EPH homology kinase 3) (EHK-3) (EPH-like kinase 11) (EK11) (hEK11)	7	3	4.1	103.53	924	8.0226e-06	265000000	7055800	NaN	NaN	NaN	NaN	NaN	6514100	6891300	NaN	NaN	NaN	NaN	NaN	NaN	NaN	NaN	NaN	NaN	NaN	6041000	NaN	NaN	NaN	NaN	NaN	NaN	NaN	NaN	NaN	NaN	NaN	NaN	NaN
F6U5B4	F6U5B4	F6U5B4	G7NLB5	P32119	>tr|F6U5B4|F6U5B4_MACMU Peroxiredoxin-2 OS=Macaca mulatta GN=PRDX2 PE=2 SV=1	PRDX2	Peroxiredoxin-2	PRDX2	Peroxiredoxin-2 (EC 1.11.1.15) (Natural killer cell-enhancing factor B) (NKEF-B) (PRP) (Thiol-specific antioxidant protein) (TSA) (Thioredoxin peroxidase 1) (Thioredoxin-dependent peroxide reductase 1)	64	5	28.3	21.892	198	3.6298e-20	904560000	18166000	14807000	33400000	14358000	13979000	17968000	19009000	11479000	12141000	19959000	14954000	15286000	10790000	31534000	18365000	23643000	22857000	16485000	15338000	13534000	16688000	16638000	15981000	17488000	19636000	19214000	20988000	23684000	16162000	18413000	18859000	20652000	19814000
F6U5Q9	F6U5Q9	F6U5Q9	F6U5Q9	P07357	>tr|F6U5Q9|F6U5Q9_MACMU Uncharacterized protein OS=Macaca mulatta GN=C8A PE=4 SV=1	C8A	Uncharacterized protein	C8A	Complement component C8 alpha chain (Complement component 8 subunit alpha)	253	14	29.3	65.321	584	7.875e-211	6033700000	95920000	109040000	93210000	111320000	121170000	102290000	97307000	96525000	144960000	167550000	120560000	140010000	85525000	105930000	100400000	93832000	134120000	98864000	96188000	100080000	135560000	148050000	127850000	161220000	92941000	95921000	93508000	116420000	149460000	127470000	92046000	116820000	178570000
F6U605	F6U605	F6U605	F6U605	P08887	>tr|F6U605|F6U605_MACMU Uncharacterized protein OS=Macaca mulatta GN=IL6R PE=4 SV=1	IL6R	Uncharacterized protein	IL6R	Interleukin-6 receptor subunit alpha (IL-6 receptor subunit alpha) (IL-6R subunit alpha) (IL-6R-alpha) (IL-6RA) (IL-6R 1) (Membrane glycoprotein 80) (gp80) (CD antigen CD126)	4	2	6.2	51.162	468	1.2412e-07	172710000	NaN	NaN	NaN	NaN	NaN	NaN	NaN	NaN	NaN	NaN	NaN	NaN	NaN	NaN	NaN	NaN	NaN	6723900	NaN	NaN	NaN	NaN	NaN	NaN	NaN	NaN	NaN	NaN	NaN	NaN	NaN	NaN	NaN
F6U6Q6;F7GG70;F7GGD8;F7GGF1;F7GGE3;F7HMT2;F6T9U6;F7E3W2	F6U6Q6;F7GG70;F7GGD8;F7GGF1;F7GGE3;F7HMT2	F6U6Q6	A0A5F7ZCV0	P06733	>tr|F6U6Q6|F6U6Q6_MACMU Uncharacterized protein OS=Macaca mulatta GN=ENO1 PE=3 SV=1;>tr|F7GG70|F7GG70_MACMU Enolase OS=Macaca mulatta GN=ENO1 PE=3 SV=1;>tr|F7GGD8|F7GGD8_MACMU Enolase OS=Macaca mulatta GN=ENO1 PE=3 SV=1;>tr|F7GGF1|F7GGF1_MACMU Uncharacteri	ENO1	Enolase	ENO1	Alpha-enolase (EC 4.2.1.11) (2-phospho-D-glycerate hydro-lyase) (C-myc promoter-binding protein) (Enolase 1) (MBP-1) (MPB-1) (Non-neural enolase) (NNE) (Phosphopyruvate hydratase) (Plasminogen-binding protein)	166	12	41.7	47.154	434	1.3939e-106	2965700000	69510000	52496000	71274000	44647000	74395000	63930000	62738000	56581000	43119000	53546000	63059000	54977000	40951000	47360000	38461000	31388000	72130000	46914000	49049000	51749000	66651000	43396000	42713000	53721000	55224000	58441000	62216000	55084000	58256000	67737000	51356000	56078000	57938000
F6U8V6	F6U8V6	F6U8V6	F6U8V6	P47929	>tr|F6U8V6|F6U8V6_MACMU Galectin OS=Macaca mulatta GN=LGALS7 PE=4 SV=1	LGALS7	Galectin	LGALS7	Galectin-7 (Gal-7) (HKL-14) (PI7) (p53-induced gene 1 protein)	3	3	22.8	15.119	136	1.831e-07	71201000	NaN	NaN	NaN	NaN	NaN	57202000	NaN	NaN	NaN	NaN	NaN	NaN	NaN	NaN	NaN	NaN	NaN	NaN	NaN	NaN	NaN	NaN	NaN	NaN	NaN	NaN	NaN	NaN	NaN	NaN	NaN	NaN	NaN
F6U941	F6U941	F6U941	F6U941	Q9UBG0	>tr|F6U941|F6U941_MACMU Uncharacterized protein OS=Macaca mulatta GN=MRC2 PE=4 SV=1	MRC2	Uncharacterized protein	MRC2	C-type mannose receptor 2 (C-type lectin domain family 13 member E) (Endocytic receptor 180) (Macrophage mannose receptor 2) (Urokinase-type plasminogen activator receptor-associated protein) (UPAR-associated protein) (Urokinase receptor-associated protein) (CD antigen CD280)	37	5	5.1	166.51	1479	2.827e-16	336230000	8060000	8561500	6980300	8232300	6676000	6029600	10824000	8829900	NaN	NaN	10638000	8818200	7098400	3851900	NaN	7701600	5525300	NaN	5559600	6792000	9720200	10972000	11471000	9413500	5492500	7449500	7036300	5919700	NaN	NaN	5463100	4676800	8963500
F6UCJ0	F6UCJ0	F6UCJ0	F6UCJ0	O75752	>tr|F6UCJ0|F6UCJ0_MACMU UDP-GalNAc:beta-1, 3-N-acetylgalactosaminyltransferase 1 OS=Macaca mulatta GN=B3GALNT1 PE=2 SV=1	B3GALNT1	UDP-GalNAc:beta-1, 3-N-acetylgalactosaminyltransferase 1	B3GALNT1	UDP-GalNAc:beta-1,3-N-acetylgalactosaminyltransferase 1 (Beta-1,3-GalNAc-T1) (EC 2.4.1.79) (Beta-1,3-galactosyltransferase 3) (Beta-1,3-GalTase 3) (Beta3Gal-T3) (Beta3GalT3) (b3Gal-T3) (Beta-3-Gx-T3) (Galactosylgalactosylglucosylceramide beta-D-acetyl-galactosaminyltransferase) (Globoside synthase) (UDP-N-acetylgalactosamine:globotriaosylceramide beta-1,3-N-acetylgalactosaminyltransferase)	124	6	20.5	39.487	331	6.7062e-48	2051200000	33446000	32709000	38661000	26785000	33602000	37944000	43725000	35098000	32142000	32496000	39262000	35471000	44472000	58822000	44231000	34702000	52698000	42552000	33087000	42415000	40303000	39897000	43536000	41604000	42291000	39680000	48073000	33649000	44573000	44169000	51968000	40227000	39517000
F6UDG5	F6UDG5	F6UDG5	F6UDG5	Q9NTU7	>tr|F6UDG5|F6UDG5_MACMU Cerebellin-4 OS=Macaca mulatta GN=CBLN4 PE=2 SV=1	CBLN4	Cerebellin-4	CBLN4	Cerebellin-4 (Cerebellin-like glycoprotein 1)	133	5	29.9	21.907	201	5.2184e-24	1655800000	24486000	26490000	27624000	18000000	34640000	34384000	38325000	38543000	17634000	21677000	24352000	19420000	32756000	47156000	50107000	30448000	53530000	40691000	57968000	39414000	23887000	28903000	27232000	27386000	25209000	27058000	40200000	29086000	48284000	42512000	57437000	50160000	24964000
F6UDU4;F6UDV7	F6UDU4;F6UDV7	F6UDU4	F6UDU4	Q8IZJ1	>tr|F6UDU4|F6UDU4_MACMU Uncharacterized protein (Fragment) OS=Macaca mulatta GN=UNC5B PE=4 SV=1;>tr|F6UDV7|F6UDV7_MACMU Uncharacterized protein OS=Macaca mulatta GN=UNC5B PE=4 SV=1	UNC5B	Uncharacterized protein (Fragment)	UNC5B	Netrin receptor UNC5B (Protein unc-5 homolog 2) (Protein unc-5 homolog B) (p53-regulated receptor for death and life protein 1)	6	2	3.5	99.644	909	1.5034e-05	127490000	NaN	NaN	NaN	NaN	NaN	NaN	NaN	NaN	NaN	NaN	NaN	NaN	NaN	NaN	NaN	NaN	NaN	NaN	NaN	NaN	NaN	3079400	NaN	NaN	NaN	4286500	4396700	NaN	NaN	NaN	5280000	NaN	NaN
F6UFK3	F6UFK3	F6UFK3	F6UFK3	O43291	>tr|F6UFK3|F6UFK3_MACMU Hepatocyte growth factor activator inhibitor type 2 OS=Macaca mulatta GN=SPINT2 PE=2 SV=1	SPINT2	Hepatocyte growth factor activator inhibitor type 2	SPINT2	Kunitz-type protease inhibitor 2 (Hepatocyte growth factor activator inhibitor type 2) (HAI-2) (Placental bikunin)	88	2	8.7	28.126	252	1.7013e-18	2305500000	41009000	NaN	66916000	48507000	54185000	56710000	57977000	43848000	57591000	44175000	55420000	43481000	55563000	53766000	51885000	37954000	NaN	43930000	47654000	NaN	46212000	43844000	48915000	47854000	63127000	63689000	64810000	38428000	NaN	37320000	47874000	NaN	NaN
F6UFR3	F6UFR3	F6UFR3	A0A1D5RJS7	P14621	>tr|F6UFR3|F6UFR3_MACMU Uncharacterized protein (Fragment) OS=Macaca mulatta GN=ACYP2 PE=3 SV=1	ACYP2	Uncharacterized protein (Fragment)	ACYP2	Acylphosphatase-2 (EC 3.6.1.7) (Acylphosphatase, muscle type isozyme) (Acylphosphate phosphohydrolase 2)	28	3	38.8	9.0261	80	4.3358e-10	359020000	NaN	NaN	8349400	7228100	7454100	6842300	8750100	7248200	8177800	NaN	NaN	7748300	NaN	11591000	12404000	9483800	9084000	9084800	7424900	9795000	9856700	7189400	8814600	7806600	8779900	6176400	NaN	NaN	10268000	NaN	NaN	6686300	NaN
F6UH21;F6UH10	F6UH21;F6UH10	F6UH21	F7EKF9	Q96I82	>tr|F6UH21|F6UH21_MACMU Uncharacterized protein OS=Macaca mulatta GN=KAZALD1 PE=4 SV=1;>tr|F6UH10|F6UH10_MACMU Uncharacterized protein OS=Macaca mulatta GN=KAZALD1 PE=4 SV=1	KAZALD1	Uncharacterized protein	KAZALD1	Kazal-type serine protease inhibitor domain-containing protein 1	22	2	12.1	22.819	215	1.9907e-10	298870000	11969000	9951100	NaN	11849000	NaN	NaN	NaN	NaN	13995000	10386000	12468000	12997000	NaN	NaN	NaN	NaN	NaN	NaN	NaN	NaN	NaN	NaN	8223700	NaN	NaN	11571000	12085000	NaN	NaN	NaN	NaN	NaN	NaN
F6UHH3;F6UHI1	F6UHH3;F6UHI1	F6UHH3	F6UHI1	P98095	>tr|F6UHH3|F6UHH3_MACMU Uncharacterized protein (Fragment) OS=Macaca mulatta GN=FBLN2 PE=4 SV=1;>tr|F6UHI1|F6UHI1_MACMU Uncharacterized protein (Fragment) OS=Macaca mulatta GN=FBLN2 PE=4 SV=1	FBLN2	Uncharacterized protein (Fragment)	FBLN2	Fibulin-2 (FIBL-2)	487	16	28.4	81.287	747	8.2947e-268	9675200000	164930000	153630000	140050000	143200000	163650000	163870000	178920000	168590000	202470000	203220000	219470000	242020000	139890000	180830000	216730000	150730000	210390000	188660000	189560000	178010000	252230000	250240000	247240000	219010000	144610000	163950000	145000000	155590000	165770000	186910000	178080000	177470000	265380000
F6UI16	F6UI16	F6UI16	F6UI16	Q86UW8	>tr|F6UI16|F6UI16_MACMU Uncharacterized protein (Fragment) OS=Macaca mulatta GN=LOC719748 PE=4 SV=1	LOC719748	Uncharacterized protein (Fragment)	HAPLN4	Hyaluronan and proteoglycan link protein 4 (Brain link protein 2)	135	7	25.2	42.823	401	4.9974e-51	1583500000	30272000	39533000	34263000	39298000	25036000	26098000	38235000	26758000	31448000	35460000	36601000	35923000	31608000	19603000	24176000	36253000	23708000	27509000	28869000	26885000	38856000	34109000	37608000	28045000	31600000	34436000	31518000	36990000	19673000	17130000	24150000	29435000	30293000
F6UJ08;F6SFZ4;F7H0D2	F6UJ08;F6SFZ4	F6UJ08	F6SFZ4	P00558	>tr|F6UJ08|F6UJ08_MACMU Phosphoglycerate kinase OS=Macaca mulatta GN=PGK1 PE=2 SV=1;>tr|F6SFZ4|F6SFZ4_MACMU Phosphoglycerate kinase OS=Macaca mulatta GN=PGK1 PE=3 SV=1	PGK1	Phosphoglycerate kinase	PGK1	Phosphoglycerate kinase 1 (EC 2.7.2.3) (Cell migration-inducing gene 10 protein) (Primer recognition protein 2) (PRP 2)	59	7	21.8	44.586	417	7.7797e-55	1920900000	41352000	58397000	45771000	NaN	45520000	35769000	42566000	NaN	32860000	41311000	40139000	39282000	30328000	43012000	36183000	28636000	48977000	29335000	32425000	NaN	33392000	31135000	38572000	26061000	27664000	33325000	30645000	40582000	37183000	42750000	37074000	35613000	42841000
F6UJL8	F6UJL8	F6UJL8	A0A5F7ZU91	P29622	>tr|F6UJL8|F6UJL8_MACMU Uncharacterized protein OS=Macaca mulatta GN=SERPINA4 PE=3 SV=1	SERPINA4	Uncharacterized protein	SERPINA4	Kallistatin (Kallikrein inhibitor) (Peptidase inhibitor 4) (PI-4) (Serpin A4)	280	12	36.3	48.507	427	6.4019e-90	6217000000	107400000	98382000	99557000	111870000	138730000	107870000	113660000	98169000	111910000	125640000	99893000	113030000	124230000	128170000	143800000	114100000	159800000	128770000	119840000	115010000	128560000	134830000	126320000	133870000	91337000	92451000	112230000	111160000	157860000	144630000	124870000	127300000	159300000
F6UKQ5	F6UKQ5	F6UKQ5	F6UKQ5	Q9BXX0	>tr|F6UKQ5|F6UKQ5_MACMU Uncharacterized protein OS=Macaca mulatta GN=EMILIN2 PE=4 SV=1	EMILIN2	Uncharacterized protein	EMILIN2	EMILIN-2 (Elastin microfibril interface-located protein 2) (Elastin microfibril interfacer 2) (Protein FOAP-10)	24	3	4	117.49	1067	1.3196e-10	127670000	NaN	4368800	NaN	NaN	NaN	NaN	3181400	NaN	NaN	5621500	6175600	NaN	NaN	NaN	NaN	NaN	NaN	NaN	NaN	NaN	NaN	5381600	NaN	NaN	4309700	NaN	3900900	4169400	NaN	NaN	NaN	NaN	6098200
F6UNC0	F6UNC0	F6UNC0	P60030	P01602	>tr|F6UNC0|F6UNC0_MACMU Uncharacterized protein OS=Macaca mulatta PE=4 SV=1		Uncharacterized protein	IGKV1-5	Ig kappa chain V-I region HK102 (Fragment)	14	2	20.9	12.497	115	7.8025e-12	301460000	NaN	NaN	NaN	NaN	NaN	NaN	NaN	NaN	NaN	NaN	NaN	NaN	NaN	NaN	NaN	NaN	NaN	NaN	NaN	NaN	NaN	12850000	NaN	9884100	NaN	NaN	NaN	NaN	NaN	NaN	11383000	NaN	NaN
F6UNH0	F6UNH0	F6UNH0	F6UNH0	P06309	>tr|F6UNH0|F6UNH0_MACMU Uncharacterized protein OS=Macaca mulatta PE=4 SV=1		Uncharacterized protein	0	Ig kappa chain V-II region GM607 (Fragment)	2	2	30.4	12.075	112	1.2888e-21	15161000	3500800	NaN	NaN	NaN	NaN	NaN	NaN	NaN	NaN	NaN	NaN	NaN	NaN	NaN	NaN	NaN	NaN	NaN	NaN	NaN	NaN	NaN	NaN	NaN	NaN	NaN	NaN	NaN	NaN	NaN	NaN	NaN	NaN
F6UQC1;F6UQA4;F6UQ96;F6US88	F6UQC1;F6UQA4;F6UQ96	F6UQC1	A0A5F7ZD66	P06881	>tr|F6UQC1|F6UQC1_MACMU Uncharacterized protein OS=Macaca mulatta GN=CALCA PE=4 SV=1;>tr|F6UQA4|F6UQA4_MACMU Uncharacterized protein OS=Macaca mulatta GN=CALCA PE=4 SV=1;>tr|F6UQ96|F6UQ96_MACMU Uncharacterized protein OS=Macaca mulatta GN=CALCA PE=4 SV=1	CALCA	Uncharacterized protein	CALCA	Calcitonin gene-related peptide 1 (Alpha-type CGRP) (Calcitonin gene-related peptide I) (CGRP-I)	29	3	36.2	13.802	127	2.2916e-35	372350000	11755000	11233000	6207400	9426900	7240000	NaN	NaN	8213600	NaN	NaN	5532000	NaN	12299000	11019000	20893000	8697600	11030000	8813200	8697600	7879700	6604800	7280100	6755100	NaN	9095000	8894300	7572900	9821000	9997600	10003000	9972800	NaN	NaN
F6UQI4	F6UQI4	F6UQI4	F6UQI4	P02760	>tr|F6UQI4|F6UQI4_MACMU Uncharacterized protein OS=Macaca mulatta GN=AMBP PE=4 SV=1	AMBP	Uncharacterized protein	AMBP	Protein AMBP [Cleaved into: Alpha-1-microglobulin (Protein HC) (Alpha-1 microglycoprotein) (Complex-forming glycoprotein heterogeneous in charge); Inter-alpha-trypsin inhibitor light chain (ITI-LC) (Bikunin) (EDC1) (HI-30) (Uronic-acid-rich protein); Trypstatin]	320	10	36.1	37.53	341	1.4142e-169	8330300000	148860000	137730000	144760000	147060000	238600000	199550000	162610000	178630000	170760000	150070000	128680000	148680000	145720000	143910000	144600000	139300000	244010000	200330000	176290000	153230000	129440000	138690000	126060000	157780000	150740000	128520000	137000000	162940000	275230000	216780000	174540000	205310000	186010000
F6UQM7;F6UQP6	F6UQM7;F6UQP6	F6UQM7	F6UQP6	Q6ISS4	>tr|F6UQM7|F6UQM7_MACMU Uncharacterized protein OS=Macaca mulatta GN=LAIR1 PE=4 SV=1;>tr|F6UQP6|F6UQP6_MACMU Uncharacterized protein OS=Macaca mulatta GN=LAIR1 PE=4 SV=1	LAIR1	Uncharacterized protein	LAIR2	Leukocyte-associated immunoglobulin-like receptor 2 (LAIR-2) (CD antigen CD306)	32	3	21.7	16.259	152	3.204e-07	461580000	NaN	NaN	NaN	NaN	NaN	NaN	NaN	5087700	18287000	23636000	14870000	17906000	NaN	NaN	NaN	NaN	NaN	NaN	5097400	NaN	17979000	17473000	16002000	19112000	NaN	NaN	8521000	NaN	NaN	NaN	NaN	NaN	15762000
F6UQU5	F6UQU5	F6UQU5	F6UQU5	Q9UQ52	>tr|F6UQU5|F6UQU5_MACMU Neural recognition molecule NB-3 OS=Macaca mulatta GN=CNTN6 PE=4 SV=1	CNTN6	Neural recognition molecule NB-3	CNTN6	Contactin-6 (Neural recognition molecule NB-3) (hNB-3)	164	13	18.7	114.09	1029	7.4619e-77	3735200000	45224000	54806000	64445000	42631000	68750000	82068000	99450000	74759000	57829000	52346000	71877000	63721000	60005000	92828000	74287000	63872000	100870000	91700000	117450000	89350000	67528000	62012000	72497000	67255000	58421000	50498000	73816000	62206000	92015000	69077000	123590000	87911000	59837000
F6UU63	F6UU63	F6UU63	F6UU63	Q86XR7	>tr|F6UU63|F6UU63_MACMU Uncharacterized protein OS=Macaca mulatta GN=TICAM2 PE=4 SV=1	TICAM2	Uncharacterized protein	TICAM2	TIR domain-containing adapter molecule 2 (TICAM-2) (Putative NF-kappa-B-activating protein 502) (TRIF-related adapter molecule) (Toll-like receptor adaptor protein 3) (Toll/interleukin-1 receptor domain-containing protein) (MyD88-4)	69	3	8.9	46.184	404	1.4061e-12	625000000	11256000	11802000	13850000	12301000	NaN	NaN	13658000	NaN	NaN	NaN	10515000	11537000	14925000	15920000	12620000	10642000	15897000	14735000	15872000	10872000	11786000	12926000	12849000	NaN	14067000	13271000	14414000	12640000	14400000	12219000	15392000	15868000	11408000
F6UWF2;F6UWH5	F6UWF2;F6UWH5	F6UWF2	F6UWH5	Q92932	>tr|F6UWF2|F6UWF2_MACMU Uncharacterized protein (Fragment) OS=Macaca mulatta GN=PTPRN2 PE=4 SV=1;>tr|F6UWH5|F6UWH5_MACMU Uncharacterized protein (Fragment) OS=Macaca mulatta GN=PTPRN2 PE=4 SV=1	PTPRN2	Uncharacterized protein (Fragment)	PTPRN2	Receptor-type tyrosine-protein phosphatase N2 (R-PTP-N2) (EC 3.1.3.48) (Islet cell autoantigen-related protein) (IAR) (ICAAR) (Phogrin)	203	9	22.5	65.969	617	1.9494e-297	5863500000	117340000	103930000	144060000	112020000	109050000	110260000	149000000	111840000	98375000	93530000	122640000	110440000	117270000	149940000	134100000	112620000	98318000	114670000	139510000	102560000	91112000	97481000	122160000	105870000	112020000	117500000	139170000	92969000	114360000	97973000	136810000	116100000	111000000
F6UWN5	F6UWN5	F6UWN5	F6UWN5	Q92563	>tr|F6UWN5|F6UWN5_MACMU Uncharacterized protein OS=Macaca mulatta GN=SPOCK2 PE=4 SV=1	SPOCK2	Uncharacterized protein	SPOCK2	Testican-2 (SPARC/osteonectin, CWCV, and Kazal-like domains proteoglycan 2)	210	9	29.5	46.791	424	4.3232e-121	8678100000	160390000	194060000	157000000	172270000	154670000	158520000	173580000	204590000	153220000	132340000	127460000	141810000	182700000	212920000	194500000	196350000	242690000	194730000	264760000	197070000	140410000	138290000	170460000	123270000	179520000	180480000	155170000	178630000	202220000	185920000	181270000	178300000	129310000
F6UWP6;F6UWQ5	F6UWP6;F6UWQ5	F6UWP6	F6UWP6	Q86TY3	>tr|F6UWP6|F6UWP6_MACMU Uncharacterized protein OS=Macaca mulatta GN=LOC699880 PE=4 SV=1;>tr|F6UWQ5|F6UWQ5_MACMU Uncharacterized protein OS=Macaca mulatta GN=LOC699880 PE=4 SV=1	LOC699880	Uncharacterized protein	C14orf37	Uncharacterized protein C14orf37	39	2	3.3	71.711	668	1.1309e-14	758900000	14521000	15084000	15908000	12024000	12640000	12475000	12599000	14453000	21354000	12501000	23251000	NaN	15726000	14765000	21003000	18983000	10970000	15446000	19714000	19035000	11601000	14407000	23202000	17360000	NaN	11129000	11512000	NaN	11575000	12496000	16562000	9971200	16278000
F6UXR7	F6UXR7	F6UXR7	F6UXR7	Q8NFT8	>tr|F6UXR7|F6UXR7_MACMU Uncharacterized protein (Fragment) OS=Macaca mulatta GN=DNER PE=4 SV=1	DNER	Uncharacterized protein (Fragment)	DNER	Delta and Notch-like epidermal growth factor-related receptor	176	6	10.9	69.195	644	2.012e-154	3734800000	60864000	61631000	59262000	55193000	54426000	64570000	83807000	74408000	65626000	60413000	86347000	64422000	72093000	102880000	112340000	56728000	79472000	70862000	86207000	63435000	77429000	75355000	103900000	69910000	55897000	58979000	53218000	51745000	77506000	67374000	83124000	72043000	81781000
F6UYW0;F6UYX0;F6UYV1;F7CJ41	F6UYW0;F6UYX0;F6UYV1;F7CJ41	F6UYW0	F6UYW0	Q9H2E6	>tr|F6UYW0|F6UYW0_MACMU Uncharacterized protein OS=Macaca mulatta GN=SEMA6A PE=4 SV=1;>tr|F6UYX0|F6UYX0_MACMU Uncharacterized protein OS=Macaca mulatta GN=SEMA6A PE=4 SV=1;>tr|F6UYV1|F6UYV1_MACMU Uncharacterized protein OS=Macaca mulatta GN=SEMA6A PE=4 SV=	SEMA6A	Uncharacterized protein	SEMA6A	Semaphorin-6A (Semaphorin VIA) (Sema VIA) (Semaphorin-6A-1) (SEMA6A-1)	13	3	3.8	115.57	1035	8.3882e-09	501050000	NaN	NaN	NaN	NaN	NaN	NaN	NaN	NaN	11497000	NaN	NaN	NaN	NaN	NaN	NaN	NaN	NaN	NaN	NaN	NaN	NaN	NaN	NaN	NaN	NaN	NaN	NaN	NaN	NaN	NaN	NaN	NaN	NaN
F6UZ20;F6UYY8;F6UYZ7;F6UZ10	F6UZ20;F6UYY8;F6UYZ7;F6UZ10	F6UZ20	F6UZ20	P02679	>tr|F6UZ20|F6UZ20_MACMU Uncharacterized protein OS=Macaca mulatta GN=FGG PE=4 SV=1;>tr|F6UYY8|F6UYY8_MACMU Uncharacterized protein OS=Macaca mulatta GN=FGG PE=4 SV=1;>tr|F6UYZ7|F6UYZ7_MACMU Uncharacterized protein (Fragment) OS=Macaca mulatta GN=FGG PE=4 S	FGG	Uncharacterized protein	FGG	Fibrinogen gamma chain	1138	26	57.4	49.468	437	0	145660000000	2187100000	2054900000	3005600000	3508900000	4818900000	3064700000	3375000000	3685900000	2358600000	2187300000	1407700000	2248800000	2127800000	3168700000	1953800000	3237500000	5025200000	3888500000	3497200000	4102400000	1738900000	2100000000	1704900000	2733600000	2114700000	1972800000	2363100000	3781800000	4846000000	4150000000	3242100000	4460100000	2319100000
F6UZ60;F6UZ41;REV__F6VAE2;REV__F7GZK7;REV__F6VAF2;REV__F6VW34;REV__F7GZL0	F6UZ60	F6UZ60	F6UZ60	P02671	>tr|F6UZ60|F6UZ60_MACMU Fibrinogen alpha chain OS=Macaca mulatta GN=FGA PE=4 SV=1	FGA	Fibrinogen alpha chain	FGA	Fibrinogen alpha chain [Cleaved into: Fibrinopeptide A; Fibrinogen alpha chain]	1332	30	38.6	94.338	860	0	87224000000	1264400000	1369900000	1785300000	2177200000	2656200000	1743300000	1931700000	2193600000	1289900000	1307100000	797370000	1408300000	1277300000	1424500000	1136000000	2140400000	2716000000	2469000000	2329700000	2512400000	1075700000	1341500000	1135400000	1591500000	1155300000	1096800000	1533200000	2244700000	2749300000	2334600000	1878400000	1967500000	1159900000
F6UZ87;F7HBS1;F7HBQ9;F7HBR0;CON__P02676	F6UZ87;F7HBS1;F7HBQ9;F7HBR0	F6UZ87	F6UZ87	P02675	>tr|F6UZ87|F6UZ87_MACMU Uncharacterized protein OS=Macaca mulatta GN=FGB PE=4 SV=1;>tr|F7HBS1|F7HBS1_MACMU Uncharacterized protein OS=Macaca mulatta GN=FGB PE=4 SV=1;>tr|F7HBQ9|F7HBQ9_MACMU Uncharacterized protein OS=Macaca mulatta GN=FGB PE=4 SV=1;>tr|F7H	FGB	Uncharacterized protein	FGB	Fibrinogen beta chain [Cleaved into: Fibrinopeptide B; Fibrinogen beta chain]	1054	30	68.4	55.784	491	0	76163000000	1103900000	1139900000	1700700000	1798800000	2597000000	1590900000	1858500000	1954100000	1158500000	979690000	729130000	1074400000	1044900000	1439300000	994320000	1599600000	2602900000	2193600000	1860500000	2090900000	859390000	994420000	913030000	1256500000	1068600000	962890000	1276700000	1887600000	2702200000	2220600000	1701900000	2263600000	1109100000
F6V1H3;F6V1L6	F6V1H3	F6V1H3	F6V1H3	Q969P0	>tr|F6V1H3|F6V1H3_MACMU Uncharacterized protein OS=Macaca mulatta GN=IGSF8 PE=4 SV=1	IGSF8	Uncharacterized protein	IGSF8	Immunoglobulin superfamily member 8 (IgSF8) (CD81 partner 3) (Glu-Trp-Ile EWI motif-containing protein 2) (EWI-2) (Keratinocytes-associated transmembrane protein 4) (KCT-4) (LIR-D1) (Prostaglandin regulatory-like protein) (PGRL) (CD antigen CD316)	311	12	26.9	56.284	531	1.0209e-110	12104000000	223700000	221550000	214130000	222890000	198970000	188020000	215750000	211130000	218660000	242570000	239700000	240860000	220560000	312050000	305440000	247530000	282810000	247840000	226330000	209590000	284530000	286740000	255020000	251930000	250320000	260580000	250740000	259040000	191240000	209100000	236840000	226870000	262790000
F6V2P5	F6V2P5	F6V2P5	F6V2P5	Q9P0K9	>tr|F6V2P5|F6V2P5_MACMU Uncharacterized protein OS=Macaca mulatta GN=FRRS1L PE=4 SV=1	C9orf4	Uncharacterized protein	FRRS1L	DOMON domain-containing protein FRRS1L (Brain protein CG-6) (Ferric-chelate reductase 1-like protein)	54	5	19.5	37.387	344	6.0933e-25	659680000	16130000	13387000	14262000	15747000	12962000	8144500	14965000	9509300	10627000	16397000	21310000	14596000	12183000	15039000	9065400	16242000	12290000	12772000	13429000	13681000	14285000	18264000	19625000	15176000	10287000	12426000	11840000	9807700	11539000	8279300	14692000	12261000	9255200
F6V2Y9;F6V301	F6V2Y9;F6V301	F6V2Y9	F6V2Y9	Q9UBX5	>tr|F6V2Y9|F6V2Y9_MACMU Fibulin-5 OS=Macaca mulatta GN=FBLN5 PE=2 SV=1;>tr|F6V301|F6V301_MACMU Uncharacterized protein (Fragment) OS=Macaca mulatta GN=FBLN5 PE=4 SV=1	FBLN5	Fibulin-5	FBLN5	Fibulin-5 (FIBL-5) (Developmental arteries and neural crest EGF-like protein) (Dance) (Urine p50 protein) (UP50)	322	14	35.9	50.136	448	5.4019e-146	13526000000	278830000	242090000	213640000	196520000	215950000	213230000	236650000	230880000	335170000	336280000	253980000	285720000	202970000	202680000	261490000	198720000	223310000	244830000	221480000	186520000	345940000	337870000	301910000	275000000	325980000	321250000	284300000	292750000	237900000	248040000	244450000	298760000	368670000
F6V360	F6V360	F6V360	F6V360	Q99574	>tr|F6V360|F6V360_MACMU Neuroserpin OS=Macaca mulatta GN=SERPINI1 PE=2 SV=1	SERPINI1	Neuroserpin	SERPINI1	Neuroserpin (Peptidase inhibitor 12) (PI-12) (Serpin I1)	415	12	38.8	46.474	410	8.4162e-163	12696000000	236420000	228400000	228430000	216990000	219750000	212390000	256450000	231200000	207080000	207110000	191060000	191640000	348140000	354980000	373020000	251040000	296290000	255070000	255640000	224940000	216320000	218070000	222110000	229670000	269660000	246630000	272860000	259080000	260810000	262510000	301650000	275990000	264340000
F6V3K6;F6V3D0;F6V3J7;F6V3E9;F6V2N5;F6UVX7	F6V3K6;F6V3D0;F6V3J7;F6V3E9;F6V2N5;F6UVX7	F6V3K6	F6V3K6	O94856	>tr|F6V3K6|F6V3K6_MACMU Uncharacterized protein OS=Macaca mulatta GN=NFASC PE=4 SV=1;>tr|F6V3D0|F6V3D0_MACMU Uncharacterized protein OS=Macaca mulatta GN=NFASC PE=4 SV=1;>tr|F6V3J7|F6V3J7_MACMU Uncharacterized protein OS=Macaca mulatta GN=NFASC PE=4 SV=1;>	NFASC	Uncharacterized protein	NFASC	Neurofascin	8	2	31.3	131.82	1173	1.5992e-247	120580000	NaN	NaN	NaN	NaN	NaN	NaN	NaN	7692900	NaN	NaN	NaN	NaN	NaN	NaN	NaN	NaN	NaN	NaN	NaN	NaN	NaN	NaN	NaN	NaN	NaN	NaN	NaN	NaN	NaN	NaN	NaN	NaN	NaN
F6V3X4	F6V3X4	F6V3X4	A0A5F7Z8M0	Q8WUA8	>tr|F6V3X4|F6V3X4_MACMU Uncharacterized protein OS=Macaca mulatta GN=TSKU PE=4 SV=1	TSKU	Uncharacterized protein	TSKU	Tsukushin (Tsukushi) (E2-induced gene 4 protein) (Leucine-rich repeat-containing protein 54)	9	4	13	37.835	353	1.6876e-08	325190000	13248000	NaN	10706000	15605000	NaN	NaN	NaN	NaN	NaN	NaN	NaN	NaN	NaN	NaN	6496400	10493000	NaN	NaN	NaN	NaN	NaN	NaN	NaN	NaN	NaN	NaN	NaN	NaN	NaN	NaN	NaN	NaN	NaN
F6V4A7	F6V4A7	F6V4A7	A0A1D5QFJ7	O14672	>tr|F6V4A7|F6V4A7_MACMU Uncharacterized protein OS=Macaca mulatta GN=ADAM10 PE=4 SV=1	ADAM10	Uncharacterized protein	ADAM10	Disintegrin and metalloproteinase domain-containing protein 10 (ADAM 10) (EC 3.4.24.81) (CDw156) (Kuzbanian protein homolog) (Mammalian disintegrin-metalloprotease) (CD antigen CD156c)	48	4	5.9	84.136	748	1.8993e-14	1389600000	28318000	23809000	26398000	30801000	38247000	28665000	31595000	33618000	28856000	25821000	23900000	23447000	29214000	32041000	32046000	27290000	37073000	27297000	23672000	31154000	24812000	28621000	38570000	31972000	26729000	30577000	26785000	26396000	26341000	24519000	18428000	NaN	29241000
F6V4D7;F6V4B9;F6V489;F7BXP6	F6V4D7;F6V4B9;F6V489	F6V4D7	A0A1D5QZL4	Q99784	>tr|F6V4D7|F6V4D7_MACMU Uncharacterized protein (Fragment) OS=Macaca mulatta GN=OLFM1 PE=4 SV=1;>tr|F6V4B9|F6V4B9_MACMU Uncharacterized protein OS=Macaca mulatta GN=OLFM1 PE=4 SV=1;>tr|F6V489|F6V489_MACMU Uncharacterized protein OS=Macaca mulatta GN=OLFM1	OLFM1	Uncharacterized protein (Fragment)	OLFM1	Noelin (Neuronal olfactomedin-related ER localized protein) (Olfactomedin-1)	49	5	11.4	50.894	449	2.2299e-12	891670000	21687000	20970000	22759000	19794000	20279000	24278000	25182000	NaN	12039000	20535000	15182000	NaN	21612000	19670000	25892000	22266000	19612000	27070000	12617000	18530000	17276000	13864000	14023000	15202000	17241000	NaN	23641000	19477000	23038000	NaN	17068000	26261000	NaN
F6V6A4;F7E414	F6V6A4;F7E414	F6V6A4	A0A5F8ACC7	Q8WVQ1	>tr|F6V6A4|F6V6A4_MACMU Uncharacterized protein OS=Macaca mulatta GN=CANT1 PE=4 SV=1;>tr|F7E414|F7E414_MACMU Uncharacterized protein OS=Macaca mulatta GN=CANT1 PE=4 SV=1	CANT1	Uncharacterized protein	CANT1	Soluble calcium-activated nucleotidase 1 (SCAN-1) (EC 3.6.1.6) (Apyrase homolog) (Putative MAPK-activating protein PM09) (Putative NF-kappa-B-activating protein 107)	52	7	24.9	44.877	401	7.4971e-40	1061700000	22413000	22633000	21285000	22131000	25402000	22479000	18196000	22343000	19278000	20570000	22201000	19590000	26756000	21646000	29920000	19649000	23087000	22137000	19910000	17390000	22518000	23488000	18964000	21979000	24646000	17613000	19608000	20083000	24313000	20247000	18816000	16211000	21767000
F6V7A9	F6V7A9	F6V7A9	F6V7A9	Q86UD1	>tr|F6V7A9|F6V7A9_MACMU Out at first protein homolog OS=Macaca mulatta GN=OAF PE=2 SV=1	OAF	Out at first protein homolog	OAF	Out at first protein homolog (HCV NS5A-transactivated protein 13 target protein 2)	76	6	32.2	30.213	270	3.3804e-69	3665800000	70108000	69037000	69244000	74530000	64905000	52315000	57743000	57402000	68199000	80182000	65538000	70052000	76902000	89859000	106960000	82965000	68913000	60092000	63002000	58813000	69336000	69401000	72649000	72124000	83690000	84474000	82366000	81225000	68201000	57967000	71469000	68031000	84781000
F6V7H4;F7HMK0;F7HMJ8;F7HMJ5;F7HMF3;F6VM98	F6V7H4;F7HMK0;F7HMJ8;F7HMJ5;F7HMF3;F6VM98	F6V7H4	F6V7H4	Q92823	>tr|F6V7H4|F6V7H4_MACMU Uncharacterized protein OS=Macaca mulatta GN=NRCAM PE=4 SV=1;>tr|F7HMK0|F7HMK0_MACMU Uncharacterized protein OS=Macaca mulatta GN=NRCAM PE=4 SV=1;>tr|F7HMJ8|F7HMJ8_MACMU Uncharacterized protein OS=Macaca mulatta GN=NRCAM PE=4 SV=1;>	NRCAM	Uncharacterized protein	NRCAM	Neuronal cell adhesion molecule (Nr-CAM) (Neuronal surface protein Bravo) (hBravo) (NgCAM-related cell adhesion molecule) (Ng-CAM-related)	1797	44	53.6	131.05	1182	0	134940000000	2315700000	2147200000	2912800000	2178600000	2668100000	2724300000	3079600000	2810500000	2132200000	2025800000	2553400000	2191900000	2541800000	3587800000	2884600000	2486800000	2863200000	2897800000	3612400000	2736400000	2256600000	2207900000	2692100000	2366500000	2370300000	2409400000	2985800000	2202700000	2881500000	2527100000	3666900000	3190300000	2063700000
F6V7P3;F6V7R3;CON__P04258	F6V7P3;F6V7R3	F6V7P3	F6V7P3	P02461	>tr|F6V7P3|F6V7P3_MACMU Collagen alpha-1(III) chain preproprotein OS=Macaca mulatta GN=COL3A1 PE=2 SV=1;>tr|F6V7R3|F6V7R3_MACMU Uncharacterized protein OS=Macaca mulatta GN=COL3A1 PE=4 SV=1	COL3A1	Collagen alpha-1(III) chain preproprotein	COL3A1	Collagen alpha-1(III) chain	327	16	13.4	138.49	1466	7.3955e-179	8151100000	112220000	113820000	68142000	83378000	142510000	164220000	124010000	134680000	262920000	226260000	206080000	216120000	109760000	70702000	124190000	82243000	179890000	156330000	129250000	140750000	250130000	224560000	210030000	214850000	151480000	130590000	108330000	119370000	174360000	157200000	126290000	136990000	290630000
F6V858	F6V858	F6V858	A0A5F7Z806	P10721	>tr|F6V858|F6V858_MACMU Mast/stem cell growth factor receptor OS=Macaca mulatta GN=KIT PE=2 SV=1	KIT	Mast/stem cell growth factor receptor	KIT	Mast/stem cell growth factor receptor Kit (SCFR) (EC 2.7.10.1) (Piebald trait protein) (PBT) (Proto-oncogene c-Kit) (Tyrosine-protein kinase Kit) (p145 c-kit) (v-kit Hardy-Zuckerman 4 feline sarcoma viral oncogene homolog) (CD antigen CD117)	82	6	6.6	109.77	976	4.6129e-18	951840000	18245000	20038000	20294000	23844000	14640000	14300000	20157000	17610000	16192000	20432000	21789000	16289000	21136000	19095000	24319000	20161000	14347000	18729000	18362000	17687000	24315000	20517000	19717000	18207000	18460000	19845000	17570000	15764000	19013000	15648000	20138000	15303000	18038000
F6V9Q5	F6V9Q5	F6V9Q5	F6V9Q5	P35542	>tr|F6V9Q5|F6V9Q5_MACMU Serum amyloid A protein OS=Macaca mulatta GN=SAA4 PE=3 SV=1	SAA4	Serum amyloid A protein	SAA4	Serum amyloid A-4 protein (Constitutively expressed serum amyloid A protein) (C-SAA)	326	7	43.1	14.662	130	2.6054e-183	22733000000	369540000	410840000	460450000	454930000	668540000	568800000	468320000	581520000	392100000	338060000	282320000	374370000	327530000	466710000	353810000	351790000	672760000	498460000	497080000	596360000	301550000	277720000	323460000	423990000	343580000	309310000	408210000	435540000	735590000	616440000	482220000	515150000	408710000
F6VCU3	F6VCU3	F6VCU3	A0A1D5QMU1	Q8IUC8	>tr|F6VCU3|F6VCU3_MACMU Uncharacterized protein OS=Macaca mulatta GN=GALNT13 PE=3 SV=1	GALNT13	Uncharacterized protein	GALNT13	Polypeptide N-acetylgalactosaminyltransferase 13 (EC 2.4.1.41) (Polypeptide GalNAc transferase 13) (GalNAc-T13) (pp-GaNTase 13) (Protein-UDP acetylgalactosaminyltransferase 13) (UDP-GalNAc:polypeptide N-acetylgalactosaminyltransferase 13)	5	3	8.8	64.284	556	1.4328e-07	227970000	NaN	NaN	NaN	NaN	NaN	NaN	NaN	NaN	NaN	NaN	7921100	NaN	NaN	6874200	7302000	6934400	NaN	8528900	7826200	NaN	NaN	NaN	NaN	7553600	NaN	NaN	NaN	NaN	NaN	7304500	NaN	NaN	NaN
F6VD19;F7H189	F6VD19;F7H189	F6VD19	A0A1D5Q2M0	Q13217	>tr|F6VD19|F6VD19_MACMU DnaJ homolog subfamily C member 3 OS=Macaca mulatta GN=DNAJC3 PE=2 SV=1;>tr|F7H189|F7H189_MACMU Uncharacterized protein OS=Macaca mulatta GN=DNAJC3 PE=4 SV=1	DNAJC3	DnaJ homolog subfamily C member 3	DNAJC3	DnaJ homolog subfamily C member 3 (Endoplasmic reticulum DNA J domain-containing protein 6) (ER-resident protein ERdj6) (ERdj6) (Interferon-induced, double-stranded RNA-activated protein kinase inhibitor) (Protein kinase inhibitor of 58 kDa) (Protein kinase inhibitor p58)	7	5	10.3	57.637	504	1.5888e-09	628250000	NaN	NaN	NaN	NaN	NaN	NaN	NaN	12836000	NaN	NaN	NaN	13238000	NaN	NaN	NaN	NaN	13307000	NaN	NaN	NaN	NaN	NaN	NaN	NaN	NaN	14791000	NaN	14454000	NaN	NaN	NaN	NaN	NaN
F6VEL3	F6VEL3	F6VEL3	F6VEL3	Q9NYX4	>tr|F6VEL3|F6VEL3_MACMU Neuron-specific vesicular protein calcyon OS=Macaca mulatta GN=CALY PE=2 SV=1	CALY	Neuron-specific vesicular protein calcyon	CALY	Neuron-specific vesicular protein calcyon	59	3	12.8	23.606	218	3.9022e-50	1313800000	NaN	30360000	NaN	31036000	26318000	NaN	30437000	NaN	21061000	25969000	NaN	NaN	NaN	NaN	31939000	32927000	36582000	34212000	24998000	NaN	32185000	29521000	36594000	NaN	NaN	NaN	26703000	NaN	NaN	NaN	33085000	NaN	NaN
F6VFM9;F7GIV7	F6VFM9;F7GIV7	F6VFM9	F7GIV7	P52209	>tr|F6VFM9|F6VFM9_MACMU 6-phosphogluconate dehydrogenase, decarboxylating (Fragment) OS=Macaca mulatta GN=PGD PE=3 SV=1;>tr|F7GIV7|F7GIV7_MACMU 6-phosphogluconate dehydrogenase, decarboxylating OS=Macaca mulatta GN=PGD PE=3 SV=1	PGD	6-phosphogluconate dehydrogenase, decarboxylating	PGD	6-phosphogluconate dehydrogenase, decarboxylating (EC 1.1.1.44)	27	6	16.3	53.378	485	3.5227e-23	568510000	8871300	NaN	24760000	12240000	NaN	NaN	NaN	11805000	NaN	13875000	24066000	17566000	NaN	8290800	NaN	12163000	NaN	NaN	NaN	10960000	NaN	NaN	NaN	15341000	19381000	17570000	30054000	13101000	NaN	NaN	NaN	NaN	6227900
F6VH15	F6VH15	F6VH15	F6VH15	Q5T750	>tr|F6VH15|F6VH15_MACMU Uncharacterized protein OS=Macaca mulatta GN=C1orf68 PE=4 SV=1	C1orf68	Uncharacterized protein	XP32	Skin-specific protein 32	40	2	3.5	26.848	258	0.00010535	272520000	2691900	5437800	2757500	3873000	NaN	12238000	NaN	NaN	3291700	NaN	NaN	3450800	NaN	4055800	NaN	NaN	6262600	3075700	NaN	NaN	9072000	5544600	13373000	5247700	8831800	5802200	10000000	9255200	NaN	5035600	19175000	7659000	5163800
F6VH24	F6VH24	F6VH24	A0A5F7ZAF3	Q5T749	>tr|F6VH24|F6VH24_MACMU Uncharacterized protein OS=Macaca mulatta GN=KPRP PE=4 SV=1	KPRP	Uncharacterized protein	KPRP	Keratinocyte proline-rich protein (hKPRP)	38	5	9.2	64.27	579	1.7176e-18	263880000	NaN	NaN	NaN	NaN	NaN	14238000	NaN	NaN	NaN	NaN	NaN	NaN	NaN	NaN	NaN	NaN	NaN	NaN	NaN	NaN	NaN	NaN	NaN	NaN	17027000	NaN	20308000	NaN	NaN	NaN	32168000	NaN	NaN
F6VKK5	F6VKK5	F6VKK5	F6VKK5	Q96EE4	>tr|F6VKK5|F6VKK5_MACMU Coiled-coil domain-containing protein 126 OS=Macaca mulatta GN=CCDC126 PE=2 SV=1	CCDC126	Coiled-coil domain-containing protein 126	CCDC126	Coiled-coil domain-containing protein 126	15	2	16.4	15.698	140	1.0361e-14	717560000	NaN	NaN	NaN	NaN	NaN	NaN	NaN	NaN	18227000	NaN	NaN	NaN	NaN	NaN	NaN	NaN	NaN	NaN	NaN	NaN	NaN	NaN	NaN	NaN	NaN	NaN	NaN	NaN	NaN	NaN	NaN	NaN	NaN
F6VKN1	F6VKN1	F6VKN1	F6VKN1	P15144	>tr|F6VKN1|F6VKN1_MACMU Uncharacterized protein OS=Macaca mulatta GN=ANPEP PE=4 SV=1	ANPEP	Uncharacterized protein	ANPEP	Aminopeptidase N (AP-N) (hAPN) (EC 3.4.11.2) (Alanyl aminopeptidase) (Aminopeptidase M) (AP-M) (Microsomal aminopeptidase) (Myeloid plasma membrane glycoprotein CD13) (gp150) (CD antigen CD13)	11	6	5.9	109.9	968	1.1046e-14	138680000	8319000	NaN	NaN	NaN	NaN	NaN	NaN	NaN	NaN	NaN	NaN	NaN	NaN	10036000	6814000	NaN	NaN	NaN	NaN	NaN	NaN	NaN	NaN	NaN	9034500	NaN	8220500	NaN	NaN	NaN	NaN	NaN	NaN
F6VLD1	F6VLD1	F6VLD1	F6VLD1	Q9HBR0	>tr|F6VLD1|F6VLD1_MACMU Uncharacterized protein OS=Macaca mulatta GN=SLC38A10 PE=4 SV=1	SLC38A10	Uncharacterized protein	SLC38A10	Putative sodium-coupled neutral amino acid transporter 10 (Solute carrier family 38 member 10)	39	6	6.9	120.7	1123	1.4829e-42	641270000	14971000	16660000	14010000	15739000	NaN	NaN	12120000	NaN	14361000	15319000	17380000	18179000	14534000	21999000	NaN	12861000	NaN	12469000	9521700	9853700	22780000	16610000	18630000	NaN	13582000	16141000	15328000	13537000	NaN	NaN	9620900	7535400	11905000
F6VLF7	F6VLF7	F6VLF7	F6VLF7	Q99523	>tr|F6VLF7|F6VLF7_MACMU Uncharacterized protein OS=Macaca mulatta GN=SORT1 PE=4 SV=1	SORT1	Uncharacterized protein	SORT1	Sortilin (100 kDa NT receptor) (Glycoprotein 95) (Gp95) (Neurotensin receptor 3) (NT3) (NTR3)	63	6	10.8	91.297	821	1.364e-26	749170000	15989000	17653000	16581000	11921000	18526000	13478000	16905000	16316000	11455000	11168000	13729000	17665000	15921000	22225000	17358000	12471000	13934000	16277000	14967000	12918000	11542000	10863000	12042000	10732000	19967000	18169000	15760000	16012000	14312000	14133000	19824000	18729000	14695000
F6VPW9	F6VPW9	F6VPW9	A0A5F7ZKH7	P35052	>tr|F6VPW9|F6VPW9_MACMU Glypican-1 OS=Macaca mulatta GN=GPC1 PE=2 SV=1	GPC1	Glypican-1	GPC1	Glypican-1 [Cleaved into: Secreted glypican-1]	30	6	12.5	61.447	558	2.7234e-30	723790000	13176000	10928000	13632000	14838000	12709000	14384000	14221000	16888000	12995000	14962000	10271000	12684000	14704000	16740000	22623000	11739000	17029000	14563000	17908000	13095000	13129000	11389000	12726000	14262000	10055000	11876000	11414000	12142000	14982000	13790000	21000000	12714000	12745000
F6VPY2	F6VPY2	F6VPY2	F6VPY2	P48735	>tr|F6VPY2|F6VPY2_MACMU Isocitrate dehydrogenase [NADP] OS=Macaca mulatta GN=IDH2 PE=2 SV=1	IDH2	Isocitrate dehydrogenase [NADP]	IDH2	Isocitrate dehydrogenase [NADP], mitochondrial (IDH) (EC 1.1.1.42) (ICD-M) (IDP) (NADP(+)-specific ICDH) (Oxalosuccinate decarboxylase)	2	2	5.3	50.883	452	0.00036946	5024300	NaN	NaN	NaN	NaN	NaN	NaN	NaN	NaN	NaN	NaN	NaN	NaN	NaN	NaN	NaN	NaN	NaN	NaN	NaN	NaN	NaN	NaN	NaN	NaN	NaN	NaN	NaN	NaN	NaN	NaN	NaN	NaN	NaN
F6VQ07;F7A4L0	F6VQ07;F7A4L0	F6VQ07	A0A1D5RE30	O94772	>tr|F6VQ07|F6VQ07_MACMU Lymphocyte antigen 6H isoform b OS=Macaca mulatta GN=LY6H PE=2 SV=1;>tr|F7A4L0|F7A4L0_MACMU Uncharacterized protein OS=Macaca mulatta GN=LY6H PE=4 SV=1	LY6H	Lymphocyte antigen 6H isoform b	LY6H	Lymphocyte antigen 6H (Ly-6H)	245	3	25.5	17.001	161	1.2965e-26	13697000000	226780000	228150000	258680000	257930000	251710000	246700000	287540000	258520000	193990000	197230000	237210000	236050000	279320000	301840000	270150000	303010000	284830000	322250000	376900000	281610000	209370000	196670000	262700000	224050000	278900000	244360000	283200000	239460000	257090000	271400000	344650000	285830000	219350000
F6VQM1	F6VQM1	F6VQM1	F6VQM1	P98160	>tr|F6VQM1|F6VQM1_MACMU Uncharacterized protein OS=Macaca mulatta GN=HSPG2 PE=4 SV=1	HSPG2	Uncharacterized protein	HSPG2	Basement membrane-specific heparan sulfate proteoglycan core protein (HSPG) (Perlecan) (PLC) [Cleaved into: Endorepellin; LG3 peptide]	503	21	30.2	219.61	2075	0	15430000000	329520000	282680000	246720000	278570000	222400000	225620000	224150000	239390000	382330000	362060000	315000000	337130000	322350000	316350000	429490000	296430000	268980000	234840000	217710000	229780000	310290000	306540000	316540000	343420000	342700000	359640000	272810000	312670000	250690000	245910000	229530000	225880000	437670000
F6VQT9;F7DKZ8;F7DGW1;F7DGX5	F6VQT9;F7DKZ8;F7DGW1;F7DGX5	F6VQT9	F6VQT9	Q16620	>tr|F6VQT9|F6VQT9_MACMU Uncharacterized protein OS=Macaca mulatta GN=NTRK2 PE=4 SV=1;>tr|F7DKZ8|F7DKZ8_MACMU Uncharacterized protein OS=Macaca mulatta GN=NTRK2 PE=4 SV=1;>tr|F7DGW1|F7DGW1_MACMU Tyrosine-protein kinase receptor OS=Macaca mulatta GN=NTRK2 PE	NTRK2	Tyrosine-protein kinase receptor	NTRK2	BDNF/NT-3 growth factors receptor (EC 2.7.10.1) (GP145-TrkB) (Trk-B) (Neurotrophic tyrosine kinase receptor type 2) (TrkB tyrosine kinase) (Tropomyosin-related kinase B)	121	5	15.9	51.672	464	5.4262e-31	1334700000	28849000	24809000	33457000	25926000	33714000	33713000	35945000	29273000	20122000	19163000	23221000	26632000	18540000	32042000	27684000	26494000	28949000	33796000	32499000	22441000	21083000	13893000	21061000	16416000	25392000	23921000	29206000	18631000	30549000	30755000	40369000	30633000	19367000
F6VS00;F6VS17	F6VS00;F6VS17	F6VS00	F6VS00	Q9HC38	>tr|F6VS00|F6VS00_MACMU Glyoxalase domain-containing protein 4 OS=Macaca mulatta GN=GLOD4 PE=2 SV=1;>tr|F6VS17|F6VS17_MACMU Uncharacterized protein OS=Macaca mulatta GN=GLOD4 PE=4 SV=1	GLOD4	Glyoxalase domain-containing protein 4	GLOD4	Glyoxalase domain-containing protein 4	25	2	6.4	33.252	298	8.4558e-06	100700000	3605400	3192400	4110800	NaN	NaN	NaN	3421800	NaN	NaN	NaN	NaN	NaN	NaN	2624400	NaN	NaN	NaN	NaN	NaN	NaN	2247900	NaN	3317700	NaN	NaN	NaN	NaN	NaN	NaN	NaN	NaN	NaN	NaN
F6VSF4	F6VSF4	F6VSF4	F6VSF4	P07711	>tr|F6VSF4|F6VSF4_MACMU Uncharacterized protein OS=Macaca mulatta GN=CTSL PE=3 SV=1	CTSL	Uncharacterized protein	CTSL	Cathepsin L1 (EC 3.4.22.15) (Cathepsin L) (Major excreted protein) (MEP) [Cleaved into: Cathepsin L1 heavy chain; Cathepsin L1 light chain]	70	5	19.2	37.464	333	1.9447e-33	1769600000	37871000	29687000	38040000	30133000	27985000	31205000	31556000	34962000	36948000	NaN	35215000	36489000	50420000	49473000	41601000	32556000	53565000	39299000	40267000	39418000	37855000	NaN	42194000	30826000	NaN	30260000	36076000	32846000	33885000	36599000	36790000	42691000	36403000
F6VST7;F6VSV4;F6T9M3	F6VST7;F6VSV4;F6T9M3	F6VST7	F6VST7	P04440	>tr|F6VST7|F6VST7_MACMU Uncharacterized protein OS=Macaca mulatta GN=MAMU-DPB PE=4 SV=1;>tr|F6VSV4|F6VSV4_MACMU Uncharacterized protein (Fragment) OS=Macaca mulatta GN=MAMU-DPB PE=4 SV=1;>tr|F6T9M3|F6T9M3_MACMU Uncharacterized protein OS=Macaca mulatta GN=	MAMU-DPB	Uncharacterized protein	HLA-DPB1	HLA class II histocompatibility antigen, DP beta 1 chain (HLA class II histocompatibility antigen, DP(W4) beta chain) (MHC class II antigen DPB1)	3	2	11.4	25.973	228	0.00020797	71879000	NaN	NaN	NaN	NaN	NaN	NaN	NaN	NaN	3699600	NaN	NaN	NaN	NaN	NaN	NaN	NaN	NaN	NaN	NaN	NaN	NaN	NaN	NaN	NaN	NaN	NaN	NaN	NaN	NaN	NaN	NaN	NaN	NaN
F6VU69	F6VU69	F6VU69	A0A1D5QXZ0	P02766	>tr|F6VU69|F6VU69_MACMU Transthyretin OS=Macaca mulatta GN=TTR PE=2 SV=1	TTR	Transthyretin	TTR	Transthyretin (ATTR) (Prealbumin) (TBPA)	6229	13	77.6	15.831	147	0	1194200000000	16997000000	16389000000	12640000000	15669000000	8903700000	9846800000	7923000000	9526500000	43805000000	29694000000	42795000000	41464000000	21782000000	22473000000	29703000000	21602000000	11983000000	11450000000	9471400000	11236000000	30143000000	38064000000	36603000000	38126000000	15713000000	17723000000	17940000000	17005000000	10993000000	11745000000	7740800000	8319100000	42724000000
F6VUT4	F6VUT4	F6VUT4	F6VUT4	O00587	>tr|F6VUT4|F6VUT4_MACMU Uncharacterized protein (Fragment) OS=Macaca mulatta GN=LOC699530 PE=4 SV=1	LOC699530	Uncharacterized protein (Fragment)	MFNG	Beta-1,3-N-acetylglucosaminyltransferase manic fringe (EC 2.4.1.222) (O-fucosylpeptide 3-beta-N-acetylglucosaminyltransferase)	18	2	10.5	26.674	238	3.0971e-06	157920000	NaN	NaN	NaN	NaN	NaN	NaN	NaN	NaN	NaN	NaN	NaN	NaN	NaN	NaN	NaN	NaN	NaN	NaN	NaN	NaN	NaN	NaN	NaN	NaN	NaN	NaN	NaN	NaN	5814800	NaN	NaN	NaN	NaN
F6VVK1;F7AHU8	F6VVK1;F7AHU8	F6VVK1	F7AHU8	Q99941	>tr|F6VVK1|F6VVK1_MACMU Uncharacterized protein (Fragment) OS=Macaca mulatta GN=ATF6B PE=4 SV=1;>tr|F7AHU8|F7AHU8_MACMU Uncharacterized protein OS=Macaca mulatta GN=ATF6B PE=4 SV=1	ATF6B	Uncharacterized protein (Fragment)	ATF6B	Cyclic AMP-dependent transcription factor ATF-6 beta (cAMP-dependent transcription factor ATF-6 beta) (Activating transcription factor 6 beta) (ATF6-beta) (Protein G13) (cAMP response element-binding protein-related protein) (Creb-rp) (cAMP-responsive element-binding protein-like 1) [Cleaved into: Processed cyclic AMP-dependent transcription factor ATF-6 beta]	1	2	10.2	25.87	226	0.00037828	46370000	NaN	NaN	NaN	NaN	NaN	NaN	NaN	NaN	NaN	NaN	NaN	NaN	NaN	NaN	NaN	NaN	NaN	NaN	3368000	NaN	NaN	NaN	NaN	NaN	NaN	NaN	NaN	NaN	NaN	NaN	NaN	NaN	NaN
F6VVL9	F6VVL9	F6VVL9	F6VVL9	P22105	>tr|F6VVL9|F6VVL9_MACMU Uncharacterized protein (Fragment) OS=Macaca mulatta PE=4 SV=1		Uncharacterized protein (Fragment)	TNXB	Tenascin-X (TN-X) (Hexabrachion-like protein)	58	5	12.7	47.602	441	2.1237e-11	545770000	14033000	10852000	12402000	9440500	9021000	8804300	8129600	8937900	9082300	14089000	9783700	9162000	12095000	17970000	18978000	9149000	11576000	8170000	10310000	9083500	12923000	8703000	10633000	7696000	10141000	15246000	11418000	11819000	9813100	12098000	9443600	9157800	10603000
F6VYQ5;F6ZZW1;F6VYR4;CON__Q58D62	F6VYQ5;F6ZZW1;F6VYR4	F6VYQ5	F6ZZW1	Q9UGM5	>tr|F6VYQ5|F6VYQ5_MACMU Uncharacterized protein OS=Macaca mulatta GN=FETUB PE=4 SV=1;>tr|F6ZZW1|F6ZZW1_MACMU Uncharacterized protein OS=Macaca mulatta GN=FETUB PE=4 SV=1;>tr|F6VYR4|F6VYR4_MACMU Uncharacterized protein OS=Macaca mulatta GN=FETUB PE=4 SV=1	FETUB	Uncharacterized protein	FETUB	Fetuin-B (16G2) (Fetuin-like protein IRL685) (Gugu)	326	13	49.5	42.071	382	0	15117000000	310760000	300540000	280910000	291130000	483800000	443890000	406350000	394080000	241880000	216360000	183120000	223700000	283530000	272560000	309700000	270820000	609370000	496480000	429410000	376130000	191470000	221540000	179470000	228520000	274680000	267010000	246640000	274130000	427360000	402620000	370710000	390800000	235390000
F6VZJ5;F6W6B2	F6VZJ5;F6W6B2	F6VZJ5	F6W6B2	P06316	>tr|F6VZJ5|F6VZJ5_MACMU Uncharacterized protein OS=Macaca mulatta GN=IGLV1-51 PE=4 SV=1;>tr|F6W6B2|F6W6B2_MACMU Uncharacterized protein OS=Macaca mulatta PE=4 SV=1	IGLV1-51	Uncharacterized protein	0	Ig lambda chain V-I region BL2	73	3	52.6	10.028	95	8.6358e-60	2864500000	107880000	75177000	80102000	123490000	NaN	NaN	14751000	NaN	64789000	68055000	17769000	56225000	72233000	84410000	98644000	78372000	30572000	NaN	NaN	NaN	48765000	48938000	57740000	84027000	71914000	70045000	70327000	102420000	NaN	NaN	NaN	NaN	26331000
F6W003;F6VZY3	F6W003;F6VZY3	F6W003	F6W003	P05019	>tr|F6W003|F6W003_MACMU Insulin-like growth factor 1 isoform 4 preproprotein OS=Macaca mulatta GN=IGF1 PE=2 SV=1;>tr|F6VZY3|F6VZY3_MACMU Uncharacterized protein OS=Macaca mulatta GN=IGF1 PE=3 SV=1	IGF1	Insulin-like growth factor 1 isoform 4 preproprotein	IGF1	Insulin-like growth factor I (IGF-I) (Mechano growth factor) (MGF) (Somatomedin-C)	47	3	19	17.026	153	1.2875e-24	983840000	NaN	16269000	17878000	13933000	26069000	NaN	NaN	14883000	38195000	31965000	23554000	26529000	17935000	16898000	17541000	NaN	30698000	NaN	17684000	15087000	21706000	24200000	NaN	31434000	20172000	15217000	NaN	21181000	NaN	NaN	NaN	NaN	34754000
F6W2K4	F6W2K4	F6W2K4	F6W2K4	Q8IV08	>tr|F6W2K4|F6W2K4_MACMU Phospholipase D3 OS=Macaca mulatta GN=PLD3 PE=2 SV=1	PLD3	Phospholipase D3	PLD3	Phospholipase D3 (PLD 3) (EC 3.1.4.4) (Choline phosphatase 3) (HindIII K4L homolog) (Hu-K4) (Phosphatidylcholine-hydrolyzing phospholipase D3)	121	7	17.6	54.748	490	2.0158e-19	1580000000	32546000	33518000	27469000	26928000	28344000	28066000	28241000	31452000	21699000	30507000	27788000	23110000	36128000	42648000	46449000	31255000	41766000	35061000	41004000	33418000	24100000	28438000	32859000	26951000	35713000	37084000	36989000	29555000	35653000	34102000	44440000	31851000	27294000
F6W3M2	F6W3M2	F6W3M2	F6W3M2	P01871	>tr|F6W3M2|F6W3M2_MACMU Uncharacterized protein OS=Macaca mulatta GN=IGHM PE=4 SV=1	IGHM	Uncharacterized protein	IGHM	Ig mu chain C region	400	15	34.5	67.425	614	8.6245e-214	13602000000	221230000	230160000	324620000	284510000	427790000	252600000	211470000	252940000	283830000	257940000	270600000	291930000	176330000	248030000	192630000	238610000	409320000	277000000	235940000	258660000	276560000	268480000	275650000	287580000	196640000	194010000	284800000	298790000	376940000	301700000	206120000	292210000	307550000
F6W5I4;F7G3A7;F6W4X0	F6W5I4;F7G3A7;F6W4X0	F6W5I4	F6W4X0	P30101	>tr|F6W5I4|F6W5I4_MACMU Protein disulfide-isomerase OS=Macaca mulatta GN=PDIA3 PE=3 SV=1;>tr|F7G3A7|F7G3A7_MACMU Protein disulfide-isomerase OS=Macaca mulatta GN=PDIA3 PE=2 SV=1;>tr|F6W4X0|F6W4X0_MACMU Uncharacterized protein OS=Macaca mulatta GN=PDIA3 PE=	PDIA3	Protein disulfide-isomerase	PDIA3	Protein disulfide-isomerase A3 (EC 5.3.4.1) (58 kDa glucose-regulated protein) (58 kDa microsomal protein) (p58) (Disulfide isomerase ER-60) (Endoplasmic reticulum resident protein 57) (ER protein 57) (ERp57) (Endoplasmic reticulum resident protein 60) (ER protein 60) (ERp60)	70	13	30.1	54.947	485	2.4489e-26	1454200000	24847000	40450000	36844000	34191000	29688000	30478000	34125000	25644000	25090000	27700000	41789000	30632000	30610000	22773000	23418000	20703000	29432000	28273000	19450000	23005000	26246000	31456000	20398000	27397000	26017000	27337000	33218000	22968000	18787000	31485000	25745000	25850000	27206000
F6W5K0;F6QVI2	F6W5K0;F6QVI2	F6W5K0	F6QVI2	Q86YW5	>tr|F6W5K0|F6W5K0_MACMU Uncharacterized protein OS=Macaca mulatta GN=TREML1 PE=4 SV=1;>tr|F6QVI2|F6QVI2_MACMU Uncharacterized protein OS=Macaca mulatta GN=TREML1 PE=4 SV=1	TREML1	Uncharacterized protein	TREML1	Trem-like transcript 1 protein (TLT-1) (Triggering receptor expressed on myeloid cells-like protein 1)	5	2	16.1	21.238	199	8.075e-05	201810000	NaN	NaN	NaN	NaN	NaN	NaN	NaN	NaN	NaN	8678700	NaN	NaN	8633500	8231000	12154000	NaN	NaN	NaN	8754900	NaN	6918700	NaN	8305600	NaN	NaN	6371300	NaN	NaN	NaN	8216400	NaN	NaN	9531300
F6W7X9;F6W7H7	F6W7X9;F6W7H7	F6W7X9	F6W7X9	P19320	>tr|F6W7X9|F6W7X9_MACMU Uncharacterized protein OS=Macaca mulatta GN=VCAM1 PE=4 SV=1;>tr|F6W7H7|F6W7H7_MACMU Uncharacterized protein OS=Macaca mulatta GN=VCAM1 PE=4 SV=1	VCAM1	Uncharacterized protein	VCAM1	Vascular cell adhesion protein 1 (V-CAM 1) (VCAM-1) (INCAM-100) (CD antigen CD106)	321	21	40.3	81.314	739	1.6484e-122	3759500000	74871000	79685000	79847000	78052000	74502000	59188000	71314000	67635000	54756000	116920000	72049000	88657000	69771000	60672000	102130000	71171000	77761000	79010000	54615000	120510000	83033000	83777000	61817000	61552000	73726000	80767000	51577000	69578000	65213000	97881000	41555000	57736000	65224000
F6W898;F7GLD7;F7GLE2;F7GLE9;F7GLD0;F6W890;F6R7X5	F6W898;F7GLD7;F7GLE2;F7GLE9;F7GLD0;F6W890	F6W898	F6W890	P02545	>tr|F6W898|F6W898_MACMU Uncharacterized protein OS=Macaca mulatta GN=LMNA PE=3 SV=1;>tr|F7GLD7|F7GLD7_MACMU Uncharacterized protein (Fragment) OS=Macaca mulatta GN=LMNA PE=3 SV=1;>tr|F7GLE2|F7GLE2_MACMU Uncharacterized protein OS=Macaca mulatta GN=LMNA PE=	LMNA	Uncharacterized protein	LMNA	Prelamin-A/C [Cleaved into: Lamin-A/C (70 kDa lamin) (Renal carcinoma antigen NY-REN-32)]	4	2	6.5	55.649	490	1.3902e-05	244040000	NaN	NaN	8555700	NaN	NaN	NaN	NaN	NaN	NaN	NaN	NaN	NaN	NaN	NaN	NaN	NaN	NaN	NaN	NaN	NaN	NaN	NaN	8290000	NaN	NaN	NaN	NaN	NaN	NaN	NaN	NaN	NaN	NaN
F6W996;F7EMP5	F6W996;F7EMP5	F6W996	F7EMP5	Q92995	>tr|F6W996|F6W996_MACMU Uncharacterized protein OS=Macaca mulatta GN=USP13 PE=4 SV=1;>tr|F7EMP5|F7EMP5_MACMU Ubiquitin carboxyl-terminal hydrolase OS=Macaca mulatta GN=USP13 PE=2 SV=1	USP13	Ubiquitin carboxyl-terminal hydrolase	USP13	Ubiquitin carboxyl-terminal hydrolase 13 (EC 3.4.19.12) (Deubiquitinating enzyme 13) (Isopeptidase T-3) (ISOT-3) (Ubiquitin thioesterase 13) (Ubiquitin-specific-processing protease 13)	3	2	4.5	63.481	560	0.00056862	76733000	4983400	NaN	NaN	NaN	NaN	NaN	NaN	NaN	NaN	NaN	NaN	NaN	NaN	NaN	NaN	NaN	NaN	NaN	NaN	NaN	NaN	NaN	NaN	NaN	NaN	NaN	NaN	NaN	NaN	NaN	NaN	NaN	NaN
F6W9K4	F6W9K4	F6W9K4	F6W9K4	Q8N436	>tr|F6W9K4|F6W9K4_MACMU Uncharacterized protein OS=Macaca mulatta GN=CPXM2 PE=4 SV=1	CPXM2	Uncharacterized protein	CPXM2	Inactive carboxypeptidase-like protein X2	11	4	7.7	85.714	756	5.2838e-10	157710000	NaN	NaN	NaN	NaN	NaN	NaN	NaN	NaN	5146400	5022000	NaN	NaN	NaN	2946700	4976500	NaN	5480900	NaN	NaN	4248600	NaN	4655500	4375100	NaN	NaN	NaN	NaN	NaN	4383800	4917100	3399300	NaN	NaN
F6WA85;F6WAA5	F6WA85;F6WAA5	F6WA85	F6WAA5	P20916	>tr|F6WA85|F6WA85_MACMU Uncharacterized protein OS=Macaca mulatta GN=MAG PE=4 SV=1;>tr|F6WAA5|F6WAA5_MACMU Uncharacterized protein OS=Macaca mulatta GN=MAG PE=4 SV=1	MAG	Uncharacterized protein	MAG	Myelin-associated glycoprotein (Siglec-4a)	87	7	16.3	63.908	582	8.6256e-27	1150600000	19789000	22309000	22854000	22518000	26209000	22279000	25142000	24494000	18227000	19894000	19824000	21779000	21979000	29700000	28886000	22141000	23746000	22850000	23895000	18619000	20752000	17011000	17614000	17728000	28508000	22157000	26273000	27553000	23374000	19379000	27853000	31223000	26108000
F6WAM6;F6RFN4;F6QPM2	F6WAM6;F6RFN4;F6QPM2	F6WAM6	F6WAM6	P01721	>tr|F6WAM6|F6WAM6_MACMU Uncharacterized protein (Fragment) OS=Macaca mulatta PE=4 SV=1;>tr|F6RFN4|F6RFN4_MACMU Uncharacterized protein (Fragment) OS=Macaca mulatta PE=4 SV=1;>tr|F6QPM2|F6QPM2_MACMU Uncharacterized protein (Fragment) OS=Macaca mulatta PE=4		Uncharacterized protein (Fragment)	0	Ig lambda chain V-VI region AR	95	4	56.4	12.521	117	6.3367e-165	6463900000	270690000	235240000	51896000	203990000	260680000	248200000	243420000	247650000	77134000	100340000	NaN	74568000	87575000	27856000	44328000	99502000	83339000	139690000	205680000	228180000	79538000	92605000	84452000	106810000	141810000	141170000	106770000	120830000	167460000	156160000	138840000	152850000	82025000
F6WBY8;F6WBB5	F6WBY8;F6WBB5	F6WBY8	F6WBY8	P63010	>tr|F6WBY8|F6WBY8_MACMU Uncharacterized protein OS=Macaca mulatta GN=AP2B1 PE=4 SV=1;>tr|F6WBB5|F6WBB5_MACMU Uncharacterized protein OS=Macaca mulatta GN=AP2B1 PE=4 SV=1	AP2B1	Uncharacterized protein	Ap2b1	AP-2 complex subunit beta (AP105B) (Adaptor protein complex AP-2 subunit beta) (Adaptor-related protein complex 2 subunit beta) (Beta-2-adaptin) (Beta-adaptin) (Clathrin assembly protein complex 2 beta large chain) (Plasma membrane adaptor HA2/AP2 adaptin beta subunit)	122	7	8.2	104.4	935	6.2664e-21	1778200000	34713000	36236000	38329000	32649000	35195000	33714000	38259000	36618000	26083000	31644000	31459000	26043000	40399000	45311000	46711000	31051000	40019000	34406000	40415000	40071000	38901000	33988000	35806000	32746000	30387000	35024000	35793000	29412000	28348000	35033000	45428000	43956000	31939000
F6WCM6	F6WCM6	F6WCM6	F6WCM6	P48745	>tr|F6WCM6|F6WCM6_MACMU Protein NOV homolog OS=Macaca mulatta GN=NOV PE=2 SV=1	NOV	Protein NOV homolog	NOV	Protein NOV homolog (NovH) (CCN family member 3) (Insulin-like growth factor-binding protein 9) (IBP-9) (IGF-binding protein 9) (IGFBP-9) (Nephroblastoma-overexpressed gene protein homolog)	124	7	28.9	39.178	357	1.0348e-45	4708400000	91106000	84950000	83045000	78804000	66814000	74580000	85072000	83304000	78336000	96897000	83800000	88932000	80661000	105220000	116690000	83007000	92140000	87827000	103070000	69821000	112540000	104570000	102630000	100180000	92060000	94309000	97245000	98930000	90116000	95348000	92415000	92768000	95330000
F6WDC7	F6WDC7	F6WDC7	F6WDC7	Q9ULF5	>tr|F6WDC7|F6WDC7_MACMU Uncharacterized protein OS=Macaca mulatta GN=SLC39A10 PE=2 SV=1	SLC39A10	Uncharacterized protein	SLC39A10	Zinc transporter ZIP10 (Solute carrier family 39 member 10) (Zrt- and Irt-like protein 10) (ZIP-10)	110	7	11.1	94.11	831	1.039e-24	1543600000	29155000	25343000	35814000	29481000	30881000	30489000	37941000	31675000	24494000	20007000	28670000	33061000	31731000	38528000	29917000	31309000	25795000	29946000	33462000	28142000	18312000	21799000	25345000	21233000	34420000	37429000	38949000	27853000	33776000	27331000	39911000	41865000	19796000
F6WDG6	F6WDG6	F6WDG6	F6WDG6	P15924	>tr|F6WDG6|F6WDG6_MACMU Uncharacterized protein OS=Macaca mulatta GN=DSP PE=4 SV=1	DSP	Uncharacterized protein	DSP	Desmoplakin (DP) (250/210 kDa paraneoplastic pemphigus antigen)	12	8	2.5	331.66	2871	1.4601e-12	65553000	NaN	NaN	NaN	NaN	NaN	5454400	NaN	NaN	NaN	NaN	NaN	NaN	4453100	NaN	NaN	4273600	7396800	NaN	NaN	4303800	NaN	NaN	3723400	NaN	NaN	NaN	2860200	NaN	NaN	NaN	2845500	NaN	NaN
F6WDI3	F6WDI3	F6WDI3	F6WDI3	O76061	>tr|F6WDI3|F6WDI3_MACMU Uncharacterized protein OS=Macaca mulatta GN=STC2 PE=4 SV=1	STC2	Uncharacterized protein	STC2	Stanniocalcin-2 (STC-2) (Stanniocalcin-related protein) (STC-related protein) (STCRP)	37	4	19.2	33.315	302	2.3982e-36	439300000	13621000	NaN	NaN	15600000	NaN	NaN	NaN	12031000	NaN	NaN	8497800	NaN	NaN	14042000	NaN	NaN	NaN	NaN	13827000	12739000	NaN	NaN	NaN	11834000	12195000	15597000	13398000	NaN	9881300	9861600	13729000	NaN	11397000
F6WDU0;F6WDU9;F7HF47	F6WDU0;F6WDU9;F7HF47	F6WDU0	F6WDU0	Q9HC56	>tr|F6WDU0|F6WDU0_MACMU Protocadherin-9 isoform 2 OS=Macaca mulatta GN=PCDH9 PE=2 SV=1;>tr|F6WDU9|F6WDU9_MACMU Protocadherin-9 OS=Macaca mulatta GN=PCDH9 PE=2 SV=1;>tr|F7HF47|F7HF47_MACMU Uncharacterized protein OS=Macaca mulatta GN=PCDH9 PE=4 SV=1	PCDH9	Protocadherin-9 isoform 2	PCDH9	Protocadherin-9	35	8	7.6	132.28	1203	1.3268e-16	843810000	16703000	18582000	16702000	18230000	15999000	17116000	19208000	19194000	14810000	16791000	18340000	13298000	19642000	18637000	10070000	15819000	17677000	17335000	16510000	19887000	22847000	17397000	26989000	21404000	18397000	13625000	15362000	14961000	13207000	15097000	21373000	12745000	14963000
F6WF14	F6WF14	F6WF14	F6WF14	P04275	>tr|F6WF14|F6WF14_MACMU Uncharacterized protein OS=Macaca mulatta PE=4 SV=1		Uncharacterized protein	VWF	von Willebrand factor (vWF) [Cleaved into: von Willebrand antigen 2 (von Willebrand antigen II)]	16	9	3.9	308.27	2810	2.0786e-20	482800000	NaN	14248000	15248000	18430000	NaN	13113000	12724000	14745000	NaN	NaN	NaN	NaN	13375000	NaN	NaN	14885000	12730000	12904000	13744000	NaN	NaN	NaN	NaN	NaN	12843000	NaN	11357000	13269000	NaN	NaN	8773700	13494000	NaN
F6WG54	F6WG54	F6WG54	F6WG54	P24592	>tr|F6WG54|F6WG54_MACMU Uncharacterized protein (Fragment) OS=Macaca mulatta GN=LOC699022 PE=4 SV=1	LOC699022	Uncharacterized protein (Fragment)	IGFBP6	Insulin-like growth factor-binding protein 6 (IBP-6) (IGF-binding protein 6) (IGFBP-6)	450	7	71.6	10.784	95	0	42635000000	800990000	885260000	801650000	1000700000	653670000	717020000	698280000	662330000	749090000	957650000	664610000	758220000	856650000	1100200000	1301100000	1048700000	855600000	754410000	755650000	704690000	862840000	743970000	910310000	606360000	865550000	1063300000	863470000	903270000	610110000	698190000	678930000	673680000	611850000
F6WG91;F6WGA0	F6WG91;F6WGA0	F6WG91	F6WG91	P07225	>tr|F6WG91|F6WG91_MACMU Vitamin K-dependent protein S (Fragment) OS=Macaca mulatta GN=PROS1 PE=4 SV=1;>tr|F6WGA0|F6WGA0_MACMU Vitamin K-dependent protein S OS=Macaca mulatta GN=PROS1 PE=4 SV=1	PROS1	Vitamin K-dependent protein S (Fragment)	PROS1	Vitamin K-dependent protein S	56	2	46.8	72.127	647	0	20130000000	NaN	348590000	372300000	404360000	NaN	336810000	323060000	NaN	308850000	419210000	390690000	494610000	411860000	794120000	627560000	504150000	465720000	333930000	309130000	385110000	462050000	374430000	460830000	432760000	397920000	487890000	491770000	484620000	274900000	NaN	280620000	385270000	321200000
F6WHL1;F6ULB8;F7HRC7	F6WHL1;F6ULB8	F6WHL1	F6ULB8	P09972	>tr|F6WHL1|F6WHL1_MACMU Fructose-bisphosphate aldolase OS=Macaca mulatta GN=ALDOC PE=3 SV=1;>tr|F6ULB8|F6ULB8_MACMU Fructose-bisphosphate aldolase OS=Macaca mulatta GN=ALDOC PE=3 SV=1	ALDOC	Fructose-bisphosphate aldolase	ALDOC	Fructose-bisphosphate aldolase C (EC 4.1.2.13) (Brain-type aldolase)	467	17	64	39.435	364	2.2438e-259	9445600000	149130000	153680000	150560000	142500000	176180000	184560000	207420000	193810000	156580000	173400000	181130000	165890000	183030000	228760000	226520000	150870000	219830000	205580000	230400000	196910000	180580000	172880000	182810000	137870000	162720000	154280000	178990000	158560000	227990000	208960000	266900000	213840000	164950000
F6WI86	F6WI86	F6WI86	F6WI86	P19022	>tr|F6WI86|F6WI86_MACMU Neural cadherin (Fragment) OS=Macaca mulatta GN=CDH2 PE=3 SV=1	LOC711526	Neural cadherin (Fragment)	CDH2	Cadherin-2 (CDw325) (Neural cadherin) (N-cadherin) (CD antigen CD325)	571	16	18.3	98.015	889	2.3133e-268	47891000000	850000000	779710000	890380000	796720000	856690000	941370000	997530000	931590000	838380000	979170000	984450000	946810000	881960000	1103200000	924160000	798170000	1032700000	995510000	1134200000	882480000	968580000	909000000	1013200000	914350000	966150000	899140000	881040000	841860000	918740000	843100000	1101500000	997800000	945270000
F6WIA0	F6WIA0	F6WIA0	F6WIA0	Q16568	>tr|F6WIA0|F6WIA0_MACMU Cocaine-and amphetamine-regulated transcript protein OS=Macaca mulatta GN=CARTPT PE=2 SV=1	CARTPT	Cocaine-and amphetamine-regulated transcript protein	CARTPT	Cocaine- and amphetamine-regulated transcript protein [Cleaved into: CART(1-39); CART(42-89)]	136	5	45.7	12.857	116	2.1534e-42	3307700000	72991000	73042000	90182000	76459000	56744000	53638000	67141000	65048000	54593000	56499000	54840000	57266000	71779000	107110000	95528000	82564000	73778000	57525000	75212000	56106000	42392000	46702000	57755000	47950000	83736000	70082000	94063000	83775000	56721000	60226000	72182000	65346000	49860000
F6WJJ6;F6ZXW5;F7DEW1;F7HHD7;F6UUF1;F7HS59;F6YVQ2;F6Q1J4	F6WJJ6;F6ZXW5	F6WJJ6	I2CWU4	P04406	>tr|F6WJJ6|F6WJJ6_MACMU Glyceraldehyde-3-phosphate dehydrogenase OS=Macaca mulatta GN=LOC100426260 PE=2 SV=1;>tr|F6ZXW5|F6ZXW5_MACMU Glyceraldehyde-3-phosphate dehydrogenase OS=Macaca mulatta GN=LOC100426260 PE=3 SV=1	GAPDH	Glyceraldehyde-3-phosphate dehydrogenase	GAPDH	Glyceraldehyde-3-phosphate dehydrogenase (GAPDH) (EC 1.2.1.12) (Peptidyl-cysteine S-nitrosylase GAPDH) (EC 2.6.99.-)	204	12	48.1	35.982	335	1.3886e-226	4374600000	85058000	87087000	122080000	88897000	79921000	79079000	90106000	68005000	78733000	91574000	97140000	95613000	66924000	71824000	63205000	54174000	97733000	64081000	59629000	63607000	108700000	80521000	88940000	81580000	74877000	87818000	102740000	87994000	77169000	87186000	61110000	71776000	94205000
F6WLM4	F6WLM4	F6WLM4	F6WLM4	P42857	>tr|F6WLM4|F6WLM4_MACMU Brain neuron cytoplasmic protein 1 OS=Macaca mulatta GN=NSG1 PE=2 SV=1	D4S234E	Brain neuron cytoplasmic protein 1	NSG1	Neuron-specific protein family member 1 (Brain neuron cytoplasmic protein 1)	48	2	10.8	20.913	185	3.7629e-18	1227200000	NaN	NaN	NaN	NaN	NaN	NaN	NaN	NaN	28882000	NaN	NaN	NaN	NaN	NaN	NaN	NaN	NaN	NaN	NaN	NaN	NaN	NaN	NaN	NaN	NaN	NaN	NaN	NaN	NaN	NaN	NaN	NaN	NaN
F6WLQ2;F6ZRU6	F6WLQ2;F6ZRU6	F6WLQ2	F6WLQ2	Q14982	>tr|F6WLQ2|F6WLQ2_MACMU Opioid-binding protein/cell adhesion molecule isoform a preproprotein OS=Macaca mulatta GN=LOC100423379 PE=2 SV=1;>tr|F6ZRU6|F6ZRU6_MACMU Uncharacterized protein (Fragment) OS=Macaca mulatta GN=LOC100423379 PE=4 SV=1	OPCML	Opioid-binding protein/cell adhesion molecule isoform a preproprotein	OPCML	Opioid-binding protein/cell adhesion molecule (OBCAM) (OPCML) (Opioid-binding cell adhesion molecule) (IgLON family member 1)	213	7	30.4	37.947	345	4.663e-160	9537100000	174580000	161200000	182360000	182520000	162690000	176150000	172150000	201130000	108450000	117920000	132610000	139550000	121020000	177100000	200120000	158950000	181940000	179820000	229440000	150470000	114650000	128240000	126420000	133860000	166610000	146670000	186950000	134430000	178030000	138880000	188830000	165070000	121260000
F6WLQ9	F6WLQ9	F6WLQ9	F6WLQ9	Q9P121	>tr|F6WLQ9|F6WLQ9_MACMU Uncharacterized protein OS=Macaca mulatta PE=4 SV=1		Uncharacterized protein	NTM	Neurotrimin (hNT) (IgLON family member 2)	468	8	34	37.971	344	1.956e-285	23195000000	430010000	458630000	442040000	428670000	415410000	403730000	512350000	477680000	373210000	410960000	452410000	431780000	479480000	607260000	537510000	505630000	488560000	468360000	492790000	444440000	457920000	431570000	428380000	391440000	431280000	486550000	521890000	460410000	489980000	434380000	546130000	477680000	350670000
F6WMW1	F6WMW1	F6WMW1	F6WMW1	P17900	>tr|F6WMW1|F6WMW1_MACMU Uncharacterized protein OS=Macaca mulatta GN=GM2A PE=4 SV=1	GM2A	Uncharacterized protein	GM2A	Ganglioside GM2 activator (Cerebroside sulfate activator protein) (GM2-AP) (Sphingolipid activator protein 3) (SAP-3) [Cleaved into: Ganglioside GM2 activator isoform short]	503	10	46.1	20.876	193	1.4945e-223	55524000000	1184100000	1177700000	1134000000	1059600000	1052700000	1092700000	1042300000	1110100000	888030000	921550000	965850000	1159200000	1237200000	1537400000	1526500000	1144800000	1205000000	978180000	1124000000	1017600000	1029400000	947580000	1112500000	1131900000	1027600000	1076300000	1091300000	1104100000	975160000	946120000	1049600000	919790000	929810000
F6WNA0;F6WN85	F6WNA0;F6WN85	F6WNA0	F6WNA0	Q9UBP4	>tr|F6WNA0|F6WNA0_MACMU Dickkopf-related protein 3 OS=Macaca mulatta GN=DKK3 PE=2 SV=1;>tr|F6WN85|F6WN85_MACMU Uncharacterized protein OS=Macaca mulatta GN=DKK3 PE=4 SV=1	DKK3	Dickkopf-related protein 3	DKK3	Dickkopf-related protein 3 (Dickkopf-3) (Dkk-3) (hDkk-3)	3070	20	63.1	38.42	350	0	467500000000	8734300000	8906700000	10018000000	8411500000	8741100000	8366600000	10085000000	8557300000	7156700000	6369900000	8265200000	7850300000	8605900000	11571000000	10129000000	8747100000	9791200000	9537400000	11813000000	8804900000	8172800000	7258300000	8801100000	7059800000	8623500000	9019700000	9524200000	8235400000	8903100000	7986700000	12029000000	11006000000	7211600000
F6WPI5;F7H9T4	F6WPI5	F6WPI5	F6WPI5	P15291	>tr|F6WPI5|F6WPI5_MACMU Beta-1,4-galactosyltransferase 1 OS=Macaca mulatta GN=B4GALT1 PE=2 SV=1	B4GALT1	Beta-1,4-galactosyltransferase 1	B4GALT1	Beta-1,4-galactosyltransferase 1 (Beta-1,4-GalTase 1) (Beta4Gal-T1) (b4Gal-T1) (EC 2.4.1.-) (UDP-Gal:beta-GlcNAc beta-1,4-galactosyltransferase 1) (UDP-galactose:beta-N-acetylglucosamine beta-1,4-galactosyltransferase 1) [Cleaved into: Processed beta-1,4-galactosyltransferase 1] [Includes: Lactose synthase A protein (EC 2.4.1.22); N-acetyllactosamine synthase (EC 2.4.1.90) (Nal synthase); Beta-N-…	72	7	25.4	43.962	398	9.0713e-28	2229000000	40799000	36618000	34210000	40575000	17067000	41086000	38772000	43064000	41139000	44517000	40496000	45136000	43604000	44444000	50405000	36121000	46311000	46944000	48181000	49049000	48973000	45463000	44546000	42134000	47206000	38441000	38431000	41061000	50408000	44904000	49118000	33852000	53808000
F6WR34;F7E6F1;F6WR51	F6WR34;F7E6F1;F6WR51	F6WR34	F6WR34	P02774	>tr|F6WR34|F6WR34_MACMU Uncharacterized protein OS=Macaca mulatta GN=GC PE=4 SV=1;>tr|F7E6F1|F7E6F1_MACMU Uncharacterized protein OS=Macaca mulatta GN=GC PE=4 SV=1;>tr|F6WR51|F6WR51_MACMU Uncharacterized protein OS=Macaca mulatta GN=GC PE=4 SV=1	GC	Uncharacterized protein	GC	Vitamin D-binding protein (DBP) (VDB) (Gc-globulin) (Group-specific component)	3487	39	76.7	55.031	490	0	370150000000	5747400000	5381200000	5448000000	6065500000	8559700000	7888500000	6792700000	6998300000	8194100000	7959600000	6396400000	8129700000	6524700000	6899000000	7149500000	6160400000	9021000000	7126900000	6780300000	6550000000	6264300000	7038900000	6520600000	7660000000	6300100000	5565500000	6067100000	6357300000	9794500000	8982100000	6971300000	7545000000	8702500000
F6WRS6;F6VZ47;CON__P12763	F6WRS6;F6VZ47	F6WRS6	F6WRS6	P02765	>tr|F6WRS6|F6WRS6_MACMU Uncharacterized protein OS=Macaca mulatta GN=AHSG PE=4 SV=1;>tr|F6VZ47|F6VZ47_MACMU Uncharacterized protein OS=Macaca mulatta GN=AHSG PE=4 SV=1	AHSG	Uncharacterized protein	AHSG	Alpha-2-HS-glycoprotein (Alpha-2-Z-globulin) (Ba-alpha-2-glycoprotein) (Fetuin-A) [Cleaved into: Alpha-2-HS-glycoprotein chain A; Alpha-2-HS-glycoprotein chain B]	1959	12	50.4	39.529	367	0	195230000000	1682200000	1647000000	1592200000	1533100000	4815700000	4036500000	3534900000	3544100000	6146500000	5561600000	4555100000	5600800000	2023100000	1701800000	1651000000	1547700000	4810900000	3813700000	3141300000	3264400000	4665000000	5229600000	5028500000	5707400000	1658900000	1593500000	1471700000	1640500000	4794700000	4432100000	3516600000	4128100000	6920000000
F6WT21;F6W0P3	F6WT21;F6W0P3	F6WT21	F6W0P3	Q9BU40	>tr|F6WT21|F6WT21_MACMU Chordin-like protein 1 isoform 1 OS=Macaca mulatta GN=CHRDL1 PE=2 SV=1;>tr|F6W0P3|F6W0P3_MACMU Uncharacterized protein OS=Macaca mulatta GN=CHRDL1 PE=4 SV=1	CHRDL1	Chordin-like protein 1 isoform 1	CHRDL1	Chordin-like protein 1 (Neuralin-1) (Neurogenesin-1) (Ventroptin)	159	9	29.3	52.248	458	8.7682e-75	1842700000	33557000	26445000	23289000	27755000	31543000	35298000	32324000	28409000	33401000	37015000	24615000	31779000	28847000	39662000	45474000	29952000	51167000	43241000	44231000	36189000	39523000	36720000	33911000	37727000	34298000	38293000	38406000	39857000	52603000	38458000	38966000	50418000	38465000
F6WT57;F6WT50	F6WT57	F6WT57	F6WT57	O95428	>tr|F6WT57|F6WT57_MACMU Uncharacterized protein OS=Macaca mulatta GN=PAPLN PE=4 SV=1	PAPLN	Uncharacterized protein	PAPLN	Papilin	431	29	37.9	133.29	1237	0	9745800000	172860000	170850000	202260000	178580000	225380000	204060000	231370000	226390000	155660000	170260000	170810000	182190000	151920000	203570000	177590000	204500000	187750000	228350000	254140000	265220000	187040000	188150000	180830000	166650000	158810000	170290000	187730000	158960000	198120000	203680000	233370000	225510000	150710000
F6WTX1	F6WTX1	F6WTX1	F6WTX1	Q9H3G5	>tr|F6WTX1|F6WTX1_MACMU Uncharacterized protein OS=Macaca mulatta GN=CPVL PE=4 SV=1	CPVL	Uncharacterized protein	CPVL	Probable serine carboxypeptidase CPVL (EC 3.4.16.-) (Carboxypeptidase, vitellogenic-like) (Vitellogenic carboxypeptidase-like protein) (VCP-like protein) (hVLP)	36	7	17.9	54.1	476	4.4346e-19	634120000	14546000	14470000	13375000	12175000	13010000	11750000	13268000	14271000	12322000	14717000	16912000	11101000	9797000	9725200	8160500	NaN	11775000	9433200	11349000	10813000	17114000	18349000	19582000	12809000	12316000	14806000	13662000	13899000	8768100	8886900	10865000	9582100	11202000
F6WUI7;F6TRX2	F6WUI7;F6TRX2	F6WUI7	F6WUI7	Q8N6C5	>tr|F6WUI7|F6WUI7_MACMU Uncharacterized protein OS=Macaca mulatta GN=IGSF1 PE=4 SV=1;>tr|F6TRX2|F6TRX2_MACMU Uncharacterized protein (Fragment) OS=Macaca mulatta GN=IGSF1 PE=4 SV=1	IGSF1	Uncharacterized protein	IGSF1	Immunoglobulin superfamily member 1 (IgSF1) (Immunoglobulin-like domain-containing protein 1) (Inhibin-binding protein) (InhBP) (Pituitary gland-specific factor 2) (p120)	44	3	3	149.3	1338	5.3457e-11	545420000	13808000	12050000	11006000	10970000	9805500	NaN	12521000	10298000	10457000	10776000	11370000	11240000	8106200	16318000	12266000	10881000	10392000	NaN	13108000	11064000	10478000	8914500	9492100	8608600	10809000	11965000	10214000	8758500	10255000	8787200	13063000	11610000	10177000
F6WUX9	F6WUX9	F6WUX9	F6WUX9	O95497	>tr|F6WUX9|F6WUX9_MACMU Uncharacterized protein OS=Macaca mulatta GN=VNN1 PE=4 SV=1	VNN1	Uncharacterized protein	VNN1	Pantetheinase (EC 3.5.1.92) (Pantetheine hydrolase) (Tiff66) (Vascular non-inflammatory molecule 1) (Vanin-1)	14	2	4.3	57.129	513	1.2831e-15	157840000	NaN	NaN	NaN	NaN	NaN	NaN	NaN	NaN	NaN	NaN	NaN	NaN	NaN	NaN	NaN	NaN	NaN	8907800	NaN	NaN	NaN	NaN	NaN	NaN	NaN	NaN	NaN	NaN	NaN	NaN	NaN	NaN	NaN
F6WVB2	F6WVB2	F6WVB2	F6WVB2	P11047	>tr|F6WVB2|F6WVB2_MACMU Uncharacterized protein OS=Macaca mulatta GN=LOC715265 PE=4 SV=1	LOC715265	Uncharacterized protein	LAMC1	Laminin subunit gamma-1 (Laminin B2 chain) (Laminin-1 subunit gamma) (Laminin-10 subunit gamma) (Laminin-11 subunit gamma) (Laminin-2 subunit gamma) (Laminin-3 subunit gamma) (Laminin-4 subunit gamma) (Laminin-6 subunit gamma) (Laminin-7 subunit gamma) (Laminin-8 subunit gamma) (Laminin-9 subunit gamma) (S-laminin subunit gamma) (S-LAM gamma)	349	24	19.2	177.56	1607	3.2063e-151	4676900000	99646000	84981000	87483000	96425000	77742000	74772000	85540000	74172000	97129000	96699000	90924000	105590000	86546000	107800000	107060000	87692000	102010000	83946000	82380000	90442000	94656000	94411000	87632000	85557000	96152000	102650000	86584000	92737000	79963000	87582000	83170000	88689000	111410000
F6WVH8;F7GR55;F7GR52	F6WVH8;F7GR55	F6WVH8	F7GR55	Q8WZA1	>tr|F6WVH8|F6WVH8_MACMU Protein O-linked-mannose beta-1,2-N-acetylglucosaminyltransferase 1 OS=Macaca mulatta GN=POMGNT1 PE=2 SV=1;>tr|F7GR55|F7GR55_MACMU Uncharacterized protein OS=Macaca mulatta GN=POMGNT1 PE=4 SV=1	POMGNT1	Protein O-linked-mannose beta-1,2-N-acetylglucosaminyltransferase 1	POMGNT1	Protein O-linked-mannose beta-1,2-N-acetylglucosaminyltransferase 1 (POMGnT1) (EC 2.4.1.-) (UDP-GlcNAc:alpha-D-mannoside beta-1,2-N-acetylglucosaminyltransferase I.2) (GnT I.2)	104	15	24.1	75.189	660	1.5051e-43	1894000000	41343000	43282000	37206000	39716000	38686000	43295000	46033000	33083000	34227000	32810000	35824000	31737000	42839000	54182000	44648000	39539000	42066000	35947000	36806000	34089000	36587000	40556000	34615000	39169000	38360000	41474000	37665000	33281000	26546000	34013000	44743000	32056000	37425000
F6WVM8	F6WVM8	F6WVM8	F6WVM8	P30531	>tr|F6WVM8|F6WVM8_MACMU Transporter OS=Macaca mulatta GN=LOC100429357 PE=2 SV=1	SLC6A1	Transporter	SLC6A1	Sodium- and chloride-dependent GABA transporter 1 (GAT-1) (Solute carrier family 6 member 1)	17	2	5.2	67.073	599	4.3876e-06	335250000	NaN	NaN	9915800	NaN	NaN	NaN	NaN	NaN	NaN	NaN	NaN	NaN	NaN	9683600	9890900	8841600	NaN	NaN	NaN	NaN	NaN	NaN	8967600	NaN	NaN	NaN	9516500	NaN	NaN	NaN	NaN	NaN	NaN
F6WXC6;F7CMD9	F6WXC6	F6WXC6	F6WXC6	Q01995	>tr|F6WXC6|F6WXC6_MACMU Transgelin OS=Macaca mulatta GN=TAGLN PE=2 SV=1	TAGLN	Transgelin	TAGLN	Transgelin (22 kDa actin-binding protein) (Protein WS3-10) (Smooth muscle protein 22-alpha) (SM22-alpha)	110	8	41.3	22.625	201	6.8346e-33	1009100000	13419000	19337000	26533000	24636000	13585000	20142000	32963000	31661000	10811000	14330000	17823000	15663000	14385000	24816000	20353000	25049000	13579000	17281000	27912000	25554000	15797000	13133000	19899000	12525000	18672000	30040000	34192000	27331000	12145000	18711000	23393000	20329000	22404000
F6WYB6;F6SL66;F6SMR4	F6WYB6;F6SL66	F6WYB6	F6WYB6	P05154	>tr|F6WYB6|F6WYB6_MACMU Uncharacterized protein OS=Macaca mulatta GN=SERPINA5 PE=3 SV=1;>tr|F6SL66|F6SL66_MACMU Uncharacterized protein OS=Macaca mulatta GN=SERPINA5 PE=3 SV=1	SERPINA5	Uncharacterized protein	SERPINA5	Plasma serine protease inhibitor (Acrosomal serine protease inhibitor) (Plasminogen activator inhibitor 3) (PAI-3) (PAI3) (Protein C inhibitor) (PCI) (Serpin A5)	365	16	39.1	45.722	407	1.8329e-107	7607900000	142640000	138840000	103760000	138400000	121110000	180230000	177210000	178170000	121340000	123180000	100590000	95592000	129490000	150830000	170010000	125940000	272640000	222560000	202200000	199320000	115910000	135030000	119740000	130910000	149020000	141930000	129970000	149640000	236110000	251700000	193960000	235720000	135970000
F6WYE4	F6WYE4	F6WYE4	F6WYE4	Q8WUJ3	>tr|F6WYE4|F6WYE4_MACMU Uncharacterized protein OS=Macaca mulatta GN=LOC717880 PE=4 SV=1	LOC717880	Uncharacterized protein	CEMIP	Cell migration-inducing and hyaluronan-binding protein (EC 3.2.1.35)	11	3	2.5	148.34	1319	4.7626e-05	51233000	NaN	NaN	NaN	NaN	NaN	NaN	NaN	NaN	NaN	NaN	NaN	NaN	NaN	NaN	NaN	NaN	NaN	NaN	NaN	NaN	NaN	NaN	NaN	NaN	NaN	NaN	NaN	2971700	NaN	NaN	NaN	NaN	NaN
F6WYJ6	F6WYJ6	F6WYJ6	F6WYJ6	Q86VZ4	>tr|F6WYJ6|F6WYJ6_MACMU Uncharacterized protein (Fragment) OS=Macaca mulatta GN=LRP11 PE=4 SV=1	LRP11	Uncharacterized protein (Fragment)	LRP11	Low-density lipoprotein receptor-related protein 11 (LRP-11)	33	3	9.2	50.793	476	1.8264e-08	247320000	7179100	6410500	6426900	NaN	6072900	NaN	5799900	6385100	NaN	NaN	NaN	5386300	7311600	6681300	7475200	NaN	NaN	7310300	6969000	6734600	NaN	NaN	6093600	NaN	7735600	7124900	6299100	5763300	NaN	NaN	7998000	NaN	4715600
F6WZ47	F6WZ47	F6WZ47	F6WZ47	Q9NS98	>tr|F6WZ47|F6WZ47_MACMU Uncharacterized protein OS=Macaca mulatta GN=SEMA3G PE=4 SV=1	SEMA3G	Uncharacterized protein	SEMA3G	Semaphorin-3G (Semaphorin sem2)	26	5	9.3	69.197	627	1.6108e-11	403140000	NaN	NaN	8036300	8155100	NaN	8035800	8741900	9838500	NaN	NaN	8701200	NaN	NaN	NaN	NaN	NaN	NaN	NaN	NaN	NaN	NaN	NaN	NaN	NaN	NaN	NaN	NaN	NaN	NaN	NaN	NaN	NaN	NaN
F6X1V9	F6X1V9	F6X1V9	F6X1V9	P09104	>tr|F6X1V9|F6X1V9_MACMU Gamma-enolase OS=Macaca mulatta GN=ENO2 PE=2 SV=1	ENO2	Gamma-enolase	ENO2	Gamma-enolase (EC 4.2.1.11) (2-phospho-D-glycerate hydro-lyase) (Enolase 2) (Neural enolase) (Neuron-specific enolase) (NSE)	124	6	24.7	47.242	434	6.4025e-46	1431900000	26312000	23367000	25528000	22081000	38917000	37151000	34589000	34754000	20008000	25902000	21127000	22452000	21355000	33207000	26851000	25759000	47111000	40499000	43628000	38622000	21855000	20946000	24765000	21499000	22259000	21336000	25617000	18030000	37924000	43047000	38757000	40522000	20368000
F6X837;F6X848;F6X826	F6X837;F6X848;F6X826	F6X837	F6X837	O75882	>tr|F6X837|F6X837_MACMU Uncharacterized protein OS=Macaca mulatta GN=ATRN PE=4 SV=1;>tr|F6X848|F6X848_MACMU Uncharacterized protein OS=Macaca mulatta GN=ATRN PE=4 SV=1;>tr|F6X826|F6X826_MACMU Uncharacterized protein OS=Macaca mulatta GN=ATRN PE=4 SV=1	ATRN	Uncharacterized protein	ATRN	Attractin (DPPT-L) (Mahogany homolog)	198	14	12.5	135.06	1207	5.9203e-41	2682400000	58896000	61543000	70815000	52502000	78179000	64366000	62106000	54144000	41446000	48685000	34634000	39031000	58618000	62982000	55623000	55156000	73331000	59373000	52126000	53453000	41458000	47097000	37350000	45663000	65074000	55646000	54839000	58977000	76181000	64488000	58791000	64173000	48909000
F6XAB8	F6XAB8	F6XAB8	F6XAB8	P05160	>tr|F6XAB8|F6XAB8_MACMU Uncharacterized protein OS=Macaca mulatta GN=F13B PE=4 SV=1	F13B	Uncharacterized protein	F13B	Coagulation factor XIII B chain (Fibrin-stabilizing factor B subunit) (Protein-glutamine gamma-glutamyltransferase B chain) (Transglutaminase B chain)	3	2	4.1	75.581	661	0.00013967	111590000	NaN	NaN	NaN	NaN	NaN	NaN	NaN	NaN	4185000	NaN	NaN	NaN	NaN	NaN	NaN	NaN	NaN	NaN	NaN	NaN	NaN	NaN	NaN	NaN	NaN	NaN	NaN	NaN	NaN	NaN	NaN	NaN	NaN
F6XAE6;F7AII4;F7GCJ7;F6XAC5	F6XAE6;F7AII4	F6XAE6	P60030	P36980	>tr|F6XAE6|F6XAE6_MACMU Uncharacterized protein OS=Macaca mulatta PE=4 SV=1;>tr|F7AII4|F7AII4_MACMU Uncharacterized protein OS=Macaca mulatta PE=4 SV=1		Uncharacterized protein	CFHR2	Complement factor H-related protein 2 (FHR-2) (DDESK59) (H factor-like 3) (H factor-like protein 2)	96	5	27.6	27.744	243	1.6748e-85	1424900000	21838000	34259000	20678000	NaN	27955000	NaN	NaN	NaN	46307000	53790000	38823000	45873000	28399000	14664000	16516000	24808000	28990000	20760000	15166000	21838000	40605000	38267000	37822000	42983000	28472000	24307000	26541000	19303000	17978000	NaN	14946000	15926000	48998000
F6XD59;F6X6I4;F6X6K5	F6XD59;F6X6I4;F6X6K5	F6XD59	F6XD59	P12110	>tr|F6XD59|F6XD59_MACMU Uncharacterized protein OS=Macaca mulatta GN=COL6A2 PE=4 SV=1;>tr|F6X6I4|F6X6I4_MACMU Uncharacterized protein OS=Macaca mulatta GN=COL6A2 PE=4 SV=1;>tr|F6X6K5|F6X6K5_MACMU Uncharacterized protein OS=Macaca mulatta GN=COL6A2 PE=4 SV=	COL6A2	Uncharacterized protein	COL6A2	Collagen alpha-2(VI) chain	116	11	13	108.68	1019	6.8006e-66	2026000000	43877000	50965000	39289000	45223000	38683000	44084000	33472000	41280000	43357000	34010000	34767000	41524000	44089000	49806000	48385000	49532000	49796000	40044000	47147000	37535000	36586000	26203000	45891000	39873000	35981000	41438000	37338000	45611000	34370000	34538000	33074000	28527000	31756000
F6XFG9	F6XFG9	F6XFG9	F6XFG9	P31946	>tr|F6XFG9|F6XFG9_MACMU 14-3-3 protein beta/alpha OS=Macaca mulatta GN=LOC100425150 PE=2 SV=1	YWHAB	14-3-3 protein beta/alpha	YWHAB	14-3-3 protein beta/alpha (Protein 1054) (Protein kinase C inhibitor protein 1) (KCIP-1) [Cleaved into: 14-3-3 protein beta/alpha, N-terminally processed]	63	3	24.8	28.082	246	1.442e-39	1069500000	24105000	24510000	32730000	18631000	27156000	21577000	24850000	19073000	17978000	20039000	23650000	19560000	14680000	20100000	12951000	15963000	NaN	18762000	18466000	26489000	20715000	19204000	19072000	18782000	21502000	22224000	23387000	23971000	20293000	20484000	18726000	23215000	22385000
F6XFK1;F7EGF5;F7EGD6	F6XFK1;F7EGF5;F7EGD6	F6XFK1	F7EGF5	P02462	>tr|F6XFK1|F6XFK1_MACMU Uncharacterized protein (Fragment) OS=Macaca mulatta PE=4 SV=1;>tr|F7EGF5|F7EGF5_MACMU Uncharacterized protein (Fragment) OS=Macaca mulatta PE=4 SV=1;>tr|F7EGD6|F7EGD6_MACMU Uncharacterized protein (Fragment) OS=Macaca mulatta GN=CO	#VALUE!	Uncharacterized protein (Fragment)	COL4A1	Collagen alpha-1(IV) chain [Cleaved into: Arresten]	48	2	1.8	156.21	1619	5.495e-32	259260000	8769600	10316000	10248000	6864100	NaN	NaN	NaN	NaN	NaN	NaN	NaN	NaN	NaN	8840700	11542000	NaN	NaN	NaN	NaN	NaN	NaN	NaN	NaN	NaN	11012000	NaN	NaN	12262000	NaN	NaN	NaN	NaN	11168000
F6XHH1	F6XHH1	F6XHH1	F6XHH1	Q92896	>tr|F6XHH1|F6XHH1_MACMU Uncharacterized protein OS=Macaca mulatta GN=GLG1 PE=4 SV=1	GLG1	Uncharacterized protein	GLG1	Golgi apparatus protein 1 (CFR-1) (Cysteine-rich fibroblast growth factor receptor) (E-selectin ligand 1) (ESL-1) (Golgi sialoglycoprotein MG-160)	22	2	2	138.06	1206	1.0214e-05	136300000	NaN	NaN	NaN	NaN	NaN	NaN	NaN	NaN	NaN	NaN	NaN	NaN	NaN	NaN	NaN	NaN	NaN	NaN	NaN	NaN	NaN	NaN	NaN	NaN	NaN	NaN	NaN	NaN	NaN	NaN	NaN	NaN	NaN
F6XIG8;CON__ENSEMBL:ENSBTAP00000018574	F6XIG8	F6XIG8	F6XIG8	P05546	>tr|F6XIG8|F6XIG8_MACMU Heparin cofactor 2 OS=Macaca mulatta GN=SERPIND1 PE=2 SV=1	SERPIND1	Heparin cofactor 2	SERPIND1	Heparin cofactor 2 (Heparin cofactor II) (HC-II) (Protease inhibitor leuserpin-2) (HLS2) (Serpin D1)	1866	27	60.5	57.004	499	0	127760000000	2957300000	2689900000	2428900000	2706100000	2459000000	2291200000	2150400000	2114300000	2414400000	2320200000	2136000000	2150200000	2949400000	3032900000	3105500000	2463600000	2839300000	2314100000	2073200000	1900700000	2340100000	2268800000	2316600000	2398100000	3047500000	2905000000	2981500000	2805100000	2756100000	2577500000	2160300000	2286000000	2726200000
F6XIH5	F6XIH5	F6XIH5	F6XIH5	P20851	>tr|F6XIH5|F6XIH5_MACMU Uncharacterized protein OS=Macaca mulatta GN=C4BPB PE=4 SV=1	C4BPB	Uncharacterized protein	C4BPB	C4b-binding protein beta chain	5	3	14.3	28.483	252	7.7947e-06	91881000	NaN	NaN	NaN	NaN	9551700	NaN	NaN	NaN	NaN	NaN	NaN	NaN	NaN	NaN	NaN	NaN	NaN	NaN	NaN	NaN	NaN	NaN	NaN	NaN	NaN	NaN	NaN	NaN	NaN	NaN	NaN	NaN	NaN
F6XIP4;F7GSU5;F6XIQ2	F6XIP4;F7GSU5	F6XIP4	I2CYD9	Q92876	>tr|F6XIP4|F6XIP4_MACMU Kallikrein-6 isoform A preproprotein OS=Macaca mulatta GN=KLK6 PE=2 SV=1;>tr|F7GSU5|F7GSU5_MACMU Uncharacterized protein OS=Macaca mulatta GN=KLK6 PE=3 SV=1	KLK6	Kallikrein-6 isoform A preproprotein	KLK6	Kallikrein-6 (EC 3.4.21.-) (Neurosin) (Protease M) (SP59) (Serine protease 18) (Serine protease 9) (Zyme)	1499	15	75.4	26.896	244	0	194200000000	2778300000	2593900000	2412500000	2551900000	3313800000	3441800000	3795800000	3586100000	3909400000	3732500000	3684500000	4043200000	3192900000	3770900000	4081600000	2794500000	4082100000	3860600000	3590800000	3508600000	3973700000	3834500000	4046200000	3960300000	3397900000	2997700000	3177300000	2861000000	4317100000	3677700000	4324700000	3795500000	4454400000
F6XJ15	F6XJ15	F6XJ15	F6XJ15	O75493	>tr|F6XJ15|F6XJ15_MACMU Carbonic anhydrase-related protein 11 OS=Macaca mulatta GN=CA11 PE=2 SV=1	CA11	Carbonic anhydrase-related protein 11	CA11	Carbonic anhydrase-related protein 11 (CA-RP XI) (CA-XI) (CARP XI) (Carbonic anhydrase-related protein 2) (CA-RP II) (CARP-2)	51	2	6.7	36.166	328	3.7238e-06	271640000	7626100	NaN	7271200	6057400	7054800	7394700	7282400	7684400	5271300	6195000	5746100	4980000	8683400	7869700	NaN	7244900	NaN	NaN	NaN	6812400	NaN	NaN	NaN	NaN	7790500	8062800	8363900	7071700	NaN	NaN	8868300	NaN	NaN
F6XJ26;F7DFF4	F6XJ26;F7DFF4	F6XJ26	A0A1D5RH21	A6NGN9	>tr|F6XJ26|F6XJ26_MACMU Uncharacterized protein (Fragment) OS=Macaca mulatta GN=IGLON5 PE=4 SV=1;>tr|F7DFF4|F7DFF4_MACMU Uncharacterized protein (Fragment) OS=Macaca mulatta GN=IGLON5 PE=4 SV=1	IGLON5	Uncharacterized protein (Fragment)	IGLON5	IgLON family member 5	41	2	10.4	34.887	316	7.2286e-39	615990000	NaN	NaN	NaN	NaN	NaN	NaN	NaN	NaN	11860000	NaN	NaN	NaN	NaN	NaN	NaN	NaN	NaN	NaN	NaN	NaN	NaN	NaN	NaN	NaN	NaN	NaN	NaN	NaN	NaN	NaN	NaN	NaN	NaN
F6XJL0	F6XJL0	F6XJL0	F6XJL0	Q8NBI6	>tr|F6XJL0|F6XJL0_MACMU Uncharacterized protein OS=Macaca mulatta GN=C3orf21 PE=4 SV=1	C3orf21	Uncharacterized protein	XXYLT1	Xyloside xylosyltransferase 1 (EC 2.4.2.n3) (UDP-xylose:alpha-xyloside alpha-1,3-xylosyltransferase)	79	8	24.9	43.808	393	1.9519e-26	790540000	9683300	11896000	15948000	10654000	21254000	15508000	17190000	16286000	8445200	9976200	14042000	10831000	22416000	21207000	16986000	20528000	19457000	8818800	17401000	12701000	14180000	13088000	17105000	9121400	12998000	13750000	16542000	12898000	21753000	11488000	22550000	22715000	12984000
F6XKL2	F6XKL2	F6XKL2	F6XKL2	P14618	>tr|F6XKL2|F6XKL2_MACMU Pyruvate kinase (Fragment) OS=Macaca mulatta GN=PKM PE=3 SV=1	PKM	Pyruvate kinase	PKM	Pyruvate kinase PKM (EC 2.7.1.40) (Cytosolic thyroid hormone-binding protein) (CTHBP) (Opa-interacting protein 3) (OIP-3) (Pyruvate kinase 2/3) (Pyruvate kinase muscle isozyme) (Thyroid hormone-binding protein 1) (THBP1) (Tumor M2-PK) (p58)	5	2	23.1	58.462	540	4.1017e-179	189990000	NaN	NaN	NaN	NaN	NaN	NaN	NaN	NaN	NaN	NaN	NaN	NaN	NaN	NaN	NaN	NaN	NaN	NaN	NaN	NaN	NaN	NaN	NaN	NaN	NaN	NaN	NaN	NaN	NaN	NaN	NaN	28596000	NaN
F6XLC3;CON__P17690	F6XLC3	F6XLC3	P60030	P02749	>tr|F6XLC3|F6XLC3_MACMU Uncharacterized protein (Fragment) OS=Macaca mulatta PE=4 SV=1		Uncharacterized protein (Fragment)	APOH	Beta-2-glycoprotein 1 (APC inhibitor) (Activated protein C-binding protein) (Anticardiolipin cofactor) (Apolipoprotein H) (Apo-H) (Beta-2-glycoprotein I) (B2GPI) (Beta(2)GPI)	229	3	52.9	35.986	323	0	11552000000	179310000	157050000	167250000	205590000	242090000	201240000	204610000	167080000	140250000	214070000	278600000	309020000	161720000	225370000	240590000	197940000	299770000	247300000	183610000	229750000	271190000	226280000	239320000	287280000	202180000	163170000	164120000	255980000	352090000	264190000	190380000	235570000	293110000
F6XLR8	F6XLR8	F6XLR8	F6XLR8	P61981	>tr|F6XLR8|F6XLR8_MACMU 14-3-3 protein gamma OS=Macaca mulatta GN=LOC715570 PE=2 SV=1	YWHAG	14-3-3 protein gamma	Ywhag	14-3-3 protein gamma [Cleaved into: 14-3-3 protein gamma, N-terminally processed]	55	4	30.8	28.302	247	2.1642e-32	419520000	9084700	9143600	9948000	7871200	NaN	10047000	11683000	10822000	7899300	8893900	8688700	8679300	6358400	8972800	NaN	NaN	NaN	10221000	11674000	9922800	11810000	9153500	8369600	NaN	NaN	NaN	NaN	12071000	NaN	9730500	7520800	NaN	8515800
F6XM83;F7DLA3;F7HRD5;F7B0G2;F7HT55;F7HT04;F6U868;F7HT53;F6U854;F7CEU8;F6TIJ1;F6S1I6;F7HHJ0;F6WQP6;F7HS07;F7A458;F6YWR1;F7GLQ5;Q28521	F6XM83;F7DLA3;F7HRD5;F7B0G2;F7HT55;F7HT04;F6U868;F7HT53;F6U854	F6XM83	F6XM83	P0C7M2	>tr|F6XM83|F6XM83_MACMU Uncharacterized protein OS=Macaca mulatta PE=4 SV=1;>tr|F7DLA3|F7DLA3_MACMU Uncharacterized protein OS=Macaca mulatta PE=4 SV=1;>tr|F7HRD5|F7HRD5_MACMU Uncharacterized protein OS=Macaca mulatta GN=LOC716248 PE=4 SV=1;>tr|F7B0G2|F7B0	HNRPA1;HNRNPA1	Uncharacterized protein	0	Deleted.	5	3	18.4	26.931	244	1.3123e-15	206210000	NaN	NaN	7739000	NaN	6456600	5927000	NaN	NaN	4731600	5166200	5851700	4721400	5516800	NaN	3637100	NaN	NaN	NaN	3762200	5427000	NaN	NaN	4807900	NaN	4926000	5562400	5015200	NaN	NaN	NaN	NaN	NaN	3633600
F6XMM3	F6XMM3	F6XMM3	G7NC61	O43505	>tr|F6XMM3|F6XMM3_MACMU Uncharacterized protein OS=Macaca mulatta GN=B3GNT1 PE=4 SV=1	B3GNT1	Uncharacterized protein	B3GNT1	N-acetyllactosaminide beta-1,3-N-acetylglucosaminyltransferase (EC 2.4.1.149) (I-beta-1,3-N-acetylglucosaminyltransferase) (iGnT) (Poly-N-acetyllactosamine extension enzyme) (UDP-GlcNAc:betaGal beta-1,3-N-acetylglucosaminyltransferase 1)	1120	21	53.5	47.214	415	0	88781000000	1517400000	1563800000	1830900000	1287100000	1575600000	1684200000	1941100000	1658500000	1311300000	1275300000	1306000000	1278200000	1708200000	2174200000	2001700000	1750800000	2006800000	2286800000	1893600000	1684300000	1781900000	1483800000	1667100000	1481300000	1811800000	1757700000	2103100000	1568700000	1881400000	1720400000	2320600000	2253300000	1470000000
F6XNG5	F6XNG5	F6XNG5	F6XNG5	Q9HCU0	>tr|F6XNG5|F6XNG5_MACMU Uncharacterized protein OS=Macaca mulatta GN=CD248 PE=4 SV=1	CD248	Uncharacterized protein	CD248	Endosialin (Tumor endothelial marker 1) (CD antigen CD248)	72	6	8.5	81.012	757	5.9372e-16	888360000	20752000	21313000	18176000	16615000	16455000	18263000	34303000	29802000	31205000	32643000	27445000	20657000	14045000	3179800	3817900	17644000	6220600	19024000	11258000	19491000	21001000	22058000	20859000	24338000	16395000	17440000	16882000	15917000	7378100	12581000	16507000	12926000	29637000
F6XPQ9	F6XPQ9	F6XPQ9	F6XPQ9	Q05315	>tr|F6XPQ9|F6XPQ9_MACMU Galectin OS=Macaca mulatta GN=CLC PE=4 SV=1	CLC	Galectin	CLC	Galectin-10 (Gal-10) (Charcot-Leyden crystal protein) (CLC) (Eosinophil lysophospholipase) (Lysolecithin acylhydrolase)	144	6	66.9	16.2	139	5.298e-200	4338000000	75564000	52839000	52768000	48446000	27747000	18104000	32098000	47863000	NaN	85223000	128730000	95101000	39056000	12429000	12044000	16710000	97878000	55733000	42223000	42372000	22129000	26097000	28981000	28619000	145180000	123130000	117720000	112240000	96028000	126750000	49042000	51025000	36008000
F6XRB7;F6XR95	F6XRB7;F6XR95	F6XRB7	F6XRB7	Q9H299	>tr|F6XRB7|F6XRB7_MACMU Uncharacterized protein OS=Macaca mulatta GN=LOC714372 PE=4 SV=1;>tr|F6XR95|F6XR95_MACMU Uncharacterized protein OS=Macaca mulatta GN=LOC714372 PE=4 SV=1	LOC714372	Uncharacterized protein	SH3BGRL3	SH3 domain-binding glutamic acid-rich-like protein 3 (SH3 domain-binding protein 1) (SH3BP-1)	31	2	13.2	23.051	219	1.6737e-14	710350000	NaN	NaN	NaN	NaN	NaN	NaN	NaN	NaN	NaN	NaN	NaN	NaN	NaN	NaN	NaN	NaN	NaN	NaN	NaN	NaN	NaN	NaN	NaN	NaN	NaN	NaN	NaN	NaN	NaN	NaN	NaN	23847000	NaN
F6XSJ9;F7GY90;F7GY91;F7FSK9	F6XSJ9;F7GY90;F7GY91	F6XSJ9	F7GY91	P15153	>tr|F6XSJ9|F6XSJ9_MACMU Ras-related C3 botulinum toxin substrate 2 OS=Macaca mulatta GN=RAC2 PE=2 SV=1;>tr|F7GY90|F7GY90_MACMU Uncharacterized protein (Fragment) OS=Macaca mulatta GN=LOC717755 PE=3 SV=1;>tr|F7GY91|F7GY91_MACMU Uncharacterized protein (Frag	RAC2;LOC717755	Ras-related C3 botulinum toxin substrate 2	RAC2	Ras-related C3 botulinum toxin substrate 2 (GX) (Small G protein) (p21-Rac2)	15	3	24.5	21.429	192	2.105e-10	144900000	6746100	NaN	7379600	NaN	NaN	6277400	NaN	NaN	NaN	NaN	7597500	NaN	NaN	NaN	NaN	NaN	NaN	NaN	NaN	NaN	NaN	NaN	NaN	NaN	NaN	NaN	5325200	NaN	NaN	4593800	NaN	NaN	NaN
F6XTF7;F7FCZ8	F6XTF7;F7FCZ8	F6XTF7	F6XTF7	P04792	>tr|F6XTF7|F6XTF7_MACMU Heat shock protein beta-1 OS=Macaca mulatta GN=HSPB1 PE=2 SV=1;>tr|F7FCZ8|F7FCZ8_MACMU Uncharacterized protein OS=Macaca mulatta PE=3 SV=1	HSPB1	Heat shock protein beta-1	HSPB1	Heat shock protein beta-1 (HspB1) (28 kDa heat shock protein) (Estrogen-regulated 24 kDa protein) (Heat shock 27 kDa protein) (HSP 27) (Stress-responsive protein 27) (SRP27)	2	2	12.7	22.782	205	7.1077e-05	58225000	NaN	NaN	NaN	NaN	NaN	NaN	NaN	NaN	NaN	NaN	NaN	NaN	NaN	NaN	NaN	NaN	NaN	NaN	NaN	NaN	NaN	2809700	NaN	NaN	NaN	NaN	NaN	NaN	NaN	NaN	NaN	NaN	NaN
F6XU42;CON__Q32PJ2	F6XU42	F6XU42	F7FQN6	P06727	>tr|F6XU42|F6XU42_MACMU Uncharacterized protein (Fragment) OS=Macaca mulatta GN=APOA4 PE=3 SV=1	APOA4	Uncharacterized protein (Fragment)	APOA4	Apolipoprotein A-IV (Apo-AIV) (ApoA-IV) (Apolipoprotein A4)	929	28	64.8	44.99	389	0	55875000000	1147200000	1129800000	1000100000	972860000	2104500000	1524100000	1071200000	1094000000	1227800000	1323700000	893140000	1087900000	771370000	957800000	1018200000	957890000	1354200000	1116900000	879070000	1082600000	956160000	1161000000	955720000	1036500000	827810000	1057000000	898040000	1035600000	1530500000	1212600000	867810000	1045200000	1038900000
F6XVJ3	F6XVJ3	F6XVJ3	A0A1D5QH14	Q9Y4L1	>tr|F6XVJ3|F6XVJ3_MACMU Uncharacterized protein OS=Macaca mulatta GN=HYOU1 PE=3 SV=1	HYOU1	Uncharacterized protein	HYOU1	Hypoxia up-regulated protein 1 (150 kDa oxygen-regulated protein) (ORP-150) (170 kDa glucose-regulated protein) (GRP-170)	49	7	9.9	111.2	997	4.374e-17	957660000	18354000	21432000	24047000	19829000	17894000	18345000	22767000	15033000	16898000	15840000	19894000	21566000	20841000	17683000	22005000	18939000	21015000	17291000	21886000	20040000	17151000	19318000	23325000	20511000	18925000	23122000	20911000	23474000	15065000	NaN	20639000	19074000	13896000
F6XW05;F6QSF0;F6QSI0	F6XW05;F6QSF0;F6QSI0	F6XW05	F6QSF0	O95967	>tr|F6XW05|F6XW05_MACMU Uncharacterized protein OS=Macaca mulatta GN=EFEMP2 PE=4 SV=1;>tr|F6QSF0|F6QSF0_MACMU Uncharacterized protein OS=Macaca mulatta GN=EFEMP2 PE=4 SV=1;>tr|F6QSI0|F6QSI0_MACMU Uncharacterized protein (Fragment) OS=Macaca mulatta GN=EFEM	EFEMP2	Uncharacterized protein	EFEMP2	EGF-containing fibulin-like extracellular matrix protein 2 (Fibulin-4) (FIBL-4) (Protein UPH1)	249	11	38.9	40.754	368	3.7887e-109	8019600000	185690000	172760000	162770000	160520000	128310000	129650000	131380000	136810000	174080000	161690000	155570000	175630000	129870000	179540000	190590000	142610000	157920000	128030000	111750000	107040000	178210000	158710000	164050000	150760000	191860000	193730000	186980000	180440000	122850000	128030000	127140000	141190000	200850000
F6XX70;REV__F7EMT1;H9H480;H9H5L0;F6XCL1;H9H479;F6QV94;F7GE62;F7GM92;F7GM76;F7GE67;F7GM91	F6XX70	F6XX70	A0A1D5QGI4	Q6UXD5	>tr|F6XX70|F6XX70_MACMU Uncharacterized protein OS=Macaca mulatta GN=SEZ6L2 PE=4 SV=1	SEZ6L2	Uncharacterized protein	SEZ6L2	Seizure 6-like protein 2	180	10	14.5	86.991	809	3.9331e-63	4778800000	71939000	87095000	102160000	82653000	85384000	100640000	101980000	108990000	84012000	82099000	110000000	79486000	95452000	119670000	115970000	78156000	109790000	105330000	127870000	74075000	76671000	82369000	103860000	75721000	80098000	98183000	101320000	71471000	97739000	95766000	142480000	94848000	82984000
F6Y0N9;F6Y0M9;CON__P41361	F6Y0N9;F6Y0M9	F6Y0N9	A0N066	P01008	>tr|F6Y0N9|F6Y0N9_MACMU Uncharacterized protein OS=Macaca mulatta GN=SERPINC1 PE=3 SV=1;>tr|F6Y0M9|F6Y0M9_MACMU Uncharacterized protein OS=Macaca mulatta GN=SERPINC1 PE=3 SV=1	SERPINC1	Uncharacterized protein	SERPINC1	Antithrombin-III (ATIII) (Serpin C1)	1640	29	56.2	52.623	464	0	107630000000	1613600000	1645800000	1536000000	1849700000	2355500000	2083200000	2066400000	2038600000	2237500000	2056000000	1679400000	2153800000	1747900000	1825800000	1855200000	1709300000	2817900000	2168700000	2161900000	2101400000	1843600000	2090000000	1890900000	2166100000	1602300000	1544700000	1521100000	1885900000	3160000000	2787600000	2237800000	2393200000	2358200000
F6Y0V7	F6Y0V7	F6Y0V7	F6Y0V7	P11279	>tr|F6Y0V7|F6Y0V7_MACMU Uncharacterized protein (Fragment) OS=Macaca mulatta GN=LAMP1 PE=4 SV=1	LAMP1	Uncharacterized protein (Fragment)	LAMP1	Lysosome-associated membrane glycoprotein 1 (LAMP-1) (Lysosome-associated membrane protein 1) (CD107 antigen-like family member A) (CD antigen CD107a)	43	3	6.8	44.587	414	1.193e-09	962930000	NaN	NaN	NaN	NaN	NaN	22102000	NaN	NaN	NaN	NaN	NaN	NaN	NaN	24798000	NaN	NaN	NaN	NaN	NaN	NaN	NaN	NaN	NaN	NaN	NaN	NaN	25038000	NaN	22463000	21895000	28646000	NaN	NaN
F6Y157;F7B9S0;F7B9Q4;F7B9R3	F6Y157;F7B9S0;F7B9Q4;F7B9R3	F6Y157	F7B9R3	Q9Y6N6	>tr|F6Y157|F6Y157_MACMU Uncharacterized protein (Fragment) OS=Macaca mulatta GN=LAMC3 PE=4 SV=1;>tr|F7B9S0|F7B9S0_MACMU Uncharacterized protein OS=Macaca mulatta GN=LAMC3 PE=4 SV=1;>tr|F7B9Q4|F7B9Q4_MACMU Uncharacterized protein OS=Macaca mulatta GN=LAMC3	LAMC3	Uncharacterized protein (Fragment)	LAMC3	Laminin subunit gamma-3 (Laminin-12 subunit gamma) (Laminin-14 subunit gamma) (Laminin-15 subunit gamma)	6	3	4.8	84.542	777	1.2565e-09	156540000	NaN	NaN	NaN	NaN	NaN	NaN	NaN	NaN	NaN	NaN	NaN	NaN	NaN	NaN	11589000	NaN	NaN	NaN	NaN	NaN	NaN	NaN	NaN	NaN	NaN	NaN	NaN	NaN	NaN	NaN	NaN	NaN	NaN
F6Y167	F6Y167	F6Y167	F7B9R3	Q9Y6N6	>tr|F6Y167|F6Y167_MACMU Uncharacterized protein OS=Macaca mulatta GN=LAMC3 PE=4 SV=1	LAMC3	Uncharacterized protein	LAMC3	Laminin subunit gamma-3 (Laminin-12 subunit gamma) (Laminin-14 subunit gamma) (Laminin-15 subunit gamma)	20	4	16	38.611	351	2.6562e-10	373780000	8017100	11411000	9367000	8216200	6467200	NaN	6460800	8890000	NaN	11422000	NaN	NaN	10147000	NaN	17955000	10878000	9598600	8251800	8991800	NaN	6953000	10773000	7940000	NaN	11079000	NaN	13985000	11449000	8530700	NaN	6214300	8820000	NaN
F6Y3S7	F6Y3S7	F6Y3S7	F6Y3S7	P35613	>tr|F6Y3S7|F6Y3S7_MACMU Uncharacterized protein OS=Macaca mulatta GN=BSG PE=4 SV=1	BSG	Uncharacterized protein	BSG	Basigin (5F7) (Collagenase stimulatory factor) (Extracellular matrix metalloproteinase inducer) (EMMPRIN) (Leukocyte activation antigen M6) (OK blood group antigen) (Tumor cell-derived collagenase stimulatory factor) (TCSF) (CD antigen CD147)	65	5	16.9	41.73	385	2.8352e-27	1577500000	30237000	18088000	34015000	22279000	23785000	22225000	23711000	25446000	34581000	21535000	28160000	22122000	38451000	49599000	53881000	39744000	30296000	27234000	43081000	15797000	46038000	85029000	50753000	59735000	17231000	28035000	25241000	23108000	23487000	27298000	26244000	16119000	45672000
F6Y4T3	F6Y4T3	F6Y4T3	A0A1D5RHN0	P12277	>tr|F6Y4T3|F6Y4T3_MACMU Creatine kinase B-type OS=Macaca mulatta GN=CKB PE=2 SV=1	CKB	Creatine kinase B-type	CKB	Creatine kinase B-type (EC 2.7.3.2) (B-CK) (Creatine kinase B chain)	5	3	12.1	42.652	381	4.0232e-07	277090000	NaN	NaN	NaN	NaN	NaN	NaN	NaN	NaN	NaN	NaN	NaN	NaN	NaN	NaN	NaN	8845600	NaN	NaN	NaN	NaN	NaN	NaN	5991000	NaN	NaN	NaN	NaN	NaN	NaN	NaN	NaN	NaN	NaN
F6Y722;F6Y731;F7BW66;F7BW77	F6Y722;F6Y731;F7BW66	F6Y722	F6Y722	Q08345	>tr|F6Y722|F6Y722_MACMU Uncharacterized protein OS=Macaca mulatta GN=DDR1 PE=4 SV=1;>tr|F6Y731|F6Y731_MACMU Epithelial discoidin domain-containing receptor 1 isoform 2 OS=Macaca mulatta GN=DDR1 PE=2 SV=1;>tr|F7BW66|F7BW66_MACMU Uncharacterized protein OS=M	DDR1	Uncharacterized protein	DDR1	Epithelial discoidin domain-containing receptor 1 (Epithelial discoidin domain receptor 1) (EC 2.7.10.1) (CD167 antigen-like family member A) (Cell adhesion kinase) (Discoidin receptor tyrosine kinase) (HGK2) (Mammary carcinoma kinase 10) (MCK-10) (Protein-tyrosine kinase 3A) (Protein-tyrosine kinase RTK-6) (TRK E) (Tyrosine kinase DDR) (Tyrosine-protein kinase CAK) (CD antigen CD167a)	49	4	5.6	97.179	876	1.7438e-12	2277700000	51149000	36130000	44410000	42298000	53661000	41971000	49005000	NaN	45783000	38637000	41503000	39154000	46186000	47977000	60436000	46489000	65873000	60227000	46535000	NaN	38475000	37873000	42077000	39231000	49833000	48257000	41926000	49567000	49692000	44978000	55587000	68761000	45605000
F6Y7M3	F6Y7M3	F6Y7M3	F6Y7M3	O00244	>tr|F6Y7M3|F6Y7M3_MACMU Uncharacterized protein (Fragment) OS=Macaca mulatta GN=LOC712464 PE=4 SV=1	LOC712464	Uncharacterized protein (Fragment)	ATOX1	Copper transport protein ATOX1 (Metal transport protein ATX1)	21	4	39.7	7.4315	68	5.7223e-11	452730000	10975000	9516000	NaN	NaN	NaN	NaN	12423000	10994000	NaN	NaN	7626100	NaN	12892000	NaN	NaN	NaN	14873000	NaN	NaN	NaN	NaN	NaN	11300000	10167000	NaN	NaN	12208000	10995000	NaN	13590000	15149000	NaN	NaN
F6Y7Q4	F6Y7Q4	F6Y7Q4	F6Y7Q4	P35858	>tr|F6Y7Q4|F6Y7Q4_MACMU Uncharacterized protein OS=Macaca mulatta GN=IGFALS PE=4 SV=1	IGFALS	Uncharacterized protein	IGFALS	Insulin-like growth factor-binding protein complex acid labile subunit (ALS)	522	20	44.6	66.174	605	0	11609000000	192950000	176760000	186850000	190960000	286020000	241550000	185740000	206010000	305090000	260850000	202100000	243140000	223540000	203230000	197820000	184140000	307920000	239870000	198360000	201830000	200320000	242950000	210550000	285100000	182270000	162610000	177290000	224950000	334880000	289140000	209660000	238200000	322230000
F6YBL7	F6YBL7	F6YBL7	F6YBL7	Q7Z6L0	>tr|F6YBL7|F6YBL7_MACMU Uncharacterized protein OS=Macaca mulatta GN=PRRT2 PE=4 SV=1	PRRT2	Uncharacterized protein	PRRT2	Proline-rich transmembrane protein 2 (Dispanin subfamily B member 3) (DSPB3)	37	2	7.8	32.803	319	1.5511e-18	680320000	12975000	16017000	18023000	NaN	14172000	14662000	15578000	NaN	NaN	NaN	16580000	13417000	15199000	18805000	15476000	15429000	NaN	NaN	15683000	14161000	18373000	18337000	17264000	17728000	NaN	15650000	17926000	NaN	16170000	14513000	15887000	17509000	13729000
F6YBP7	F6YBP7	F6YBP7	F6YBP7	P00746	>tr|F6YBP7|F6YBP7_MACMU Uncharacterized protein OS=Macaca mulatta GN=CFD PE=1 SV=1	LOC721138	Uncharacterized protein	CFD	Complement factor D (EC 3.4.21.46) (Adipsin) (C3 convertase activator) (Properdin factor D)	817	12	56.1	27.276	253	0	149410000000	2940100000	2996800000	2704000000	2868900000	2973900000	2980300000	3096400000	3062200000	2561600000	2430900000	2674200000	2788500000	3165200000	3520300000	3759400000	3160000000	2920300000	3043900000	2908800000	2861000000	2704500000	2404200000	2560000000	2327900000	3299200000	3316700000	3382100000	3438700000	3295500000	2618300000	3230100000	3167100000	2784200000
F6YCE1	F6YCE1	F6YCE1	F6YCE1	Q4ZHG4	>tr|F6YCE1|F6YCE1_MACMU Uncharacterized protein OS=Macaca mulatta GN=FNDC1 PE=4 SV=1	FNDC1	Uncharacterized protein	FNDC1	Fibronectin type III domain-containing protein 1 (Activation-associated cDNA protein) (Expressed in synovial lining protein)	12	2	1.3	199.69	1839	1.6937e-05	58990000	NaN	NaN	NaN	NaN	NaN	NaN	NaN	NaN	NaN	NaN	NaN	5550600	5133100	NaN	NaN	NaN	NaN	NaN	NaN	NaN	NaN	NaN	NaN	NaN	NaN	NaN	NaN	NaN	NaN	NaN	NaN	NaN	NaN
F6YCH7	F6YCH7	F6YCH7	F6YCH7	P08246	>tr|F6YCH7|F6YCH7_MACMU Uncharacterized protein OS=Macaca mulatta GN=ELANE PE=3 SV=1	ELANE	Uncharacterized protein	ELANE	Neutrophil elastase (EC 3.4.21.37) (Bone marrow serine protease) (Elastase-2) (Human leukocyte elastase) (HLE) (Medullasin) (PMN elastase)	7	4	14.1	28.1	263	8.5043e-13	201930000	NaN	6852500	31766000	5997700	7064900	NaN	NaN	NaN	NaN	NaN	NaN	4053500	NaN	NaN	NaN	NaN	NaN	NaN	NaN	6951400	NaN	NaN	NaN	NaN	NaN	8368800	52282000	9266300	NaN	NaN	NaN	NaN	NaN
F6YFU6	F6YFU6	F6YFU6	A0A1D5R7E9	Q9H8J5	>tr|F6YFU6|F6YFU6_MACMU Loss of heterozygosity 12 chromosomal region 3 protein OS=Macaca mulatta GN=MANSC1 PE=2 SV=1	MANSC1	Loss of heterozygosity 12 chromosomal region 3 protein	MANSC1	MANSC domain-containing protein 1 (Loss of heterozygosity 12 chromosomal region 3 protein)	78	5	16.9	47.046	431	1.7932e-25	1244700000	25114000	19489000	24548000	22716000	17008000	22315000	20994000	17193000	24983000	21520000	21001000	23775000	22969000	29244000	33387000	23547000	23436000	24664000	20097000	19324000	26124000	25998000	32207000	23939000	29180000	28503000	20574000	23855000	19175000	20522000	27852000	23739000	26880000
F6YIY5	F6YIY5	F6YIY5	F6YIY5	Q01469	>tr|F6YIY5|F6YIY5_MACMU Epidermal-type fatty acid-binding protein OS=Macaca mulatta GN=FABP5 PE=2 SV=1	FABP5	Epidermal-type fatty acid-binding protein	FABP5	Fatty acid-binding protein, epidermal (Epidermal-type fatty acid-binding protein) (E-FABP) (Fatty acid-binding protein 5) (Psoriasis-associated fatty acid-binding protein homolog) (PA-FABP)	131	5	45.2	15.123	135	2.6245e-19	1279600000	28042000	29759000	34424000	24827000	24280000	26900000	21469000	23880000	24517000	26458000	27553000	23494000	20663000	25549000	24330000	21583000	27249000	18912000	22747000	25239000	29502000	22721000	25605000	26666000	24658000	24723000	23737000	24958000	24218000	23975000	21973000	23719000	28005000
F6YJY7;F6YJW2	F6YJY7	F6YJY7	F6YJY7	P00751	>tr|F6YJY7|F6YJY7_MACMU Uncharacterized protein OS=Macaca mulatta GN=CFB PE=3 SV=1	CFB	Uncharacterized protein	CFB	Complement factor B (EC 3.4.21.47) (C3/C5 convertase) (Glycine-rich beta glycoprotein) (GBG) (PBF2) (Properdin factor B) [Cleaved into: Complement factor B Ba fragment; Complement factor B Bb fragment]	3295	46	57.5	85.536	763	0	482500000000	15615000000	13656000000	13264000000	13968000000	9430000000	8586200000	7744700000	8222500000	6660500000	7465100000	6588100000	7820300000	11586000000	11346000000	12610000000	12922000000	8220000000	8208900000	7048600000	8643400000	6908500000	6831900000	6882300000	6949900000	14440000000	13578000000	12378000000	13935000000	8685700000	8881100000	7534700000	8502500000	6940600000
F6YK65;F7D5J9;F7D5G5;F7CNH9	F6YK65;F7D5J9;F7D5G5	F6YK65	F6YK65	P06681	>tr|F6YK65|F6YK65_MACMU Uncharacterized protein OS=Macaca mulatta PE=3 SV=1;>tr|F7D5J9|F7D5J9_MACMU Uncharacterized protein OS=Macaca mulatta PE=3 SV=1;>tr|F7D5G5|F7D5G5_MACMU Uncharacterized protein OS=Macaca mulatta PE=3 SV=1		Uncharacterized protein	C2	Complement C2 (EC 3.4.21.43) (C3/C5 convertase) [Cleaved into: Complement C2b fragment; Complement C2a fragment]	1809	35	51.6	83.243	752	0	72979000000	1583200000	1327800000	1259700000	1357700000	1401500000	1393400000	1271300000	1277100000	1438700000	1442900000	1303900000	1420000000	1496900000	1460800000	1691600000	1270500000	1575900000	1324900000	1290900000	1309200000	1334800000	1345700000	1347600000	1344800000	1668500000	1519300000	1439500000	1467800000	1637400000	1602900000	1378800000	1498200000	1593200000
F6YKJ0	F6YKJ0	F6YKJ0	F6YKJ0	P24593	>tr|F6YKJ0|F6YKJ0_MACMU Insulin-like growth factor-binding protein 5 OS=Macaca mulatta GN=IGFBP5 PE=2 SV=1	IGFBP5	Insulin-like growth factor-binding protein 5	IGFBP5	Insulin-like growth factor-binding protein 5 (IBP-5) (IGF-binding protein 5) (IGFBP-5)	235	9	37.9	30.588	272	7.5641e-66	6107800000	101190000	113940000	85009000	93659000	103280000	100740000	109890000	94775000	119820000	133980000	127710000	109930000	109890000	126010000	140820000	115540000	120090000	136430000	104240000	115840000	142430000	131410000	133620000	142350000	132970000	128110000	109580000	126290000	111080000	146450000	98937000	112980000	166850000
F6YKM5	F6YKM5	F6YKM5	A0A5F7ZNL9	P18065	>tr|F6YKM5|F6YKM5_MACMU Uncharacterized protein OS=Macaca mulatta GN=IGFBP2 PE=4 SV=1	IGFBP2	Uncharacterized protein	IGFBP2	Insulin-like growth factor-binding protein 2 (IBP-2) (IGF-binding protein 2) (IGFBP-2)	1494	19	72.1	34.803	326	0	186700000000	3672000000	3495700000	2943100000	3048300000	2601000000	2609000000	2724400000	2607900000	4489900000	4208300000	4426600000	4532400000	3401300000	3574000000	4255500000	3217300000	3153600000	2525700000	2520800000	2411600000	4959800000	4558600000	4470700000	4178100000	4191500000	4063200000	3471500000	3782800000	2712700000	2690200000	2583700000	2804700000	5388500000
F6YKN5	F6YKN5	F6YKN5	F6YKN5	P09466	>tr|F6YKN5|F6YKN5_MACMU Uncharacterized protein OS=Macaca mulatta PE=3 SV=1		Uncharacterized protein	PAEP	Glycodelin (GD) (Placental protein 14) (PP14) (Pregnancy-associated endometrial alpha-2 globulin) (PAEG) (PEG) (Progestagen-associated endometrial protein) (Progesterone-associated endometrial protein)	189	8	56.6	20.361	182	1.1327e-86	6952000000	261910000	230410000	206920000	222780000	76129000	66644000	77968000	76624000	96439000	102500000	88203000	89230000	186260000	255670000	255520000	195520000	86647000	86862000	72745000	68132000	87446000	92406000	95923000	91190000	237310000	248200000	217170000	228640000	75214000	69901000	77777000	70558000	102890000
F6YLA0	F6YLA0	F6YLA0	F6YLA0	P52797	>tr|F6YLA0|F6YLA0_MACMU Ephrin-A3 OS=Macaca mulatta GN=EFNA3 PE=2 SV=1	EFNA3	Ephrin-A3	EFNA3	Ephrin-A3 (EFL-2) (EHK1 ligand) (EHK1-L) (EPH-related receptor tyrosine kinase ligand 3) (LERK-3)	15	2	13	26.35	238	8.501e-07	179570000	NaN	NaN	NaN	NaN	NaN	NaN	NaN	NaN	NaN	NaN	NaN	NaN	9481800	NaN	NaN	NaN	NaN	NaN	9752900	8122000	NaN	NaN	NaN	NaN	NaN	NaN	NaN	NaN	NaN	8304800	NaN	NaN	NaN
F6YMC1	F6YMC1	F6YMC1	F6YMC1	Q6UW01	>tr|F6YMC1|F6YMC1_MACMU Cerebellin-3 OS=Macaca mulatta GN=CBLN3 PE=2 SV=1	CBLN3	Cerebellin-3	CBLN3	Cerebellin-3	128	8	34.1	21.492	205	1.174e-57	3796000000	68367000	76690000	68664000	62520000	81022000	90459000	102880000	94591000	67352000	77563000	69058000	52289000	67134000	71560000	63786000	58281000	98027000	106580000	110640000	112100000	81475000	74408000	65185000	50842000	61688000	66657000	65986000	65320000	79292000	99638000	115960000	95869000	59122000
F6YMP0	F6YMP0	F6YMP0	A0A5F8AUQ5	Q9NY72	>tr|F6YMP0|F6YMP0_MACMU Sodium channel subunit beta-3 OS=Macaca mulatta GN=SCN3B PE=2 SV=1	SCN3B	Sodium channel subunit beta-3	SCN3B	Sodium channel subunit beta-3	58	3	15.3	24.702	215	2.4465e-08	468500000	NaN	NaN	14434000	NaN	9553800	12177000	NaN	9425900	NaN	11096000	NaN	NaN	9965200	12959000	NaN	NaN	16592000	10152000	14352000	11705000	7910500	NaN	15040000	9116400	12755000	NaN	10010000	NaN	14670000	11479000	11221000	NaN	9643100
F6YNC7;F6YTU1;F7C8P4	F6YNC7;F6YTU1	F6YNC7	F6YNC7	Q15582	>tr|F6YNC7|F6YNC7_MACMU Uncharacterized protein OS=Macaca mulatta GN=TGFBI PE=4 SV=1;>tr|F6YTU1|F6YTU1_MACMU Uncharacterized protein OS=Macaca mulatta GN=TGFBI PE=4 SV=1	TGFBI	Uncharacterized protein	TGFBI	Transforming growth factor-beta-induced protein ig-h3 (Beta ig-h3) (Kerato-epithelin) (RGD-containing collagen-associated protein) (RGD-CAP)	843	26	48.5	74.67	683	0	29697000000	565350000	591670000	533710000	581200000	417910000	414480000	429800000	416820000	779920000	734940000	677580000	716730000	569420000	624470000	730550000	525450000	478200000	445450000	390630000	426220000	754880000	726010000	658400000	649780000	605170000	647660000	575160000	624640000	449470000	443800000	405390000	430170000	860880000
F6YR98	F6YR98	F6YR98	F6YR98	Q10472	>tr|F6YR98|F6YR98_MACMU Polypeptide N-acetylgalactosaminyltransferase 1 OS=Macaca mulatta GN=GALNT1 PE=2 SV=1	GALNT1	Polypeptide N-acetylgalactosaminyltransferase 1	GALNT1	Polypeptide N-acetylgalactosaminyltransferase 1 (EC 2.4.1.41) (Polypeptide GalNAc transferase 1) (GalNAc-T1) (pp-GaNTase 1) (Protein-UDP acetylgalactosaminyltransferase 1) (UDP-GalNAc:polypeptide N-acetylgalactosaminyltransferase 1) [Cleaved into: Polypeptide N-acetylgalactosaminyltransferase 1 soluble form]	58	4	9.8	64.218	559	7.0354e-13	442530000	10734000	7089600	9280200	NaN	13353000	5339000	11544000	10215000	NaN	8587800	9310500	10055000	NaN	9121800	8268100	9515600	11353000	11799000	10237000	10005000	8679900	8644700	7595400	8369200	10068000	NaN	8287500	7621500	NaN	12209000	NaN	10289000	8972600
F6YS32;F7DRD8;F7GUW1	F6YS32	F6YS32	G7MUQ7	P55285	>tr|F6YS32|F6YS32_MACMU Uncharacterized protein OS=Macaca mulatta GN=CDH6 PE=3 SV=1	CDH6	Uncharacterized protein	CDH6	Cadherin-6 (Kidney cadherin) (K-cadherin)	101	7	9.4	87.873	789	4.9077e-17	830470000	18353000	22094000	19917000	20898000	14676000	18443000	22182000	20619000	15864000	18073000	16444000	13234000	20687000	17887000	8454400	18860000	17470000	12959000	14110000	13626000	19088000	19974000	20687000	21744000	17620000	18852000	18182000	17360000	10539000	8001600	16606000	12412000	20560000
F6YST5;F7GCN8;F7GCM2;F6YS48;F7GCN1;F7GZ13;F7GZ17	F6YST5;F7GCN8;F7GCM2	F6YST5	F6YST5	P21333	>tr|F6YST5|F6YST5_MACMU Uncharacterized protein OS=Macaca mulatta GN=FLNA PE=4 SV=1;>tr|F7GCN8|F7GCN8_MACMU Uncharacterized protein OS=Macaca mulatta GN=FLNA PE=4 SV=1;>tr|F7GCM2|F7GCM2_MACMU Uncharacterized protein OS=Macaca mulatta GN=FLNA PE=4 SV=1	FLNA	Uncharacterized protein	FLNA	Filamin-A (FLN-A) (Actin-binding protein 280) (ABP-280) (Alpha-filamin) (Endothelial actin-binding protein) (Filamin-1) (Non-muscle filamin)	25	14	6.6	276.46	2607	1.4022e-31	473250000	6105700	6841100	8577200	2450100	6278800	7534300	5578300	6989800	4455000	9465900	7770900	10039000	6798100	4259800	8526100	NaN	6203500	5025000	5274300	4659800	6272000	3942200	4625500	2634700	4161700	7812600	9444900	7928300	4357900	3031000	4109900	3579300	NaN
F6YVN6	F6YVN6	F6YVN6	F6YVN6	P08254	>tr|F6YVN6|F6YVN6_MACMU Uncharacterized protein OS=Macaca mulatta GN=MMP3 PE=4 SV=1	MMP3	Uncharacterized protein	MMP3	Stromelysin-1 (SL-1) (EC 3.4.24.17) (Matrix metalloproteinase-3) (MMP-3) (Transin-1)	16	4	9.9	54.021	477	5.5624e-10	221030000	NaN	NaN	NaN	NaN	14455000	10693000	8749900	6972000	NaN	NaN	NaN	NaN	NaN	NaN	NaN	NaN	11789000	6053500	NaN	7625600	9135100	10974000	10783000	7305500	NaN	NaN	NaN	NaN	9011700	NaN	7114600	7894700	8626100
F6YW79	F6YW79	F6YW79	P60030	P01024	>tr|F6YW79|F6YW79_MACMU Uncharacterized protein (Fragment) OS=Macaca mulatta PE=4 SV=1		Uncharacterized protein (Fragment)	C3	Complement C3 (C3 and PZP-like alpha-2-macroglobulin domain-containing protein 1) [Cleaved into: Complement C3 beta chain; Complement C3 alpha chain; C3a anaphylatoxin; Acylation stimulating protein (ASP) (C3adesArg); Complement C3b alpha' chain; Complement C3c alpha' chain fragment 1; Complement C3dg fragment; Complement C3g fragment; Complement C3d fragment; Complement C3f fragment; Complement …	3877	26	74.8	34.517	301	0	478270000000	8874600000	7957700000	7643600000	8937300000	7824400000	7453300000	7262800000	8009100000	10079000000	11353000000	10251000000	11956000000	8205400000	8716800000	8909100000	8319900000	8902900000	8011800000	7809900000	8397700000	9734800000	9856400000	9399300000	10682000000	7488800000	8469200000	8214000000	8422700000	9520100000	8910700000	8081600000	8102800000	10490000000
F6YWD1;F6YVP3;F7G3X5;F7GCA1;F7GC88	F6YWD1;F6YVP3	F6YWD1	F6YVP3	P35555	>tr|F6YWD1|F6YWD1_MACMU Uncharacterized protein OS=Macaca mulatta GN=FBN1 PE=4 SV=1;>tr|F6YVP3|F6YVP3_MACMU Fibrillin-1 OS=Macaca mulatta GN=FBN1 PE=2 SV=1	FBN1	Uncharacterized protein	FBN1	Fibrillin-1	991	55	24.9	312.36	2871	0	13597000000	264630000	254920000	205210000	230550000	202830000	198980000	175660000	178280000	351380000	371300000	296300000	374840000	226990000	236850000	281590000	239260000	234090000	182890000	156240000	237070000	338440000	296570000	292380000	307890000	272890000	285190000	210440000	262730000	196570000	225060000	180680000	200560000	397270000
F6YWS9;F7DPD8	F6YWS9	F6YWS9	F6YWS9	P25311	>tr|F6YWS9|F6YWS9_MACMU Uncharacterized protein OS=Macaca mulatta GN=AZGP1 PE=3 SV=1	AZGP1	Uncharacterized protein	AZGP1	Zinc-alpha-2-glycoprotein (Zn-alpha-2-GP) (Zn-alpha-2-glycoprotein)	593	15	45	34.428	298	3.029e-282	28721000000	541240000	465310000	478750000	479800000	716170000	677810000	555780000	603620000	648670000	600360000	553410000	603070000	541280000	454970000	562090000	437390000	772870000	586980000	530050000	496200000	535190000	604560000	548470000	673990000	586180000	580820000	482710000	557640000	750740000	636140000	509300000	636890000	652350000
F6YXJ2	F6YXJ2	F6YXJ2	F6YXJ2	O00115	>tr|F6YXJ2|F6YXJ2_MACMU Uncharacterized protein OS=Macaca mulatta GN=DNASE2 PE=4 SV=1	DNASE2	Uncharacterized protein	DNASE2	Deoxyribonuclease-2-alpha (EC 3.1.22.1) (Acid DNase) (Deoxyribonuclease II alpha) (DNase II alpha) (Lysosomal DNase II) (R31240_2)	7	3	9.2	39.577	360	6.6141e-07	159780000	6382200	NaN	NaN	NaN	NaN	NaN	NaN	NaN	NaN	NaN	NaN	NaN	NaN	NaN	NaN	NaN	NaN	NaN	NaN	NaN	NaN	NaN	NaN	NaN	NaN	NaN	NaN	NaN	NaN	NaN	NaN	NaN	NaN
F6YXU1;P55245	F6YXU1;P55245	F6YXU1	P55245	P00533	>tr|F6YXU1|F6YXU1_MACMU Epidermal growth factor receptor OS=Macaca mulatta GN=EGFR PE=3 SV=1;>sp|P55245|EGFR_MACMU Epidermal growth factor receptor OS=Macaca mulatta GN=EGFR PE=2 SV=2	EGFR	Epidermal growth factor receptor	EGFR	Epidermal growth factor receptor (EC 2.7.10.1) (Proto-oncogene c-ErbB-1) (Receptor tyrosine-protein kinase erbB-1)	68	6	7.8	119.39	1078	1.0824e-14	416660000	9434900	9382400	8289600	7653900	4011600	NaN	8222100	5753300	8778400	13033000	9059800	8880400	8580100	10634000	10510000	9198800	7476600	7352400	6850900	8165200	10405000	10289000	9057000	6111700	9249200	8356700	10904000	7674200	5163600	5962200	10017000	6518800	10738000
F6YY29;F7F0Q8;F7HS92	F6YY29	F6YY29	F6YY29	P33908	>tr|F6YY29|F6YY29_MACMU Uncharacterized protein OS=Macaca mulatta GN=MAN1A1 PE=4 SV=1	MAN1A1	Uncharacterized protein	MAN1A1	Mannosyl-oligosaccharide 1,2-alpha-mannosidase IA (EC 3.2.1.113) (Man(9)-alpha-mannosidase) (Man9-mannosidase) (Mannosidase alpha class 1A member 1) (Processing alpha-1,2-mannosidase IA) (Alpha-1,2-mannosidase IA)	396	18	35.4	73.509	655	6.02e-155	12514000000	271410000	237810000	235920000	220940000	238950000	234910000	206940000	225210000	224660000	211800000	225710000	236550000	269370000	296520000	300390000	267070000	252010000	251210000	250280000	197920000	233420000	211360000	263710000	205480000	266560000	294750000	267690000	276740000	221780000	221120000	236380000	271220000	243630000
F6YYJ9;F6YYK7;F6VMU2;CON__ENSEMBL:ENSBTAP00000016285	F6YYJ9;F6YYK7;F6VMU2	F6YYJ9	F6YYJ9	Q96PD5	>tr|F6YYJ9|F6YYJ9_MACMU Uncharacterized protein OS=Macaca mulatta GN=PGLYRP2 PE=4 SV=1;>tr|F6YYK7|F6YYK7_MACMU Uncharacterized protein OS=Macaca mulatta GN=PGLYRP2 PE=4 SV=1;>tr|F6VMU2|F6VMU2_MACMU Uncharacterized protein OS=Macaca mulatta GN=PGLYRP2 PE=4	PGLYRP2	Uncharacterized protein	PGLYRP2	N-acetylmuramoyl-L-alanine amidase (EC 3.5.1.28) (Peptidoglycan recognition protein 2) (Peptidoglycan recognition protein long) (PGRP-L)	475	19	52.4	61.836	576	3.974e-244	16257000000	211020000	197570000	197550000	202200000	256440000	249260000	211330000	223440000	472880000	483360000	363950000	453600000	239180000	247070000	237430000	220190000	296540000	228710000	213020000	205040000	418580000	491720000	429390000	538430000	243530000	227650000	218020000	257070000	353860000	305500000	242610000	251620000	597350000
F6Z0R5	F6Z0R5	F6Z0R5	F6Z0R5	P00739	>tr|F6Z0R5|F6Z0R5_MACMU Uncharacterized protein OS=Macaca mulatta GN=HP PE=3 SV=1	HP	Uncharacterized protein	HPR	Haptoglobin-related protein	1200	6	62.2	38.382	347	0	174970000000	2065400000	1835000000	526520000	1328500000	6608100000	5157800000	4308600000	5053900000	3339300000	3070600000	2246800000	3583000000	1651700000	1602000000	2074200000	615010000	4251800000	4222800000	4220200000	4225700000	2417700000	2556800000	2710400000	3213100000	2781200000	2273800000	1389500000	1929900000	6133500000	5071700000	3840800000	4495400000	3539100000
F6Z2H8	F6Z2H8	F6Z2H8	F6Z2H8	P02654	>tr|F6Z2H8|F6Z2H8_MACMU Uncharacterized protein OS=Macaca mulatta GN=APOC1 PE=4 SV=1	APOC1	Uncharacterized protein	APOC1	Apolipoprotein C-I (Apolipoprotein C1) [Cleaved into: Truncated apolipoprotein C-I]	136	3	27.7	7.1663	65	8.8258e-23	11177000000	216640000	272070000	293390000	317600000	259410000	298910000	294890000	262470000	142510000	162840000	133920000	154440000	180920000	259260000	269450000	220320000	325740000	247240000	261880000	314730000	149640000	125420000	143190000	132290000	260760000	229470000	257580000	246660000	286890000	247030000	268170000	266670000	137710000
F6Z3Q2	F6Z3Q2	F6Z3Q2	A0A5F7ZE35	Q9UHI8	>tr|F6Z3Q2|F6Z3Q2_MACMU A disintegrin and metalloproteinase with thrombospondin motifs 1 OS=Macaca mulatta GN=ADAMTS1 PE=2 SV=1	ADAMTS1	A disintegrin and metalloproteinase with thrombospondin motifs 1	ADAMTS1	A disintegrin and metalloproteinase with thrombospondin motifs 1 (ADAM-TS 1) (ADAM-TS1) (ADAMTS-1) (EC 3.4.24.-) (METH-1)	102	6	12.5	105.52	967	2.7799e-147	3407800000	87087000	71424000	NaN	NaN	41956000	54587000	71981000	50286000	75480000	54301000	74522000	67296000	66294000	101590000	69920000	70070000	64230000	53812000	54102000	52357000	84555000	66227000	73242000	65615000	66268000	75861000	70201000	84521000	52174000	54444000	71846000	73577000	66136000
F6Z3Z9	F6Z3Z9	F6Z3Z9	F6Z3Z9	Q8NHP8	>tr|F6Z3Z9|F6Z3Z9_MACMU Uncharacterized protein OS=Macaca mulatta GN=PLBD2 PE=4 SV=1	PLBD2	Uncharacterized protein	PLBD2	Putative phospholipase B-like 2 (EC 3.1.1.-) (76 kDa protein) (p76) (LAMA-like protein 2) (Lamina ancestor homolog 2) (Phospholipase B domain-containing protein 2) [Cleaved into: Putative phospholipase B-like 2 32 kDa form; Putative phospholipase B-like 2 45 kDa form]	162	12	27.5	59.776	542	9.7283e-59	3813400000	69817000	75068000	62517000	60790000	50294000	52031000	53999000	56225000	67874000	72253000	73863000	79825000	87485000	86354000	90399000	73626000	72553000	48747000	62296000	60815000	75088000	82029000	81031000	75070000	77641000	80646000	94979000	84093000	70407000	60390000	75054000	63197000	96308000
F6Z554	F6Z554	F6Z554	F6Z554	Q92911	>tr|F6Z554|F6Z554_MACMU Uncharacterized protein (Fragment) OS=Macaca mulatta GN=SLC5A5 PE=3 SV=1	SLC5A5	Uncharacterized protein (Fragment)	SLC5A5	Sodium/iodide cotransporter (Na(+)/I(-) cotransporter) (Sodium-iodide symporter) (Na(+)/I(-) symporter) (Solute carrier family 5 member 5)	16	2	3.4	47.1	440	6.3386e-07	44081000	NaN	NaN	NaN	NaN	NaN	NaN	NaN	NaN	NaN	532500	NaN	NaN	NaN	NaN	NaN	NaN	NaN	NaN	NaN	NaN	NaN	NaN	NaN	NaN	NaN	NaN	NaN	NaN	NaN	NaN	NaN	NaN	NaN
F6Z5F9	F6Z5F9	F6Z5F9	F6Z5F9	Q6PCB0	>tr|F6Z5F9|F6Z5F9_MACMU Uncharacterized protein OS=Macaca mulatta GN=VWA1 PE=2 SV=1	VWA1	Uncharacterized protein	VWA1	von Willebrand factor A domain-containing protein 1	19	2	5.9	45.976	438	2.9995e-06	200320000	NaN	NaN	NaN	NaN	NaN	NaN	NaN	NaN	7298800	7582600	NaN	NaN	NaN	NaN	5136200	NaN	NaN	NaN	NaN	NaN	6710000	NaN	NaN	7465600	NaN	NaN	NaN	NaN	4288400	NaN	NaN	4323000	7017100
F6Z603;F7GYR9;F6Z5U1;F6Z5V7	F6Z603;F7GYR9;F6Z5U1;F6Z5V7	F6Z603	F6Z5V7	P12107	>tr|F6Z603|F6Z603_MACMU Uncharacterized protein (Fragment) OS=Macaca mulatta GN=COL11A1 PE=4 SV=1;>tr|F7GYR9|F7GYR9_MACMU Uncharacterized protein (Fragment) OS=Macaca mulatta GN=COL11A1 PE=4 SV=1;>tr|F6Z5U1|F6Z5U1_MACMU Uncharacterized protein (Fragment) O	COL11A1	Uncharacterized protein (Fragment)	COL11A1	Collagen alpha-1(XI) chain	38	4	4.3	161.23	1634	9.394e-12	382300000	6592800	6438300	6047300	5333500	6820100	NaN	5557800	NaN	9988300	17768000	9577600	15712000	NaN	9226200	6864100	5955900	6543700	5897800	6582700	6354000	12601000	12208000	7562100	11469000	6562200	6327900	7339900	7137100	NaN	8423900	6918700	6788700	16239000
F6Z655	F6Z655	F6Z655	H9FWT7	P10124	>tr|F6Z655|F6Z655_MACMU Uncharacterized protein OS=Macaca mulatta GN=SRGN PE=4 SV=1	SRGN	Uncharacterized protein	SRGN	Serglycin (Hematopoietic proteoglycan core protein) (Platelet proteoglycan core protein) (P.PG) (Secretory granule proteoglycan core protein)	30	4	24.4	17.349	156	4.2711e-12	376100000	NaN	NaN	NaN	NaN	NaN	8754800	7073700	6467900	NaN	10710000	10144000	5292500	NaN	15983000	6865900	6327600	NaN	8979000	8469000	14751000	NaN	NaN	6512100	6228600	6139500	NaN	7610600	9118500	NaN	10812000	NaN	9340800	NaN
F6Z687;F6Z0U3;F6Z0S3;F6Z0V6	F6Z687	F6Z687	H9FTX2	P22304	>tr|F6Z687|F6Z687_MACMU Uncharacterized protein OS=Macaca mulatta GN=IDS PE=4 SV=1	IDS	Uncharacterized protein	IDS	Iduronate 2-sulfatase (EC 3.1.6.13) (Alpha-L-iduronate sulfate sulfatase) (Idursulfase) [Cleaved into: Iduronate 2-sulfatase 42 kDa chain; Iduronate 2-sulfatase 14 kDa chain]	490	19	40.3	61.827	551	0	21315000000	373810000	361160000	337920000	300180000	503880000	499300000	552250000	486180000	273330000	295590000	282780000	268740000	400660000	462890000	453730000	337160000	722770000	662690000	636860000	496410000	358320000	394660000	347320000	334320000	391310000	383570000	366680000	349700000	548370000	489800000	623960000	649310000	366570000
F6Z6L8;F7HIY7;F6R989	F6Z6L8;F7HIY7	F6Z6L8	F6Z6L8	O95980	>tr|F6Z6L8|F6Z6L8_MACMU Uncharacterized protein OS=Macaca mulatta GN=RECK PE=4 SV=1;>tr|F7HIY7|F7HIY7_MACMU Uncharacterized protein OS=Macaca mulatta GN=RECK PE=4 SV=1	RECK	Uncharacterized protein	RECK	Reversion-inducing cysteine-rich protein with Kazal motifs (hRECK) (Suppressor of tumorigenicity 15 protein)	62	9	9.8	106.53	971	1.2492e-19	1002000000	20673000	19385000	19566000	21213000	19605000	18858000	18367000	21663000	14690000	20299000	23584000	16554000	14612000	23007000	29643000	18254000	21804000	22001000	19487000	21588000	17364000	19839000	20642000	20390000	17837000	20720000	17775000	20123000	17513000	15930000	21859000	17248000	20374000
F6Z7H4	F6Z7H4	F6Z7H4	F6Z7H4	P58401	>tr|F6Z7H4|F6Z7H4_MACMU Uncharacterized protein (Fragment) OS=Macaca mulatta GN=NRXN2 PE=4 SV=1	NRXN2	Uncharacterized protein (Fragment)	NRXN2	Neurexin-2-beta (Neurexin II-beta)	21	2	21.6	64.807	603	4.3346e-62	302000000	NaN	NaN	NaN	NaN	7581200	8331100	8723700	NaN	NaN	NaN	NaN	NaN	NaN	7732800	7600800	7091700	7355000	8650700	9846600	NaN	NaN	NaN	NaN	NaN	NaN	NaN	NaN	NaN	8309000	NaN	8616100	7923700	NaN
F6Z7P7;F6Z7N8	F6Z7P7;F6Z7N8	F6Z7P7	F6Z7P7	P04278	>tr|F6Z7P7|F6Z7P7_MACMU Uncharacterized protein (Fragment) OS=Macaca mulatta GN=LOC716004 PE=4 SV=1;>tr|F6Z7N8|F6Z7N8_MACMU Sex hormone-binding globulin OS=Macaca mulatta GN=LOC716004 PE=4 SV=1	SHBG	Uncharacterized protein (Fragment)	SHBG	Sex hormone-binding globulin (SHBG) (Sex steroid-binding protein) (SBP) (Testis-specific androgen-binding protein) (ABP) (Testosterone-estradiol-binding globulin) (TeBG) (Testosterone-estrogen-binding globulin)	72	5	15.8	33.737	303	5.1743e-17	571240000	8268900	6952400	9255800	NaN	14011000	12821000	8956300	10311000	12068000	12949000	8632800	9974000	10941000	11933000	11120000	7703000	17316000	16116000	12656000	12754000	NaN	13902000	8696200	11711000	6055000	8621700	9586500	11861000	22324000	21772000	11526000	16159000	16854000
F6Z7U0;F6Z7S3	F6Z7U0;F6Z7S3	F6Z7U0	F6Z7U0	Q9P2S2	>tr|F6Z7U0|F6Z7U0_MACMU Uncharacterized protein OS=Macaca mulatta GN=NRXN2 PE=4 SV=1;>tr|F6Z7S3|F6Z7S3_MACMU Uncharacterized protein OS=Macaca mulatta GN=NRXN2 PE=4 SV=1	NRXN2	Uncharacterized protein	NRXN2	Neurexin-2 (Neurexin II-alpha) (Neurexin-2-alpha)	276	19	22.5	184.66	1710	4.899e-149	8550300000	139630000	135070000	160530000	129160000	179630000	165720000	192910000	177580000	109870000	114160000	121080000	122830000	146930000	200830000	193890000	145700000	196190000	190980000	209330000	189120000	112790000	116860000	131110000	123870000	172260000	150010000	172980000	138460000	198240000	181860000	272490000	202910000	131010000
F6Z8Z1	F6Z8Z1	F6Z8Z1	F6Z8Z1	P23435	>tr|F6Z8Z1|F6Z8Z1_MACMU Uncharacterized protein OS=Macaca mulatta GN=CBLN1 PE=4 SV=1	CBLN1	Uncharacterized protein	CBLN1	Cerebellin-1 (Precerebellin) [Cleaved into: Cerebellin (CER); [des-Ser1]-cerebellin]	90	4	33.7	21.028	193	3.5581e-25	2037800000	33013000	35117000	38263000	30530000	44947000	49386000	56460000	53089000	25509000	32424000	39086000	31667000	36709000	51847000	43121000	32985000	65523000	54527000	69499000	59110000	36248000	36309000	29124000	28730000	26636000	27791000	37687000	27243000	52021000	52112000	61960000	51482000	27586000
F6ZB61	F6ZB61	F6ZB61	F6ZB61	Q96KG7	>tr|F6ZB61|F6ZB61_MACMU Uncharacterized protein OS=Macaca mulatta GN=MEGF10 PE=4 SV=1	MEGF10	Uncharacterized protein	MEGF10	Multiple epidermal growth factor-like domains protein 10 (Multiple EGF-like domains protein 10)	440	18	22.9	121.76	1136	2.7054e-248	9084600000	162190000	167280000	191490000	167710000	210190000	213670000	231750000	232890000	152810000	131350000	158200000	150560000	129310000	187410000	175450000	167600000	204210000	209820000	242970000	210790000	134900000	111670000	148110000	141910000	160060000	168920000	173970000	151520000	217170000	179480000	245110000	248080000	129020000
F6ZDX2;F6ZDY9;F6ZDY1;F6ZDZ8;F6ZDW3	F6ZDX2;F6ZDY9;F6ZDY1;F6ZDZ8	F6ZDX2	F6ZDX2	P16070	>tr|F6ZDX2|F6ZDX2_MACMU CD44 antigen isoform 4 OS=Macaca mulatta GN=CD44 PE=2 SV=1;>tr|F6ZDY9|F6ZDY9_MACMU Uncharacterized protein OS=Macaca mulatta GN=CD44 PE=4 SV=1;>tr|F6ZDY1|F6ZDY1_MACMU Uncharacterized protein OS=Macaca mulatta GN=CD44 PE=4 SV=1;>tr|F	CD44	CD44 antigen isoform 4	CD44	CD44 antigen (CDw44) (Epican) (Extracellular matrix receptor III) (ECMR-III) (GP90 lymphocyte homing/adhesion receptor) (HUTCH-I) (Heparan sulfate proteoglycan) (Hermes antigen) (Hyaluronate receptor) (Phagocytic glycoprotein 1) (PGP-1) (Phagocytic glycoprotein I) (PGP-I) (CD antigen CD44)	245	4	16.3	39.234	361	6.0952e-39	13098000000	226060000	212380000	210600000	208580000	228870000	228920000	246380000	231300000	243500000	261150000	258730000	251910000	233950000	290360000	292670000	234260000	288430000	242620000	241450000	253010000	278480000	232070000	275830000	255040000	246980000	276950000	265660000	236530000	251830000	254210000	276860000	262270000	273490000
F6ZGR2	F6ZGR2	F6ZGR2	F6ZGR2	P36955	>tr|F6ZGR2|F6ZGR2_MACMU Uncharacterized protein (Fragment) OS=Macaca mulatta GN=SERPINF1 PE=3 SV=1	LOC721262	Uncharacterized protein (Fragment)	SERPINF1	Pigment epithelium-derived factor (PEDF) (Cell proliferation-inducing gene 35 protein) (EPC-1) (Serpin F1)	598	12	66.8	20.949	184	3.1812e-159	70872000000	1731800000	1763500000	1752900000	1742200000	1018600000	1024600000	941760000	966150000	1116700000	1230500000	1171800000	1029500000	1747400000	1972500000	2181800000	1696300000	1100600000	1063500000	1097900000	912500000	1227800000	1258600000	1275200000	1201500000	2078700000	2075700000	2041900000	2020600000	1004700000	1061600000	1032400000	1026900000	1276200000
F6ZHZ0	F6ZHZ0	F6ZHZ0	F6ZHZ0	Q02985	>tr|F6ZHZ0|F6ZHZ0_MACMU Uncharacterized protein OS=Macaca mulatta GN=CFHR4 PE=4 SV=1	CFHR4	Uncharacterized protein	CFHR3	Complement factor H-related protein 3 (FHR-3) (DOWN16) (H factor-like protein 3)	59	2	12.7	25.684	228	1.7471e-12	2698200000	41616000	57921000	35368000	56852000	141850000	16656000	NaN	28089000	NaN	NaN	NaN	NaN	52406000	65712000	90402000	60958000	218410000	39639000	216820000	70944000	NaN	NaN	NaN	NaN	55492000	80398000	66288000	91427000	36130000	201830000	NaN	31320000	NaN
F6ZIK5	F6ZIK5	F6ZIK5	F6ZIK5	Q02246	>tr|F6ZIK5|F6ZIK5_MACMU Contactin-2 OS=Macaca mulatta GN=CNTN2 PE=2 SV=1	CNTN2	Contactin-2	CNTN2	Contactin-2 (Axonal glycoprotein TAG-1) (Axonin-1) (Transient axonal glycoprotein 1) (TAX-1)	1159	38	51.7	113.34	1040	0	38351000000	777040000	818930000	734780000	680160000	833730000	885090000	955820000	932900000	603980000	575180000	638900000	592040000	891270000	848980000	1005800000	691960000	1096800000	1030200000	945010000	781970000	593720000	647500000	595140000	613140000	855450000	826480000	684990000	606770000	983710000	859410000	944590000	802740000	671550000
F6ZJW6;F6ZJX4	F6ZJW6;F6ZJX4	F6ZJW6	F6ZJW6	P61812	>tr|F6ZJW6|F6ZJW6_MACMU Transforming growth factor beta-2 isoform 2 OS=Macaca mulatta GN=TGFB2 PE=2 SV=1;>tr|F6ZJX4|F6ZJX4_MACMU Uncharacterized protein OS=Macaca mulatta GN=TGFB2 PE=3 SV=1	TGFB2	Transforming growth factor beta-2 isoform 2	TGFB2	Transforming growth factor beta-2 (TGF-beta-2) (BSC-1 cell growth inhibitor) (Glioblastoma-derived T-cell suppressor factor) (G-TSF) (Polyergin)	26	3	9.7	47.747	414	3.9387e-08	366570000	NaN	NaN	NaN	NaN	NaN	NaN	NaN	NaN	11209000	9943300	13025000	NaN	NaN	9389400	11034000	8229900	11452000	NaN	10899000	NaN	12018000	12335000	13005000	15406000	NaN	10942000	NaN	NaN	NaN	8688900	NaN	NaN	12059000
F6ZKQ5	F6ZKQ5	F6ZKQ5	A0A5F8A265	Q6P988	>tr|F6ZKQ5|F6ZKQ5_MACMU Uncharacterized protein OS=Macaca mulatta GN=NOTUM PE=4 SV=1	NOTUM	Uncharacterized protein	NOTUM	Protein notum homolog (EC 3.-.-.-)	22	5	12.9	55.706	496	8.9705e-13	389320000	9750200	9269100	9062000	NaN	NaN	8698300	8854500	8695300	8466800	7414000	7133600	11450000	8028200	NaN	13424000	6693100	NaN	8668700	6276100	10266000	8102200	9886400	8253900	7559500	8757000	9768100	8187300	7703600	9231500	7915300	8475900	9303700	NaN
F6ZL56	F6ZL56	F6ZL56	A0A1D5QQE5	O15394	>tr|F6ZL56|F6ZL56_MACMU Uncharacterized protein (Fragment) OS=Macaca mulatta GN=NCAM2 PE=4 SV=1	NCAM2	Uncharacterized protein (Fragment)	NCAM2	Neural cell adhesion molecule 2 (N-CAM-2) (NCAM-2)	468	24	37	91.178	819	0	12129000000	323690000	279560000	319950000	274230000	188020000	175690000	202380000	187360000	161270000	175680000	196200000	172780000	349880000	434430000	389510000	341240000	207320000	204100000	237500000	197370000	187460000	188100000	201140000	184610000	314790000	306920000	339340000	289290000	183590000	180010000	230650000	224510000	185550000
F6ZLE6;F7GH24	F6ZLE6;F7GH24	F6ZLE6	F6ZLE6	P48147	>tr|F6ZLE6|F6ZLE6_MACMU Prolyl endopeptidase OS=Macaca mulatta GN=PREP PE=2 SV=1;>tr|F7GH24|F7GH24_MACMU Uncharacterized protein OS=Macaca mulatta GN=PREP PE=4 SV=1	PREP	Prolyl endopeptidase	PREP	Prolyl endopeptidase (PE) (EC 3.4.21.26) (Post-proline cleaving enzyme)	3	2	3.8	80.781	710	0.00023591	162340000	NaN	NaN	NaN	NaN	NaN	NaN	NaN	NaN	NaN	NaN	NaN	NaN	NaN	NaN	NaN	NaN	NaN	NaN	NaN	NaN	NaN	NaN	NaN	NaN	NaN	NaN	NaN	NaN	NaN	NaN	NaN	NaN	NaN
F6ZLI7	F6ZLI7	F6ZLI7	F6ZLI7	Q9BXJ3	>tr|F6ZLI7|F6ZLI7_MACMU Uncharacterized protein OS=Macaca mulatta GN=LOC712839 PE=4 SV=1	LOC712839	Uncharacterized protein	C1QTNF4	Complement C1q tumor necrosis factor-related protein 4	81	4	15.1	35.449	331	3.3171e-20	832080000	16729000	14346000	17597000	13415000	16239000	15530000	19968000	15426000	12212000	14436000	16436000	11725000	8603900	21733000	20845000	13224000	NaN	19251000	23175000	18715000	19273000	17227000	22762000	21331000	14766000	16995000	15720000	15655000	17165000	20637000	20723000	17382000	NaN
F6ZNT9	F6ZNT9	F6ZNT9	F6ZNT9	P01036	>tr|F6ZNT9|F6ZNT9_MACMU Uncharacterized protein OS=Macaca mulatta GN=CST1 PE=4 SV=1	CST1	Uncharacterized protein	CST4	Cystatin-S (Cystatin-4) (Cystatin-SA-III) (Salivary acidic protein 1)	149	6	53.2	16.15	141	8.8728e-119	6595300000	212960000	177300000	162860000	212020000	59749000	61788000	56576000	57199000	173770000	95570000	148830000	136280000	206980000	134870000	218750000	214560000	65703000	42563000	44910000	45558000	115380000	121510000	153620000	133550000	239430000	278780000	200180000	246390000	17514000	23716000	50744000	36661000	127940000
F6ZPW9;F6ZPZ6	F6ZPW9;F6ZPZ6	F6ZPW9	F6ZPW9	Q8N3J6	>tr|F6ZPW9|F6ZPW9_MACMU Uncharacterized protein (Fragment) OS=Macaca mulatta GN=CADM2 PE=4 SV=1;>tr|F6ZPZ6|F6ZPZ6_MACMU Uncharacterized protein OS=Macaca mulatta GN=CADM2 PE=4 SV=1	CADM2	Uncharacterized protein (Fragment)	CADM2	Cell adhesion molecule 2 (Immunoglobulin superfamily member 4D) (IgSF4D) (Nectin-like protein 3) (NECL-3) (Synaptic cell adhesion molecule 2) (SynCAM 2)	184	9	29.3	41.159	375	9.5751e-48	2997600000	52763000	56692000	68096000	53570000	59815000	55839000	78303000	69881000	59088000	42604000	55249000	54144000	59413000	71902000	65930000	47300000	48558000	54193000	69730000	56941000	45166000	50338000	51580000	55548000	55359000	58911000	65663000	51147000	60417000	57034000	70163000	62030000	48996000
F6ZQC5	F6ZQC5	F6ZQC5	F6ZQC5	Q9UFP1	>tr|F6ZQC5|F6ZQC5_MACMU Uncharacterized protein (Fragment) OS=Macaca mulatta GN=FAM198A PE=4 SV=1	FAM198A	Uncharacterized protein (Fragment)	FAM198A	Protein FAM198A	17	4	12.2	48.32	441	4.5429e-09	74519000	NaN	NaN	NaN	NaN	NaN	NaN	NaN	NaN	NaN	NaN	NaN	NaN	NaN	NaN	NaN	NaN	NaN	NaN	NaN	NaN	NaN	NaN	NaN	NaN	NaN	NaN	NaN	12667000	NaN	NaN	NaN	NaN	NaN
F6ZS69	F6ZS69	F6ZS69	F6ZS69	P14209	>tr|F6ZS69|F6ZS69_MACMU Uncharacterized protein (Fragment) OS=Macaca mulatta GN=CD99 PE=4 SV=1	LOC720563	Uncharacterized protein (Fragment)	CD99	CD99 antigen (12E7) (E2 antigen) (Protein MIC2) (T-cell surface glycoprotein E2) (CD antigen CD99)	115	5	37	16.762	165	8.9389e-80	3125400000	62416000	54540000	55989000	51941000	38330000	37229000	47700000	33470000	40589000	44663000	36824000	41212000	67434000	84153000	74801000	57041000	77890000	59627000	49760000	53670000	81261000	65625000	65495000	56606000	88084000	75648000	75066000	74818000	55306000	44326000	56864000	62761000	70633000
F6ZTY9	F6ZTY9	F6ZTY9	F6ZTY9	P13521	>tr|F6ZTY9|F6ZTY9_MACMU Uncharacterized protein OS=Macaca mulatta GN=SCG2 PE=4 SV=1	SCG2	Uncharacterized protein	SCG2	Secretogranin-2 (Chromogranin-C) (Secretogranin II) (SgII) [Cleaved into: Secretoneurin (SN)]	1074	28	44.9	70.923	617	0	61903000000	1091200000	1079400000	1480300000	1220400000	1077200000	1070400000	1452800000	1193100000	977610000	1023900000	1206800000	1113200000	1241000000	1680800000	1324000000	1310300000	1115100000	1151500000	1561800000	1111000000	1026500000	1015500000	1305000000	1132500000	1116800000	1098000000	1518700000	1167600000	969830000	1012300000	1623500000	1232400000	1109100000
F6ZUC7	F6ZUC7	F6ZUC7	F6ZUC7	Q86SF2	>tr|F6ZUC7|F6ZUC7_MACMU Uncharacterized protein (Fragment) OS=Macaca mulatta GN=GALNT7 PE=3 SV=1	GALNT7	Uncharacterized protein (Fragment)	GALNT7	N-acetylgalactosaminyltransferase 7 (EC 2.4.1.-) (Polypeptide GalNAc transferase 7) (GalNAc-T7) (pp-GaNTase 7) (Protein-UDP acetylgalactosaminyltransferase 7) (UDP-GalNAc:polypeptide N-acetylgalactosaminyltransferase 7)	4	3	6.2	70.413	614	9.0833e-06	260260000	NaN	NaN	NaN	NaN	NaN	NaN	NaN	NaN	9668300	NaN	NaN	NaN	NaN	NaN	NaN	NaN	NaN	NaN	NaN	NaN	NaN	NaN	NaN	NaN	NaN	NaN	NaN	NaN	NaN	NaN	NaN	NaN	NaN
F6ZVE3;F6ZG74	F6ZVE3;F6ZG74	F6ZVE3	F6ZVE3	Q02818	>tr|F6ZVE3|F6ZVE3_MACMU Uncharacterized protein OS=Macaca mulatta GN=NUCB1 PE=4 SV=1;>tr|F6ZG74|F6ZG74_MACMU Uncharacterized protein OS=Macaca mulatta GN=NUCB1 PE=4 SV=1	NUCB1	Uncharacterized protein	NUCB1	Nucleobindin-1 (CALNUC)	402	17	34.4	52.111	453	1.1846e-151	20091000000	440200000	395970000	301640000	379930000	316300000	349560000	310210000	335780000	462380000	437760000	295410000	374890000	465410000	363380000	496410000	434070000	500870000	345090000	270360000	333970000	408140000	452080000	360570000	445750000	475890000	623990000	370680000	470250000	350610000	363420000	239300000	353820000	523500000
F6ZXR6;F7DHT0	F6ZXR6	F6ZXR6	F6ZXR6	P12109	>tr|F6ZXR6|F6ZXR6_MACMU Uncharacterized protein (Fragment) OS=Macaca mulatta PE=4 SV=1		Uncharacterized protein (Fragment)	COL6A1	Collagen alpha-1(VI) chain	848	25	30.3	105.74	995	0	18773000000	376860000	359480000	320030000	331910000	425680000	390100000	389540000	402960000	377320000	375000000	331470000	356390000	337040000	378150000	401630000	336190000	477790000	397940000	366140000	390750000	363850000	381220000	318220000	336490000	372670000	396820000	355130000	359760000	394090000	410310000	342220000	420460000	395720000
F6ZZL9	F6ZZL9	F6ZZL9	F6ZZL9	P04196	>tr|F6ZZL9|F6ZZL9_MACMU Uncharacterized protein OS=Macaca mulatta GN=HRG PE=4 SV=1	HRG	Uncharacterized protein	HRG	Histidine-rich glycoprotein (Histidine-proline-rich glycoprotein) (HPRG)	1757	29	54.1	59.456	525	0	219130000000	4870400000	5047500000	5090100000	5617500000	6369100000	5125600000	4567500000	4504900000	2864100000	2977700000	2189700000	2872400000	5555200000	5703000000	5026400000	5418100000	6297100000	5195900000	4819700000	4540400000	2426000000	2762200000	2683300000	3020500000	4917500000	4626900000	4771900000	5320900000	6586100000	6084500000	4510600000	5416300000	3044300000
F7A4A6;H9H2R0	F7A4A6;H9H2R0	F7A4A6	H9H2R0	Q96FJ2	>tr|F7A4A6|F7A4A6_MACMU Uncharacterized protein OS=Macaca mulatta GN=EGK_08570 PE=4 SV=1;>tr|H9H2R0|H9H2R0_MACMU Dynein light chain 1, cytoplasmic OS=Macaca mulatta GN=DYNLL1 PE=2 SV=1	EGK_08570;DYNLL1	Uncharacterized protein	Dynll2	Dynein light chain 2, cytoplasmic (Dynein light chain LC8-type 2)	51	2	25	10.088	88	2.5534e-06	832820000	NaN	NaN	NaN	NaN	NaN	18043000	NaN	NaN	NaN	NaN	NaN	17648000	NaN	18344000	20447000	16652000	16885000	18043000	18419000	NaN	19778000	19030000	17497000	18834000	17427000	NaN	17401000	17007000	16065000	17937000	18409000	17903000	NaN
F7A4T4;F7A4R9;F7A4U3;F6SFV7	F7A4T4;F7A4R9;F7A4U3;F6SFV7	F7A4T4	F7A4T4	P11362	>tr|F7A4T4|F7A4T4_MACMU Uncharacterized protein (Fragment) OS=Macaca mulatta GN=FGFR1 PE=4 SV=1;>tr|F7A4R9|F7A4R9_MACMU Fibroblast growth factor receptor OS=Macaca mulatta GN=FGFR1 PE=3 SV=1;>tr|F7A4U3|F7A4U3_MACMU Fibroblast growth factor receptor OS=Maca	FGFR1	Fibroblast growth factor receptor	FGFR1	Fibroblast growth factor receptor 1 (FGFR-1) (EC 2.7.10.1) (Basic fibroblast growth factor receptor 1) (BFGFR) (bFGF-R-1) (Fms-like tyrosine kinase 2) (FLT-2) (N-sam) (Proto-oncogene c-Fgr) (CD antigen CD331)	155	7	11.9	81.507	731	1.1532e-46	6929200000	133910000	153920000	172010000	162990000	143580000	138520000	179570000	135940000	126020000	106850000	147560000	128550000	134230000	183900000	153420000	143910000	167720000	149150000	165970000	115890000	132310000	107810000	138290000	100860000	153440000	145640000	148370000	132080000	149320000	112600000	167650000	121710000	128850000
F7A5A1;F7A593;F7A5X3	F7A5A1;F7A593	F7A5A1	A0A1D5QFH7	P21802	>tr|F7A5A1|F7A5A1_MACMU Uncharacterized protein (Fragment) OS=Macaca mulatta GN=FGFR2 PE=4 SV=1;>tr|F7A593|F7A593_MACMU Uncharacterized protein (Fragment) OS=Macaca mulatta GN=FGFR2 PE=4 SV=1	FGFR2	Uncharacterized protein (Fragment)	FGFR2	Fibroblast growth factor receptor 2 (FGFR-2) (EC 2.7.10.1) (K-sam) (KGFR) (Keratinocyte growth factor receptor) (CD antigen CD332)	128	7	25.2	36.469	330	6.8269e-22	3770200000	59953000	67028000	68920000	65085000	62813000	75268000	96430000	86705000	65618000	58747000	66446000	65734000	72787000	82523000	88676000	68170000	85161000	82449000	85446000	93809000	67019000	54452000	72279000	42527000	63655000	60911000	66688000	65800000	77987000	67120000	95622000	102910000	61352000
F7A5C9	F7A5C9	F7A5C9	A0A1D5QVR4	P54289	>tr|F7A5C9|F7A5C9_MACMU Uncharacterized protein (Fragment) OS=Macaca mulatta GN=CACNA2D1 PE=4 SV=1	CACNA2D1	Uncharacterized protein (Fragment)	CACNA2D1	Voltage-dependent calcium channel subunit alpha-2/delta-1 (Voltage-gated calcium channel subunit alpha-2/delta-1) [Cleaved into: Voltage-dependent calcium channel subunit alpha-2-1; Voltage-dependent calcium channel subunit delta-1]	58	2	23.5	13.73	119	7.5282e-25	3039700000	56176000	64206000	73911000	56884000	55845000	NaN	78176000	75396000	46172000	54227000	58062000	57506000	64073000	72911000	72246000	55510000	59679000	64353000	85398000	61335000	53477000	55857000	61978000	54483000	61014000	58319000	65536000	53432000	62403000	67904000	72605000	68164000	53776000
F7A5D8	F7A5D8	F7A5D8	F7A5D8	P54289	>tr|F7A5D8|F7A5D8_MACMU Uncharacterized protein OS=Macaca mulatta GN=CACNA2D1 PE=4 SV=1	CACNA2D1	Uncharacterized protein	CACNA2D1	Voltage-dependent calcium channel subunit alpha-2/delta-1 (Voltage-gated calcium channel subunit alpha-2/delta-1) [Cleaved into: Voltage-dependent calcium channel subunit alpha-2-1; Voltage-dependent calcium channel subunit delta-1]	118	3	35.7	10.797	98	2.8823e-88	4216200000	78707000	69692000	103700000	66218000	88104000	83538000	99441000	90122000	53850000	63616000	63581000	61846000	87065000	124880000	98057000	81773000	92257000	87294000	120350000	75868000	64105000	75150000	81157000	69169000	81293000	70436000	98650000	78049000	91171000	88353000	120590000	94069000	63538000
F7A6D9;F7A6F7	F7A6D9;F7A6F7	F7A6D9	F7A6D9	Q8WY21	>tr|F7A6D9|F7A6D9_MACMU Uncharacterized protein OS=Macaca mulatta GN=SORCS1 PE=4 SV=1;>tr|F7A6F7|F7A6F7_MACMU Uncharacterized protein OS=Macaca mulatta GN=SORCS1 PE=4 SV=1	SORCS1	Uncharacterized protein	SORCS1	VPS10 domain-containing receptor SorCS1 (hSorCS)	281	13	15.2	129.67	1168	6.6951e-65	3085500000	58263000	56213000	74518000	69998000	60314000	66506000	68368000	68673000	54480000	52549000	68157000	55012000	62483000	61580000	58580000	73871000	47529000	71006000	78618000	78501000	56885000	47680000	55990000	46857000	57217000	69424000	58881000	51953000	58650000	57671000	82736000	66718000	45441000
F7A6Q7	F7A6Q7	F7A6Q7	F7A6Q7	Q9BXJ4	>tr|F7A6Q7|F7A6Q7_MACMU Uncharacterized protein (Fragment) OS=Macaca mulatta GN=LOC702339 PE=4 SV=1	LOC702339	Uncharacterized protein (Fragment)	C1QTNF3	Complement C1q tumor necrosis factor-related protein 3 (Collagenous repeat-containing sequence 26 kDa protein) (CORS26) (Secretory protein CORS26)	27	2	5.2	33.316	306	0.0006202	265080000	7388100	5759100	NaN	5337900	NaN	NaN	NaN	NaN	21054000	14301000	8438500	NaN	6825900	NaN	NaN	NaN	NaN	NaN	NaN	NaN	7996300	6812800	7424100	9347600	5922700	5305100	4290000	4792500	NaN	NaN	NaN	NaN	10500000
F7A8I0	F7A8I0	F7A8I0	P60030	P06310	>tr|F7A8I0|F7A8I0_MACMU Uncharacterized protein (Fragment) OS=Macaca mulatta PE=4 SV=1		Uncharacterized protein (Fragment)	0	Ig kappa chain V-II region RPMI 6410	121	5	61.8	11.009	102	4.6951e-82	4138300000	88818000	83563000	92314000	93946000	118190000	98876000	77646000	89282000	124920000	NaN	93836000	104420000	88983000	69793000	NaN	91047000	118480000	84784000	82328000	84335000	80328000	92017000	93627000	88629000	50980000	52682000	NaN	66249000	114760000	84330000	70991000	60730000	86540000
F7A8W3	F7A8W3	F7A8W3	F7A8W3	P55286	>tr|F7A8W3|F7A8W3_MACMU Cadherin-8 OS=Macaca mulatta GN=CDH8 PE=2 SV=1	CDH8	Cadherin-8	CDH8	Cadherin-8	33	4	7.6	88.252	799	7.1535e-13	368120000	7221700	NaN	8095600	7104600	8341800	7922100	8047000	7537900	6819800	6882000	6943300	7051100	8464900	8394500	8151700	7848200	8052000	7780300	7706800	7007000	NaN	7948800	6403800	NaN	8097600	7847100	7656700	6158700	7938200	9544200	9401500	8728900	7618900
F7A9P0;F7C8E1;F7A9Q5;F7C8D5;F7A9S3;F7C813	F7A9P0;F7C8E1;F7A9Q5;F7C8D5;F7A9S3	F7A9P0	F7A9P0	Q86UX2	>tr|F7A9P0|F7A9P0_MACMU Uncharacterized protein OS=Macaca mulatta PE=4 SV=1;>tr|F7C8E1|F7C8E1_MACMU Uncharacterized protein OS=Macaca mulatta PE=4 SV=1;>tr|F7A9Q5|F7A9Q5_MACMU Uncharacterized protein (Fragment) OS=Macaca mulatta PE=4 SV=1;>tr|F7C8D5|F7C8D5		Uncharacterized protein	ITIH5	Inter-alpha-trypsin inhibitor heavy chain H5 (ITI heavy chain H5) (ITI-HC5) (Inter-alpha-inhibitor heavy chain 5)	1484	44	56.4	104.38	942	0	60891000000	1028000000	969130000	940260000	850490000	1186700000	1175600000	1108900000	1114400000	1401700000	1241800000	1195800000	1185400000	1209100000	1284400000	1294200000	957470000	1411600000	1362900000	1116100000	1097700000	1338900000	1292300000	1400900000	1255800000	1214600000	1150100000	1153500000	1114600000	1342400000	1369400000	1177800000	1270800000	1617800000
F7A9T8;F7DD08;F7A9U6;CON__Q9TRI1	F7A9T8;F7DD08	F7A9T8	F7A9T8	P19823	>tr|F7A9T8|F7A9T8_MACMU Uncharacterized protein OS=Macaca mulatta GN=ITIH2 PE=4 SV=1;>tr|F7DD08|F7DD08_MACMU Uncharacterized protein OS=Macaca mulatta GN=ITIH2 PE=4 SV=1	ITIH2	Uncharacterized protein	ITIH2	Inter-alpha-trypsin inhibitor heavy chain H2 (ITI heavy chain H2) (ITI-HC2) (Inter-alpha-inhibitor heavy chain 2) (Inter-alpha-trypsin inhibitor complex component II) (Serum-derived hyaluronan-associated protein) (SHAP)	568	19	29.8	105.15	936	0	18875000000	315490000	292210000	322740000	330540000	576390000	443250000	337970000	384440000	420910000	387840000	279700000	345510000	342290000	362210000	308530000	311680000	564580000	441960000	399200000	377820000	271320000	346620000	284680000	445540000	304770000	261600000	323320000	348100000	663270000	514600000	408300000	430760000	440830000
F7AB32	F7AB32	F7AB32	F7AB32	Q8WWA0	>tr|F7AB32|F7AB32_MACMU Uncharacterized protein OS=Macaca mulatta GN=ITLN1 PE=4 SV=1	ITLN1	Uncharacterized protein	ITLN1	Intelectin-1 (ITLN-1) (Endothelial lectin HL-1) (Galactofuranose-binding lectin) (Intestinal lactoferrin receptor) (Omentin)	54	7	35.8	34.609	313	1.3254e-32	815250000	NaN	15863000	27101000	15399000	26667000	24215000	21600000	16968000	11223000	12711000	NaN	13039000	16279000	24364000	17147000	19768000	28469000	25672000	18233000	19735000	NaN	NaN	NaN	NaN	NaN	22923000	NaN	31742000	25958000	24942000	24809000	26337000	NaN
F7AD90;F6VD61	F7AD90;F6VD61	F7AD90	F7AD90	P10253	>tr|F7AD90|F7AD90_MACMU Uncharacterized protein OS=Macaca mulatta GN=GAA PE=4 SV=1;>tr|F6VD61|F6VD61_MACMU Uncharacterized protein OS=Macaca mulatta GN=GAA PE=4 SV=1	GAA	Uncharacterized protein	GAA	Lysosomal alpha-glucosidase (EC 3.2.1.20) (Acid maltase) (Aglucosidase alfa) [Cleaved into: 76 kDa lysosomal alpha-glucosidase; 70 kDa lysosomal alpha-glucosidase]	59	5	9.1	103.33	933	1.9467e-47	1268100000	23856000	33264000	23805000	25502000	NaN	22167000	25198000	27658000	18700000	30879000	21249000	24324000	31340000	25081000	33970000	24873000	35572000	36048000	26470000	24350000	22182000	21512000	25570000	20301000	25549000	23856000	25517000	23096000	19713000	29205000	37400000	32384000	22638000
F7ADF9;F6X4J3;F7GQ62	F7ADF9;F6X4J3;F7GQ62	F7ADF9	F7ADF9	Q92859	>tr|F7ADF9|F7ADF9_MACMU Uncharacterized protein (Fragment) OS=Macaca mulatta GN=NEO1 PE=4 SV=1;>tr|F6X4J3|F6X4J3_MACMU Uncharacterized protein (Fragment) OS=Macaca mulatta GN=NEO1 PE=4 SV=1;>tr|F7GQ62|F7GQ62_MACMU Uncharacterized protein (Fragment) OS=Maca	NEO1	Uncharacterized protein (Fragment)	NEO1	Neogenin (Immunoglobulin superfamily DCC subclass member 2)	536	25	25.5	149.76	1365	0	15117000000	277990000	276790000	322060000	263480000	286880000	309820000	337280000	320080000	227040000	258840000	272400000	235710000	304380000	440560000	339400000	303280000	365070000	327540000	408960000	335980000	251820000	264240000	273780000	239770000	301280000	300280000	324890000	277330000	321300000	290460000	420530000	351370000	245500000
F7AFB9;F7AFB0	F7AFB9;F7AFB0	F7AFB9	F7AFB9	Q8N428	>tr|F7AFB9|F7AFB9_MACMU Uncharacterized protein OS=Macaca mulatta GN=GALNT16 PE=3 SV=1;>tr|F7AFB0|F7AFB0_MACMU Uncharacterized protein OS=Macaca mulatta GN=GALNT16 PE=3 SV=1	GALNTL1	Uncharacterized protein	GALNT16	Polypeptide N-acetylgalactosaminyltransferase 16 (EC 2.4.1.41) (Polypeptide GalNAc transferase 16) (GalNAc-T16) (Polypeptide GalNAc transferase-like protein 1) (GalNAc-T-like protein 1) (pp-GaNTase-like protein 1) (Polypeptide N-acetylgalactosaminyltransferase-like protein 1) (Protein-UDP acetylgalactosaminyltransferase-like protein 1) (UDP-GalNAc:polypeptide N-acetylgalactosaminyltransferase-lik…	3	3	4.4	60.691	541	5.1352e-05	584600000	NaN	NaN	NaN	NaN	NaN	NaN	NaN	NaN	19934000	NaN	NaN	NaN	NaN	NaN	NaN	NaN	NaN	NaN	NaN	NaN	NaN	NaN	NaN	NaN	NaN	NaN	NaN	NaN	NaN	NaN	NaN	NaN	NaN
F7AG82;F7AG99;F6S395;F7AG89	F7AG82	F7AG82	F7AG82	P12111	>tr|F7AG82|F7AG82_MACMU Uncharacterized protein OS=Macaca mulatta GN=COL6A3 PE=4 SV=1	COL6A3	Uncharacterized protein	COL6A3	Collagen alpha-3(VI) chain	1141	75	32.7	320.97	2969	0	18513000000	279950000	287910000	277770000	282000000	348350000	347470000	320170000	332580000	476130000	488570000	470910000	438180000	265730000	290050000	344420000	257760000	408040000	354320000	318640000	316420000	471870000	502750000	446650000	427060000	286580000	322240000	270890000	274470000	356770000	362770000	294130000	328330000	489020000
F7AGQ0	F7AGQ0	F7AGQ0	F7AGQ0	Q9H2A7	>tr|F7AGQ0|F7AGQ0_MACMU Uncharacterized protein OS=Macaca mulatta GN=CXCL16 PE=4 SV=1	CXCL16	Uncharacterized protein	CXCL16	C-X-C motif chemokine 16 (Scavenger receptor for phosphatidylserine and oxidized low density lipoprotein) (SR-PSOX) (Small-inducible cytokine B16) (Transmembrane chemokine CXCL16)	143	5	20.7	26.72	251	2.2299e-43	3619600000	69356000	79081000	69116000	64942000	27573000	52115000	55567000	52311000	96195000	58638000	82327000	96170000	73887000	96656000	103790000	86919000	61188000	56623000	66763000	60549000	96788000	82852000	112710000	67354000	61964000	66887000	85613000	74529000	50847000	40260000	55422000	46018000	76696000
F7AGS3;F7GCX9	F7AGS3;F7GCX9	F7AGS3	F7AGS3	P48058	>tr|F7AGS3|F7AGS3_MACMU Glutamate receptor 4 isoform 3 OS=Macaca mulatta GN=GRIA4 PE=2 SV=1;>tr|F7GCX9|F7GCX9_MACMU Uncharacterized protein OS=Macaca mulatta GN=GRIA4 PE=4 SV=1	GRIA4	Glutamate receptor 4 isoform 3	GRIA4	Glutamate receptor 4 (GluR-4) (GluR4) (AMPA-selective glutamate receptor 4) (GluR-D) (Glutamate receptor ionotropic, AMPA 4) (GluA4)	60	7	21.7	49.162	433	9.5484e-31	985200000	21080000	19402000	NaN	NaN	20019000	18969000	25238000	22598000	NaN	10651000	NaN	17947000	20606000	20228000	NaN	NaN	28076000	35219000	39669000	31218000	11382000	20732000	13953000	18060000	21175000	NaN	15642000	NaN	33562000	25181000	32211000	29926000	15823000
F7AGY8;F7AGY0	F7AGY8;F7AGY0	F7AGY8	F7AGY8	Q6ZRP7	>tr|F7AGY8|F7AGY8_MACMU Sulfhydryl oxidase (Fragment) OS=Macaca mulatta GN=QSOX2 PE=3 SV=1;>tr|F7AGY0|F7AGY0_MACMU Sulfhydryl oxidase (Fragment) OS=Macaca mulatta GN=QSOX2 PE=3 SV=1	QSOX2	Sulfhydryl oxidase (Fragment)	QSOX2	Sulfhydryl oxidase 2 (EC 1.8.3.2) (Neuroblastoma-derived sulfhydryl oxidase) (Quiescin Q6-like protein 1)	180	11	27.6	54.495	489	1.476e-56	2834700000	45608000	45769000	56281000	50526000	55753000	52221000	56220000	51809000	51842000	54483000	57963000	50155000	57433000	73102000	71383000	53855000	72370000	70356000	71460000	54043000	55147000	58181000	61349000	43401000	57425000	50688000	53604000	44654000	56569000	49055000	70284000	62647000	48995000
F7AIZ5	F7AIZ5	F7AIZ5	F7AIZ5	Q6UWR7	>tr|F7AIZ5|F7AIZ5_MACMU Uncharacterized protein OS=Macaca mulatta GN=ENPP6 PE=4 SV=1	ENPP6	Uncharacterized protein	ENPP6	Ectonucleotide pyrophosphatase/phosphodiesterase family member 6 (E-NPP 6) (NPP-6) (EC 3.1.4.-) (EC 3.1.4.38) (Choline-specific glycerophosphodiester phosphodiesterase) (Glycerophosphocholine cholinephosphodiesterase) (GPC-Cpde)	48	4	9.8	50.38	441	1.0787e-08	371570000	6363200	7459900	9304000	7531600	6610500	7475100	9767100	6800800	6224200	5663100	7731500	7009700	7690200	9444900	8416500	7682400	9047100	NaN	6987200	8110400	7138400	5152100	8570000	NaN	6411600	10607000	8280800	7140000	8180500	5693400	9744900	11552000	6804800
F7AJA1	F7AJA1	F7AJA1	F7AJA1	O94919	>tr|F7AJA1|F7AJA1_MACMU Endonuclease domain-containing 1 protein OS=Macaca mulatta GN=ENDOD1 PE=2 SV=1	ENDOD1	Endonuclease domain-containing 1 protein	ENDOD1	Endonuclease domain-containing 1 protein (EC 3.1.30.-)	212	8	27	55.031	500	3.7042e-165	4429100000	99553000	95626000	87766000	83671000	78984000	77132000	88539000	80784000	78185000	69804000	86253000	86866000	88955000	106390000	113560000	95057000	98567000	85098000	96204000	86050000	87923000	77796000	87889000	66297000	97687000	98576000	90155000	85738000	90264000	73924000	97881000	98497000	77488000
F7ALN6;CON__Q29RQ1	F7ALN6	F7ALN6	F7ALN6	P10643	>tr|F7ALN6|F7ALN6_MACMU Uncharacterized protein OS=Macaca mulatta GN=C7 PE=4 SV=1	C7	Uncharacterized protein	C7	Complement component C7	2540	48	63.9	93.447	843	0	210840000000	5753300000	5707600000	5493800000	6460300000	2893200000	2912200000	2729200000	2887000000	2978800000	3146600000	3312500000	3498200000	4705300000	6252800000	6712100000	5980000000	3022900000	2898800000	2909800000	2855800000	3351500000	3305200000	3498200000	2835800000	5565300000	6306700000	5619500000	6720500000	2881000000	3179500000	2816700000	3223700000	2989600000
F7AP45	F7AP45	F7AP45	F7AP45	O95502	>tr|F7AP45|F7AP45_MACMU Uncharacterized protein (Fragment) OS=Macaca mulatta PE=4 SV=1		Uncharacterized protein (Fragment)	NPTXR	Neuronal pentraxin receptor	599	21	49.8	48.38	452	1.4106e-301	33206000000	624450000	635440000	756320000	630250000	590110000	606920000	707100000	667240000	515760000	518140000	521640000	526420000	753440000	1011500000	817410000	755830000	808950000	730400000	795140000	609470000	533390000	586880000	586090000	610880000	764260000	716790000	841810000	696810000	670290000	630990000	816480000	771440000	628210000
F7AR46	F7AR46	F7AR46	F7AR46	O60279	>tr|F7AR46|F7AR46_MACMU Uncharacterized protein (Fragment) OS=Macaca mulatta GN=LOC709616 PE=4 SV=1	LOC709616	Uncharacterized protein (Fragment)	SUSD5	Sushi domain-containing protein 5	239	11	16.4	82.656	768	1.2219e-105	5472900000	96746000	103720000	127710000	85210000	82554000	101970000	130810000	102380000	85800000	107930000	91196000	76559000	102380000	162980000	114780000	96448000	136850000	108370000	129510000	96382000	111940000	115670000	105860000	97126000	118060000	135560000	120290000	92706000	111390000	100950000	125380000	133620000	103980000
F7ARH2;F7ARG4	F7ARH2;F7ARG4	F7ARH2	A0A1D5QZV9	P51693	>tr|F7ARH2|F7ARH2_MACMU Uncharacterized protein OS=Macaca mulatta GN=APLP1 PE=4 SV=1;>tr|F7ARG4|F7ARG4_MACMU Uncharacterized protein OS=Macaca mulatta GN=APLP1 PE=4 SV=1	APLP1	Uncharacterized protein	APLP1	Amyloid-like protein 1 (APLP) (APLP-1) [Cleaved into: C30]	2760	33	46.9	72.66	655	0	211540000000	3705600000	3970900000	4264900000	3737000000	3874900000	3924000000	4576600000	4166600000	3485600000	3480000000	4118800000	3588700000	4230800000	4454500000	4242700000	4336300000	3677500000	4461100000	4646600000	3715200000	3854500000	3846400000	4520900000	3734400000	4036100000	4058500000	4037200000	3320900000	3914800000	3835200000	4913600000	3928700000	3708400000
F7ASF6	F7ASF6	F7ASF6	F7ASF6	O00584	>tr|F7ASF6|F7ASF6_MACMU Ribonuclease T2 OS=Macaca mulatta GN=RNASET2 PE=2 SV=1	RNASET2	Ribonuclease T2	RNASET2	Ribonuclease T2 (EC 3.1.27.-) (Ribonuclease 6)	167	7	40.2	29.573	256	8.5878e-75	4533000000	92200000	87450000	79807000	74060000	97826000	90433000	86378000	94837000	98841000	82839000	75526000	91737000	109590000	81674000	103420000	75564000	110430000	97068000	94812000	85812000	94999000	78989000	82281000	85362000	79279000	90706000	86977000	82651000	97335000	107130000	83710000	115470000	97297000
F7AT15;F7AT08	F7AT15;F7AT08	F7AT15	F7AT08	Q9NY97	>tr|F7AT15|F7AT15_MACMU Uncharacterized protein (Fragment) OS=Macaca mulatta GN=B3GNT2 PE=4 SV=1;>tr|F7AT08|F7AT08_MACMU UDP-GlcNAc:betaGal beta-1,3-N-acetylglucosaminyltransferase 2 OS=Macaca mulatta GN=B3GNT2 PE=2 SV=1	B3GNT2	Uncharacterized protein (Fragment)	B3GNT2	UDP-GlcNAc:betaGal beta-1,3-N-acetylglucosaminyltransferase 2 (BGnT-2) (Beta-1,3-Gn-T2) (Beta-1,3-N-acetylglucosaminyltransferase 2) (Beta3Gn-T2) (EC 2.4.1.-) (Beta-1,3-N-acetylglucosaminyltransferase 1) (BGnT-1) (Beta-1,3-Gn-T1) (Beta3Gn-T1) (Beta-1,3-galactosyltransferase 7) (Beta-1,3-GalTase 7) (Beta3Gal-T7) (Beta3GalT7) (b3Gal-T7) (Beta-3-Gx-T7) (UDP-Gal:beta-GlcNAc beta-1,3-galactosyltransfe…	220	11	32.1	45.236	392	4.2634e-77	2912900000	57851000	46619000	47113000	50940000	57275000	61463000	53600000	58165000	57254000	61160000	49493000	56363000	57722000	69217000	68201000	54193000	78059000	59481000	58716000	57577000	51090000	56436000	44102000	50476000	60486000	66647000	69336000	51608000	66709000	55921000	67597000	64896000	52308000
F7AV81;P02026;F7AP85;CON__P02070;Q03903;P68077;Q28507;F7HAW8;F7APQ4;CON__Q3SX09	F7AV81;P02026;F7AP85	F7AV81	F7AV81	P68871	>tr|F7AV81|F7AV81_MACMU Hemoglobin beta chain OS=Macaca mulatta GN=HBB PE=2 SV=1;>sp|P02026|HBB_MACMU Hemoglobin subunit beta OS=Macaca mulatta GN=HBB PE=1 SV=1;>tr|F7AP85|F7AP85_MACMU Hemoglobin subunit beta OS=Macaca mulatta GN=HBB PE=3 SV=1	HBB	Hemoglobin subunit beta	HBB	Hemoglobin subunit beta (Beta-globin) (Hemoglobin beta chain) [Cleaved into: LVV-hemorphin-7; Spinorphin]	607	12	93.9	16.114	147	1.9314e-256	38130000000	1080300000	685480000	7550500000	1465500000	457030000	301730000	327470000	231470000	240020000	285690000	251390000	116980000	242570000	3133500000	148930000	3839300000	242130000	242720000	200250000	268140000	369450000	62756000	309230000	110270000	495330000	399080000	1320600000	1533600000	108200000	672170000	163480000	172670000	78939000
F7AV87	F7AV87	F7AV87	F7AV87	O75071	>tr|F7AV87|F7AV87_MACMU Uncharacterized protein OS=Macaca mulatta GN=LOC710246 PE=4 SV=1	LOC710246	Uncharacterized protein	EFCAB14	EF-hand calcium-binding domain-containing protein 14	40	3	8.5	54.759	495	3.6523e-33	1577900000	72320000	49441000	58479000	43299000	NaN	57081000	22117000	NaN	51836000	NaN	40859000	NaN	39762000	57756000	46342000	35509000	41963000	NaN	NaN	NaN	NaN	22585000	39921000	38001000	NaN	NaN	46925000	18824000	NaN	NaN	51093000	NaN	38572000
F7AVS7	F7AVS7	F7AVS7	F7AVS7	Q9Y5Y7	>tr|F7AVS7|F7AVS7_MACMU Uncharacterized protein OS=Macaca mulatta GN=LYVE1 PE=4 SV=1	LYVE1	Uncharacterized protein	LYVE1	Lymphatic vessel endothelial hyaluronic acid receptor 1 (LYVE-1) (Cell surface retention sequence-binding protein 1) (CRSBP-1) (Extracellular link domain-containing protein 1) (Hyaluronic acid receptor)	119	5	14.3	35.213	321	2.4223e-13	4432300000	59803000	61936000	75348000	71011000	74497000	68283000	76766000	85972000	87622000	76214000	83429000	98822000	87976000	107010000	105000000	83725000	101350000	95051000	93870000	101920000	98264000	79786000	86371000	80847000	65222000	71168000	76875000	78092000	106440000	103480000	89202000	114140000	98334000
F7AW94;F7GV16;F6VFC8;F7DAA2;F6Y6D2;F6ZCW2;F6YH72;F7AWA3;F7FN53;F6QJ26	F7AW94;F7GV16;F6VFC8	F7AW94	F7AW94	P68104	>tr|F7AW94|F7AW94_MACMU Elongation factor 1-alpha OS=Macaca mulatta GN=LOC722466 PE=2 SV=1;>tr|F7GV16|F7GV16_MACMU Elongation factor 1-alpha OS=Macaca mulatta GN=LOC722466 PE=3 SV=1;>tr|F6VFC8|F6VFC8_MACMU Elongation factor 1-alpha OS=Macaca mulatta GN=LOC	LOC722466	Elongation factor 1-alpha	EEF1A1	Elongation factor 1-alpha 1 (EF-1-alpha-1) (Elongation factor Tu) (EF-Tu) (Eukaryotic elongation factor 1 A-1) (eEF1A-1) (Leukocyte receptor cluster member 7)	29	7	14.3	50.14	462	8.1245e-25	928770000	19520000	16970000	45106000	12315000	15062000	13305000	13545000	12303000	11930000	26581000	43823000	16101000	11392000	16870000	NaN	NaN	14619000	12845000	7893000	15662000	16122000	12434000	14217000	17392000	16399000	32388000	11540000	12571000	11899000	15064000	NaN	15196000	12119000
F7AXI7	F7AXI7	F7AXI7	F7AXI7	P01178	>tr|F7AXI7|F7AXI7_MACMU Uncharacterized protein OS=Macaca mulatta GN=OXT PE=4 SV=1	OXT	Uncharacterized protein	OXT	Oxytocin-neurophysin 1 (OT-NPI) [Cleaved into: Oxytocin (Ocytocin); Neurophysin 1]	67	3	38.4	12.797	125	7.4169e-24	751600000	14589000	15462000	16670000	17441000	14997000	NaN	12768000	13752000	21708000	15072000	24289000	17618000	14731000	14833000	17563000	17646000	15523000	10550000	NaN	11421000	17280000	15568000	19184000	17384000	NaN	20180000	11481000	11446000	13399000	14960000	NaN	16223000	15096000
F7AZD4	F7AZD4	F7AZD4	F7AZD4	P12955	>tr|F7AZD4|F7AZD4_MACMU Uncharacterized protein (Fragment) OS=Macaca mulatta GN=PEPD PE=3 SV=1	PEPD	Uncharacterized protein (Fragment)	PEPD	Xaa-Pro dipeptidase (X-Pro dipeptidase) (EC 3.4.13.9) (Imidodipeptidase) (Peptidase D) (Proline dipeptidase) (Prolidase)	9	4	8.7	54.554	492	9.9421e-09	297590000	6939100	NaN	NaN	NaN	NaN	NaN	6129600	5580700	NaN	NaN	NaN	6215700	10973000	7893600	NaN	8679100	NaN	NaN	6509700	NaN	6008900	NaN	NaN	NaN	6780200	NaN	NaN	NaN	NaN	NaN	NaN	NaN	6101200
F7B0D0;F7AZN6	F7B0D0;F7AZN6	F7B0D0	F7B0D0	Q9Y287	>tr|F7B0D0|F7B0D0_MACMU Integral membrane protein 2B OS=Macaca mulatta GN=ITM2B PE=2 SV=1;>tr|F7AZN6|F7AZN6_MACMU Uncharacterized protein OS=Macaca mulatta GN=ITM2B PE=4 SV=1	ITM2B	Integral membrane protein 2B	ITM2B	Integral membrane protein 2B (Immature BRI2) (imBRI2) (Protein E25B) (Transmembrane protein BRI) (Bri) [Cleaved into: BRI2, membrane form (Mature BRI2) (mBRI2); BRI2 intracellular domain (BRI2 ICD); BRI2C, soluble form; Bri23 peptide (Bri2-23) (ABri23) (C-terminal peptide) (P23 peptide)]	123	5	19.5	30.338	266	5.9608e-20	2536600000	46084000	41790000	42771000	51334000	34468000	32753000	36210000	45292000	47401000	59420000	46403000	33993000	70172000	82662000	111930000	72189000	49653000	51303000	37451000	50985000	58006000	45178000	63052000	49728000	57892000	41703000	66419000	64322000	49401000	48255000	41057000	55463000	56021000
F7B3H7	F7B3H7	F7B3H7	F7B3H7	Q10471	>tr|F7B3H7|F7B3H7_MACMU Polypeptide N-acetylgalactosaminyltransferase 2 OS=Macaca mulatta GN=GALNT2 PE=2 SV=1	GALNT2	Polypeptide N-acetylgalactosaminyltransferase 2	GALNT2	Polypeptide N-acetylgalactosaminyltransferase 2 (EC 2.4.1.41) (Polypeptide GalNAc transferase 2) (GalNAc-T2) (pp-GaNTase 2) (Protein-UDP acetylgalactosaminyltransferase 2) (UDP-GalNAc:polypeptide N-acetylgalactosaminyltransferase 2) [Cleaved into: Polypeptide N-acetylgalactosaminyltransferase 2 soluble form]	68	11	24.5	64.704	571	4.8595e-30	1978400000	37681000	38664000	36861000	41646000	34916000	32731000	32253000	34655000	40119000	42283000	29949000	37168000	46063000	41698000	55467000	36024000	44980000	39215000	42911000	33111000	51592000	40598000	40210000	44703000	46946000	46381000	33107000	36111000	44679000	36389000	37048000	42304000	44236000
F7B4I9	F7B4I9	F7B4I9	F7B4I9	P25774	>tr|F7B4I9|F7B4I9_MACMU Uncharacterized protein OS=Macaca mulatta GN=CTSS PE=3 SV=1	CTSS	Uncharacterized protein	CTSS	Cathepsin S (EC 3.4.22.27)	91	5	24.8	38.375	331	3.8077e-53	1581600000	27927000	23581000	20092000	18252000	29879000	25074000	24482000	30101000	30767000	40783000	35614000	41364000	24744000	27619000	32296000	20853000	46357000	28342000	31356000	35489000	39216000	40231000	34839000	32822000	27331000	22409000	23804000	23947000	32357000	33540000	28375000	28149000	36032000
F7B4P4	F7B4P4	F7B4P4	F7B4P4	O15354	>tr|F7B4P4|F7B4P4_MACMU Putative G-protein coupled receptor 37 OS=Macaca mulatta GN=GPR37 PE=2 SV=1	GPR37	Putative G-protein coupled receptor 37	GPR37	Prosaposin receptor GPR37 (Endothelin B receptor-like protein 1) (ETBR-LP-1) (G-protein coupled receptor 37) (Parkin-associated endothelin receptor-like receptor) (PAELR)	236	8	14.5	67.301	613	4.9853e-185	5240200000	105010000	124820000	93959000	101390000	90749000	84553000	115540000	89188000	103920000	82823000	104260000	98141000	107980000	128330000	134290000	108310000	111460000	102030000	109070000	92586000	102300000	93625000	109190000	89862000	119090000	122220000	110240000	115430000	89965000	87828000	110960000	104260000	110440000
F7B5R1;F6TPP3	F7B5R1;F6TPP3	F7B5R1	F6TPP3	O60888	>tr|F7B5R1|F7B5R1_MACMU Protein CutA isoform 3 OS=Macaca mulatta GN=CUTA PE=2 SV=1;>tr|F6TPP3|F6TPP3_MACMU Uncharacterized protein (Fragment) OS=Macaca mulatta GN=CUTA PE=4 SV=1	CUTA	Protein CutA isoform 3	CUTA	Protein CutA (Acetylcholinesterase-associated protein) (Brain acetylcholinesterase putative membrane anchor)	224	4	25.1	19.142	179	7.128e-106	13919000000	255270000	267780000	338230000	257860000	244220000	233950000	253010000	235540000	252900000	229930000	274080000	294370000	356060000	487360000	407990000	264700000	215960000	215690000	282120000	206080000	224270000	217170000	275600000	230050000	308700000	247600000	355240000	264540000	275600000	231160000	312900000	280750000	239950000
F7B749	F7B749	F7B749	F7B749	P22792	>tr|F7B749|F7B749_MACMU Uncharacterized protein OS=Macaca mulatta GN=CPN2 PE=4 SV=1	CPN2	Uncharacterized protein	CPN2	Carboxypeptidase N subunit 2 (Carboxypeptidase N 83 kDa chain) (Carboxypeptidase N large subunit) (Carboxypeptidase N polypeptide 2) (Carboxypeptidase N regulatory subunit)	190	13	29.7	60.508	545	2.7265e-114	3189000000	68227000	55583000	59756000	55933000	90075000	85357000	78659000	75244000	44708000	37502000	26086000	36859000	63724000	79828000	68351000	59811000	115430000	88496000	80945000	71980000	30025000	48496000	37176000	51045000	75659000	66198000	73215000	71315000	120070000	98164000	79969000	88763000	44982000
F7B7C7;F6SL60;F6R0C8;F6R0F5	F7B7C7;F6SL60;F6R0C8;F6R0F5	F7B7C7	F7B7C7	P35749	>tr|F7B7C7|F7B7C7_MACMU Uncharacterized protein OS=Macaca mulatta PE=4 SV=1;>tr|F6SL60|F6SL60_MACMU Uncharacterized protein OS=Macaca mulatta PE=4 SV=1;>tr|F6R0C8|F6R0C8_MACMU Uncharacterized protein OS=Macaca mulatta PE=4 SV=1;>tr|F6R0F5|F6R0F5_MACMU Unch		Uncharacterized protein	MYH11	Myosin-11 (Myosin heavy chain 11) (Myosin heavy chain, smooth muscle isoform) (SMMHC)	9	3	3.7	222.53	1929	2.8668e-15	315470000	NaN	NaN	NaN	NaN	NaN	NaN	NaN	NaN	NaN	NaN	NaN	NaN	NaN	NaN	NaN	NaN	NaN	NaN	NaN	NaN	NaN	NaN	NaN	NaN	NaN	NaN	NaN	NaN	NaN	NaN	NaN	NaN	NaN
F7B7D7;F7B708;F7HRA5	F7B7D7;F7B708	F7B7D7	F7B7D7	P35579	>tr|F7B7D7|F7B7D7_MACMU Uncharacterized protein OS=Macaca mulatta PE=4 SV=1;>tr|F7B708|F7B708_MACMU Uncharacterized protein (Fragment) OS=Macaca mulatta PE=4 SV=1		Uncharacterized protein	MYH9	Myosin-9 (Cellular myosin heavy chain, type A) (Myosin heavy chain 9) (Myosin heavy chain, non-muscle IIa) (Non-muscle myosin heavy chain A) (NMMHC-A) (Non-muscle myosin heavy chain IIa) (NMMHC II-a) (NMMHC-IIA)	43	18	13.7	214.46	1857	3.2447e-51	762650000	10008000	8238700	36202000	8394900	10483000	8748000	6021200	6922000	5055000	10873000	17353000	10461000	3612900	7269000	6500700	5628600	8125300	2572000	4976600	7216500	4162800	5287700	3698500	5445700	8683500	9107000	11287000	3359200	NaN	7076200	3792200	7628900	NaN
F7B7R7	F7B7R7	F7B7R7	A0A5F8AIP9	Q15828	>tr|F7B7R7|F7B7R7_MACMU Uncharacterized protein OS=Macaca mulatta GN=CST6 PE=4 SV=1	CST6	Uncharacterized protein	CST6	Cystatin-M (Cystatin-6) (Cystatin-E)	253	8	57.3	17.254	157	5.7313e-191	13053000000	342730000	334530000	368720000	334920000	21454000	17766000	25831000	22594000	366930000	323750000	349750000	395470000	391680000	363550000	438430000	366990000	20513000	27518000	23973000	21551000	364770000	402930000	391620000	435900000	339560000	353370000	358580000	337630000	31607000	26951000	6537500	32051000	368000000
F7B8S4	F7B8S4	F7B8S4	F7B8S4	O00533	>tr|F7B8S4|F7B8S4_MACMU Uncharacterized protein OS=Macaca mulatta GN=CHL1 PE=4 SV=1	CHL1	Uncharacterized protein	CHL1	Neural cell adhesion molecule L1-like protein (Close homolog of L1) [Cleaved into: Processed neural cell adhesion molecule L1-like protein]	2140	38	37.6	136.93	1226	0	145500000000	2280300000	2370100000	2845900000	2235700000	3123400000	3051800000	3805900000	3243200000	2181500000	2201100000	2596800000	2302000000	2585000000	3712700000	3049200000	2434000000	3634300000	3630600000	4383100000	2965900000	2260900000	2514100000	2651300000	2295800000	2489100000	2415000000	2754500000	2084600000	3442900000	3052400000	4432100000	3396600000	2190500000
F7B8Z2	F7B8Z2	F7B8Z2	F7B8Z2	Q08629	>tr|F7B8Z2|F7B8Z2_MACMU Testican-1 OS=Macaca mulatta GN=SPOCK1 PE=2 SV=1	SPOCK1	Testican-1	SPOCK1	Testican-1 (Protein SPOCK)	142	8	28.5	49.155	439	4.499e-51	3202900000	60140000	63152000	67260000	58950000	74443000	75119000	68555000	79142000	39703000	29676000	36050000	48689000	62271000	94592000	81006000	75532000	88120000	86752000	76397000	61588000	54491000	42374000	41320000	28230000	60440000	81939000	74774000	71559000	85822000	81304000	82119000	83551000	54328000
F7BA07;F7GRJ8	F7BA07	F7BA07	H9ESH1	O00264	>tr|F7BA07|F7BA07_MACMU Membrane-associated progesterone receptor component 1 OS=Macaca mulatta GN=PGRMC1 PE=2 SV=1	PGRMC1	Membrane-associated progesterone receptor component 1	PGRMC1	Membrane-associated progesterone receptor component 1 (mPR)	27	4	20.5	21.657	195	6.8567e-09	211880000	5876300	NaN	NaN	NaN	NaN	NaN	7747600	NaN	NaN	NaN	6133200	NaN	NaN	6325200	2771800	4846400	11793000	NaN	13453000	4657600	6400600	NaN	NaN	4576200	6418800	8521800	NaN	5529600	NaN	6990300	6035300	NaN	6519500
F7BAA9	F7BAA9	F7BAA9	F7BAA9	P05164	>tr|F7BAA9|F7BAA9_MACMU Uncharacterized protein OS=Macaca mulatta GN=MPO PE=4 SV=1	MPO	Uncharacterized protein	MPO	Myeloperoxidase (MPO) (EC 1.11.2.2) [Cleaved into: Myeloperoxidase; 89 kDa myeloperoxidase; 84 kDa myeloperoxidase; Myeloperoxidase light chain; Myeloperoxidase heavy chain]	16	7	13.3	87.238	776	2.6549e-24	143490000	NaN	6100000	21305000	4107600	4283700	3295100	NaN	NaN	NaN	NaN	NaN	NaN	NaN	NaN	NaN	NaN	NaN	NaN	NaN	NaN	NaN	NaN	NaN	NaN	NaN	7052800	38242000	7390500	NaN	4529500	NaN	2901600	NaN
F7BAD3;F6VEE0	F7BAD3;F6VEE0	F7BAD3	F7BAD3	P61160	>tr|F7BAD3|F7BAD3_MACMU Actin-related protein 2 isoform b OS=Macaca mulatta GN=ACTR2 PE=2 SV=1;>tr|F6VEE0|F6VEE0_MACMU Uncharacterized protein OS=Macaca mulatta GN=ACTR2 PE=3 SV=1	ACTR2	Actin-related protein 2 isoform b	ACTR2	Actin-related protein 2 (Actin-like protein 2)	15	2	5.6	44.76	394	4.9096e-05	44193000	NaN	NaN	NaN	NaN	NaN	NaN	NaN	NaN	NaN	NaN	NaN	NaN	NaN	NaN	NaN	NaN	NaN	NaN	NaN	NaN	NaN	NaN	NaN	NaN	NaN	NaN	NaN	NaN	NaN	NaN	NaN	NaN	NaN
F7BC33	F7BC33	F7BC33	F7BC33	P45877	>tr|F7BC33|F7BC33_MACMU Peptidyl-prolyl cis-trans isomerase OS=Macaca mulatta GN=PPIC PE=2 SV=1	PPIC	Peptidyl-prolyl cis-trans isomerase	PPIC	Peptidyl-prolyl cis-trans isomerase C (PPIase C) (EC 5.2.1.8) (Cyclophilin C) (Rotamase C)	149	4	17.5	22.615	212	4.6331e-13	2446600000	53940000	45463000	44480000	47057000	46798000	47470000	40615000	45483000	58385000	44851000	41145000	43895000	54696000	54899000	57239000	39411000	49872000	42901000	41261000	45105000	48595000	45053000	47782000	48887000	57631000	57517000	50184000	59239000	51671000	47432000	43856000	50789000	59374000
F7BC56	F7BC56	F7BC56	F7BC56	O75144	>tr|F7BC56|F7BC56_MACMU Uncharacterized protein (Fragment) OS=Macaca mulatta GN=ICOSLG PE=4 SV=1	ICOSLG	Uncharacterized protein (Fragment)	ICOSLG	ICOS ligand (B7 homolog 2) (B7-H2) (B7-like protein Gl50) (B7-related protein 1) (B7RP-1) (CD antigen CD275)	82	2	8.6	33.672	302	2.0744e-58	944550000	17858000	13931000	15228000	13483000	20033000	24707000	21482000	22835000	NaN	18152000	21294000	22187000	NaN	NaN	25319000	NaN	24205000	NaN	23534000	16860000	18404000	NaN	14860000	NaN	21136000	18881000	NaN	15939000	NaN	26191000	27240000	27767000	18803000
F7BCN1;F7BCK9;F6TJH8	F7BCN1;F7BCK9;F6TJH8	F7BCN1	F7BCK9	P13473	>tr|F7BCN1|F7BCN1_MACMU Lysosome-associated membrane glycoprotein 2 isoform A OS=Macaca mulatta GN=LAMP2 PE=2 SV=1;>tr|F7BCK9|F7BCK9_MACMU Lysosome-associated membrane glycoprotein 2 isoform B OS=Macaca mulatta GN=LAMP2 PE=2 SV=1;>tr|F6TJH8|F6TJH8_MACMU Un	LAMP2	Lysosome-associated membrane glycoprotein 2 isoform A	LAMP2	Lysosome-associated membrane glycoprotein 2 (LAMP-2) (Lysosome-associated membrane protein 2) (CD107 antigen-like family member B) (CD antigen CD107b)	115	4	9.3	44.862	410	1.5038e-26	4236700000	86628000	78278000	80854000	70538000	75878000	76893000	89028000	82156000	57526000	66230000	55445000	57127000	106890000	112950000	110070000	79208000	101730000	102450000	85006000	82319000	72883000	64873000	64351000	61983000	93398000	90795000	101400000	85757000	102210000	95063000	101430000	117530000	90552000
F7BDW8;F7BDX3;F7BDY1;F7BDN6	F7BDW8;F7BDX3;F7BDY1	F7BDW8	F7BDW8	P19021	>tr|F7BDW8|F7BDW8_MACMU Uncharacterized protein OS=Macaca mulatta GN=PAM PE=4 SV=1;>tr|F7BDX3|F7BDX3_MACMU Uncharacterized protein OS=Macaca mulatta GN=PAM PE=4 SV=1;>tr|F7BDY1|F7BDY1_MACMU Uncharacterized protein OS=Macaca mulatta GN=PAM PE=4 SV=1	PAM	Uncharacterized protein	PAM	Peptidyl-glycine alpha-amidating monooxygenase (PAM) [Includes: Peptidylglycine alpha-hydroxylating monooxygenase (PHM) (EC 1.14.17.3); Peptidyl-alpha-hydroxyglycine alpha-amidating lyase (EC 4.3.2.5) (Peptidylamidoglycolate lyase) (PAL)]	1133	33	48.7	99.05	889	0	49769000000	978040000	893170000	1245700000	927000000	938080000	963790000	1176200000	973010000	789900000	674070000	823340000	704570000	1098400000	1525700000	1218500000	989290000	1028400000	1076600000	1256900000	869170000	763310000	763400000	892750000	814650000	1127100000	1068400000	1305100000	1040700000	971430000	939240000	1297700000	1202100000	860480000
F7BG90;F6U6U2;F7FUS4;F7D0Z7;F7H0S9;F6W208;F7BD54	F7BG90;F6U6U2;F7FUS4;F7D0Z7;F7H0S9;F6W208;F7BD54	F7BG90	F7BG90	P61604	>tr|F7BG90|F7BG90_MACMU 10 kDa heat shock protein, mitochondrial OS=Macaca mulatta GN=HSPE1 PE=2 SV=1;>tr|F6U6U2|F6U6U2_MACMU Uncharacterized protein OS=Macaca mulatta GN=LOC711695 PE=3 SV=1;>tr|F7FUS4|F7FUS4_MACMU Uncharacterized protein OS=Macaca mulatta	HSPE1;LOC711695;LOC721815;LOC703370;LOC697558;LOC708979	10 kDa heat shock protein, mitochondrial	HSPE1	10 kDa heat shock protein, mitochondrial (Hsp10) (10 kDa chaperonin) (Chaperonin 10) (CPN10)	31	4	45.1	10.946	102	2.0587e-11	1490200000	53630000	40667000	74911000	NaN	43840000	NaN	50033000	45981000	NaN	NaN	NaN	29087000	48645000	41963000	NaN	NaN	51202000	29809000	38151000	29897000	NaN	32687000	36369000	40909000	44906000	47686000	43188000	38942000	37319000	35889000	NaN	NaN	32786000
F7BGG3	F7BGG3	F7BGG3	F7BGG3	P06280	>tr|F7BGG3|F7BGG3_MACMU Alpha-galactosidase A OS=Macaca mulatta GN=GLA PE=4 SV=1	GLA	Alpha-galactosidase A	GLA	Alpha-galactosidase A (EC 3.2.1.22) (Alpha-D-galactosidase A) (Alpha-D-galactoside galactohydrolase) (Melibiase) (Agalsidase)	13	4	11	48.853	429	7.9825e-08	226890000	6928400	6420300	NaN	NaN	7974100	NaN	NaN	NaN	6459800	NaN	9593300	6801800	NaN	NaN	NaN	7635600	6136100	NaN	6262100	10145000	NaN	NaN	NaN	6187000	NaN	NaN	6632400	NaN	NaN	NaN	NaN	NaN	NaN
F7BHR1;F7BHE9	F7BHR1	F7BHR1	A0A1D5Q1H3	P29401	>tr|F7BHR1|F7BHR1_MACMU Transketolase OS=Macaca mulatta GN=TKT PE=3 SV=1	TKT	Transketolase	TKT	Transketolase (TK) (EC 2.2.1.1)	56	11	25.6	67.646	622	2.8217e-92	855910000	9463600	9859400	23564000	21045000	14349000	3281600	5796600	10198000	NaN	17256000	25692000	12768000	11632000	9338100	8542200	5594400	4856500	2965000	6366100	9050900	NaN	5700800	NaN	NaN	8629900	5995900	21979000	17706000	14670000	11865000	NaN	2881700	NaN
F7BJV7;CON__Q862S4	F7BJV7	F7BJV7	F7BJV7	P02452	>tr|F7BJV7|F7BJV7_MACMU Uncharacterized protein OS=Macaca mulatta GN=COL1A1 PE=4 SV=1	COL1A1	Uncharacterized protein	COL1A1	Collagen alpha-1(I) chain (Alpha-1 type I collagen)	796	22	19.7	139.29	1460	0	49615000000	927450000	706230000	525160000	632050000	759140000	778100000	591090000	678280000	1693300000	1228900000	1460200000	1516600000	870960000	540000000	887290000	536080000	876870000	781110000	578350000	675010000	1375500000	1251500000	1277200000	1237800000	1048900000	861580000	663860000	754400000	741680000	689780000	558260000	720020000	1686800000
F7BKN0;F7BKL3	F7BKN0;F7BKL3	F7BKN0	F7BKN0	Q86SR1	>tr|F7BKN0|F7BKN0_MACMU Uncharacterized protein OS=Macaca mulatta GN=GALNT10 PE=3 SV=1;>tr|F7BKL3|F7BKL3_MACMU Uncharacterized protein OS=Macaca mulatta GN=GALNT10 PE=3 SV=1	GALNT10	Uncharacterized protein	GALNT10	Polypeptide N-acetylgalactosaminyltransferase 10 (EC 2.4.1.41) (Polypeptide GalNAc transferase 10) (GalNAc-T10) (pp-GaNTase 10) (Protein-UDP acetylgalactosaminyltransferase 10) (UDP-GalNAc:polypeptide N-acetylgalactosaminyltransferase 10)	8	5	8.6	68.997	603	7.6471e-10	162570000	NaN	NaN	NaN	NaN	NaN	NaN	NaN	NaN	NaN	8803900	3423600	NaN	NaN	NaN	NaN	2577200	NaN	NaN	NaN	3407700	6192500	5341100	NaN	NaN	2673900	2754200	NaN	NaN	NaN	NaN	2888900	NaN	NaN
F7BKT3	F7BKT3	F7BKT3	F7BKT3	O95196	>tr|F7BKT3|F7BKT3_MACMU Uncharacterized protein (Fragment) OS=Macaca mulatta GN=CSPG5 PE=4 SV=1	CSPG5	Uncharacterized protein (Fragment)	CSPG5	Chondroitin sulfate proteoglycan 5 (Acidic leucine-rich EGF-like domain-containing brain protein) (Neuroglycan C)	75	2	4	56.815	530	2.0548e-19	2047300000	55707000	67016000	94979000	84246000	41002000	35409000	45980000	63561000	42920000	52879000	53208000	50659000	39157000	NaN	NaN	32552000	NaN	56104000	NaN	36683000	37807000	32352000	42355000	36520000	29886000	51711000	33314000	29147000	NaN	NaN	37122000	35700000	29326000
F7BNE3	F7BNE3	F7BNE3	F7BNE3	Q8TAG5	>tr|F7BNE3|F7BNE3_MACMU Uncharacterized protein OS=Macaca mulatta GN=VSTM2A PE=4 SV=1	VSTM2A	Uncharacterized protein	VSTM2A	V-set and transmembrane domain-containing protein 2A	142	7	30.7	27.052	244	2.8914e-90	14856000000	209150000	228520000	334980000	242110000	277140000	329250000	372920000	337420000	255030000	252150000	311640000	287860000	251760000	342760000	294810000	245560000	346000000	287660000	373710000	309850000	305260000	298250000	281320000	284900000	288270000	287460000	296810000	231420000	268420000	280930000	344870000	334850000	242400000
F7BNU9	F7BNU9	F7BNU9	A0A5F8AGU6	Q8N126	>tr|F7BNU9|F7BNU9_MACMU Uncharacterized protein (Fragment) OS=Macaca mulatta GN=CADM3 PE=4 SV=1	CADM3	Uncharacterized protein (Fragment)	CADM3	Cell adhesion molecule 3 (Brain immunoglobulin receptor) (Immunoglobulin superfamily member 4B) (IgSF4B) (Nectin-like protein 1) (NECL-1) (Synaptic cell adhesion molecule 3) (SynCAM3) (TSLC1-like protein 1) (TSLL1)	493	10	37.2	44.138	403	0	29780000000	506220000	567310000	551130000	579180000	658870000	595620000	745410000	695710000	576850000	589780000	689150000	601790000	491840000	598970000	527770000	638190000	505010000	622800000	684790000	542310000	622120000	566330000	646720000	539640000	536920000	622980000	631650000	529960000	536430000	470550000	779920000	618480000	477030000
F7BPE4	F7BPE4	F7BPE4	F7BPE4	Q15818	>tr|F7BPE4|F7BPE4_MACMU Neuronal pentraxin-1 OS=Macaca mulatta GN=NPTX1 PE=2 SV=1	NPTX1	Neuronal pentraxin-1	NPTX1	Neuronal pentraxin-1 (NP1) (Neuronal pentraxin I) (NP-I)	458	13	39.1	47.108	432	3.8851e-161	19696000000	416310000	395390000	457400000	369770000	382920000	381880000	379760000	400620000	256460000	282650000	280850000	269980000	377970000	556310000	512380000	417520000	474310000	431660000	548940000	387800000	261780000	281840000	297210000	263940000	388400000	376230000	431020000	369450000	404110000	458900000	485620000	439700000	270770000
F7BQM7	F7BQM7	F7BQM7	A0A1D5RH71	Q12805	>tr|F7BQM7|F7BQM7_MACMU Uncharacterized protein OS=Macaca mulatta GN=EFEMP1 PE=4 SV=1	EFEMP1	Uncharacterized protein	EFEMP1	EGF-containing fibulin-like extracellular matrix protein 1 (Extracellular protein S1-5) (Fibrillin-like protein) (Fibulin-3) (FIBL-3)	1944	22	47	53.474	491	0	250810000000	4370800000	4685600000	3931100000	4564800000	3660600000	3730700000	3846300000	4170200000	5238200000	4813100000	5714100000	5966400000	4310800000	4733600000	5329200000	4370200000	3854400000	3531300000	3744100000	3705200000	5045700000	4076400000	5055700000	4728500000	5896400000	5612400000	5515400000	5772800000	3961700000	4371000000	4204600000	4421000000	5721500000
F7BRW5	F7BRW5	F7BRW5	F7BRW5	P16401	>tr|F7BRW5|F7BRW5_MACMU Uncharacterized protein OS=Macaca mulatta GN=HIST1H1B PE=3 SV=1	HIST1H1B	Uncharacterized protein	HIST1H1B	Histone H1.5 (Histone H1a) (Histone H1b) (Histone H1s-3)	36	6	28.3	22.622	226	2.9705e-25	1075300000	38991000	15764000	56446000	11877000	18651000	15523000	17999000	15243000	NaN	NaN	37409000	34361000	6328300	NaN	16748000	NaN	16925000	NaN	8846500	14233000	NaN	6887500	19360000	10595000	12511000	14818000	18936000	11312000	NaN	12439000	NaN	10528000	NaN
F7BS81	F7BS81	F7BS81	A0A5F8AIN0	P55001	>tr|F7BS81|F7BS81_MACMU Uncharacterized protein OS=Macaca mulatta GN=MFAP2 PE=4 SV=1	MFAP2	Uncharacterized protein	MFAP2	Microfibrillar-associated protein 2 (MFAP-2) (Microfibril-associated glycoprotein 1) (MAGP) (MAGP-1)	34	2	10.4	20.711	183	0.00012663	390940000	NaN	NaN	NaN	NaN	NaN	NaN	NaN	NaN	NaN	NaN	NaN	NaN	NaN	NaN	NaN	NaN	NaN	NaN	NaN	NaN	8350700	NaN	9309600	NaN	NaN	NaN	NaN	NaN	NaN	NaN	NaN	NaN	NaN
F7BSJ1;Q28502	F7BSJ1	F7BSJ1	Q28502	P02649	>tr|F7BSJ1|F7BSJ1_MACMU Apolipoprotein E OS=Macaca mulatta GN=APOE PE=3 SV=1	APOE	Apolipoprotein E	APOE	Apolipoprotein E (Apo-E)	3335	30	83.2	29.12	256	0	1762100000000	31905000000	32801000000	35044000000	34941000000	33828000000	35698000000	40615000000	35438000000	27977000000	27617000000	37346000000	31981000000	33389000000	41012000000	36093000000	32278000000	32372000000	32360000000	36616000000	32004000000	32034000000	27812000000	31905000000	26665000000	33972000000	34158000000	39681000000	29418000000	33649000000	28171000000	42714000000	34560000000	26523000000
F7BTD3	F7BTD3	F7BTD3	F7BTD3	P08697	>tr|F7BTD3|F7BTD3_MACMU Uncharacterized protein OS=Macaca mulatta GN=SERPINF2 PE=3 SV=1	SERPINF2	Uncharacterized protein	SERPINF2	Alpha-2-antiplasmin (Alpha-2-AP) (Alpha-2-plasmin inhibitor) (Alpha-2-PI) (Serpin F2)	590	18	45.5	55.161	495	0	43993000000	777980000	706510000	730450000	745950000	996610000	862100000	737860000	718610000	867310000	857780000	649870000	742640000	961460000	1019900000	993990000	842520000	1205700000	942530000	867090000	804930000	769840000	830320000	728920000	871110000	838400000	800620000	820200000	847700000	1197900000	1021400000	896210000	926000000	948070000
F7BTH1	F7BTH1	F7BTH1	F7BTH1	P09619	>tr|F7BTH1|F7BTH1_MACMU Tyrosine-protein kinase receptor OS=Macaca mulatta GN=PDGFRB PE=3 SV=1	PDGFRB	Tyrosine-protein kinase receptor	PDGFRB	Platelet-derived growth factor receptor beta (PDGF-R-beta) (PDGFR-beta) (EC 2.7.10.1) (Beta platelet-derived growth factor receptor) (Beta-type platelet-derived growth factor receptor) (CD140 antigen-like family member B) (Platelet-derived growth factor receptor 1) (PDGFR-1) (CD antigen CD140b)	50	7	8.4	124.21	1106	8.0885e-25	785840000	13723000	19157000	18878000	16202000	13052000	14209000	15851000	15719000	14597000	14137000	14845000	14690000	16574000	20816000	21598000	15710000	16408000	11329000	14634000	13252000	17085000	16228000	14181000	13145000	18875000	19216000	16480000	15536000	15297000	15048000	14726000	16226000	17987000
F7BV52	F7BV52	F7BV52	F7BV52	P29279	>tr|F7BV52|F7BV52_MACMU Uncharacterized protein (Fragment) OS=Macaca mulatta GN=CTGF PE=4 SV=1	CTGF	Uncharacterized protein (Fragment)	CTGF	Connective tissue growth factor (CCN family member 2) (Hypertrophic chondrocyte-specific protein 24) (Insulin-like growth factor-binding protein 8) (IBP-8) (IGF-binding protein 8) (IGFBP-8)	21	2	9.1	28.099	253	9.2743e-05	1033000000	24205000	23803000	23835000	22717000	29165000	NaN	25782000	NaN	26831000	NaN	NaN	30035000	22071000	35908000	NaN	30731000	NaN	24756000	NaN	23514000	22417000	22963000	23091000	20892000	NaN	NaN	NaN	NaN	NaN	NaN	30951000	26644000	23242000
F7BW43	F7BW43	F7BW43	F7BW43	O00754	>tr|F7BW43|F7BW43_MACMU Uncharacterized protein OS=Macaca mulatta PE=4 SV=1		Uncharacterized protein	MAN2B1	Lysosomal alpha-mannosidase (Laman) (EC 3.2.1.24) (Lysosomal acid alpha-mannosidase) (Mannosidase alpha class 2B member 1) (Mannosidase alpha-B) [Cleaved into: Lysosomal alpha-mannosidase A peptide; Lysosomal alpha-mannosidase B peptide; Lysosomal alpha-mannosidase C peptide; Lysosomal alpha-mannosidase D peptide; Lysosomal alpha-mannosidase E peptide]	74	6	7.1	112.58	1000	1.2856e-16	649170000	12045000	11348000	12125000	11529000	11244000	13821000	13260000	11309000	9588200	14746000	11640000	11813000	12677000	16152000	12455000	11008000	16083000	13906000	12904000	15052000	10608000	11505000	10321000	8726200	12463000	12647000	12201000	12379000	15952000	15934000	14695000	15570000	11559000
F7BWZ1	F7BWZ1	F7BWZ1	F7BWZ1	Q92765	>tr|F7BWZ1|F7BWZ1_MACMU Secreted frizzled-related protein 3 OS=Macaca mulatta GN=FRZB PE=2 SV=1	FRZB	Secreted frizzled-related protein 3	FRZB	Secreted frizzled-related protein 3 (sFRP-3) (Frezzled) (Fritz) (Frizzled-related protein 1) (FrzB-1)	143	6	16.9	36.257	325	2.606e-54	4207500000	89419000	92006000	91880000	74639000	59120000	71271000	71508000	70679000	62702000	73712000	63565000	64698000	90349000	127890000	140180000	95806000	96633000	81982000	76419000	69094000	72742000	83869000	82366000	73601000	103340000	116040000	113520000	111100000	77937000	67429000	76598000	76268000	79769000
F7BX29;F6V809	F7BX29;F6V809	F7BX29	F7BX29	Q6MZW2	>tr|F7BX29|F7BX29_MACMU Uncharacterized protein OS=Macaca mulatta GN=FSTL4 PE=4 SV=1;>tr|F6V809|F6V809_MACMU Uncharacterized protein OS=Macaca mulatta GN=FSTL4 PE=4 SV=1	FSTL4	Uncharacterized protein	FSTL4	Follistatin-related protein 4 (Follistatin-like protein 4)	426	21	41.1	93.007	842	1.1773e-254	5565100000	95290000	98998000	102790000	93410000	116160000	119830000	129750000	116320000	86710000	92559000	90966000	83843000	110680000	129090000	139410000	100630000	155840000	130260000	155800000	130130000	94981000	92189000	93650000	81086000	101990000	98489000	105850000	95316000	129190000	118860000	161410000	149580000	95776000
F7BXH4;F7C288	F7BXH4;F7C288	F7BXH4	F7BXH4	O14773	>tr|F7BXH4|F7BXH4_MACMU Uncharacterized protein OS=Macaca mulatta GN=TPP1 PE=4 SV=1;>tr|F7C288|F7C288_MACMU Tripeptidyl-peptidase 1 preproprotein OS=Macaca mulatta GN=TPP1 PE=2 SV=1	LOC709838	Uncharacterized protein	TPP1	Tripeptidyl-peptidase 1 (TPP-1) (EC 3.4.14.9) (Cell growth-inhibiting gene 1 protein) (Lysosomal pepstatin-insensitive protease) (LPIC) (Tripeptidyl aminopeptidase) (Tripeptidyl-peptidase I) (TPP-I)	335	16	41.4	60.353	555	0	8460800000	160690000	146820000	133860000	129340000	110510000	114730000	126760000	120510000	143910000	164440000	180220000	172000000	184080000	191280000	192590000	163230000	154080000	136960000	126710000	146640000	201440000	198070000	208920000	189470000	190230000	168750000	213070000	197470000	139120000	135570000	153600000	156560000	218340000
F7BYZ5	F7BYZ5	F7BYZ5	F7BYZ5	P02788	>tr|F7BYZ5|F7BYZ5_MACMU Uncharacterized protein OS=Macaca mulatta GN=LTF PE=4 SV=1	LTF	Uncharacterized protein	LTF	Lactotransferrin (Lactoferrin) (EC 3.4.21.-) (Growth-inhibiting protein 12) (Talalactoferrin) [Cleaved into: Lactoferricin-H (Lfcin-H); Kaliocin-1; Lactoferroxin-A; Lactoferroxin-B; Lactoferroxin-C]	68	14	28.5	77.867	710	8.611e-80	877450000	16431000	55315000	92726000	20919000	12866000	NaN	3915100	NaN	NaN	NaN	NaN	NaN	NaN	45664000	NaN	11477000	10287000	8618200	NaN	11184000	11684000	NaN	NaN	NaN	NaN	41853000	158040000	36635000	NaN	11052000	7304400	6750600	NaN
F7BZ29;F7ECI0	F7BZ29	F7BZ29	F7BZ29	P62328	>tr|F7BZ29|F7BZ29_MACMU Putative thymosin beta-4-like protein 1 (Fragment) OS=Macaca mulatta GN=LOC100425653 PE=4 SV=1	LOC100425653	Putative thymosin beta-4-like protein 1 (Fragment)	TMSB4X	Thymosin beta-4 (T beta-4) (Fx) [Cleaved into: Hematopoietic system regulatory peptide (Seraspenide)]	118	3	27.5	7.6955	69	6.6729e-56	9217800000	315610000	215750000	278710000	210070000	167700000	159150000	141130000	155290000	213370000	148420000	209310000	207560000	124020000	107810000	106410000	129060000	127730000	140700000	146950000	231180000	162880000	157740000	177880000	174000000	115240000	125380000	156270000	131720000	139940000	144340000	154150000	128180000	179270000
F7C042;REV__F7FZJ1;F6WFV9;REV__F6SXS7;REV__F7FZH0	F7C042	F7C042	A0A5F7ZKU0	Q8IXL6	>tr|F7C042|F7C042_MACMU Uncharacterized protein OS=Macaca mulatta GN=FAM20C PE=4 SV=1	FAM20C	Uncharacterized protein	FAM20C	Extracellular serine/threonine protein kinase FAM20C (EC 2.7.11.1) (Dentin matrix protein 4) (DMP-4) (Golgi-enriched fraction casein kinase) (GEF-CK) (Protein FAM20C)	33	7	13.5	66.277	584	1.2386e-16	1617700000	42844000	33270000	38100000	33050000	NaN	27704000	27066000	29313000	33254000	42782000	28485000	28653000	37077000	60339000	41036000	35017000	NaN	21662000	NaN	37202000	62928000	59032000	19357000	35944000	26828000	35052000	26669000	23871000	NaN	28166000	36295000	35246000	31519000
F7C0V2;F7C0U1	F7C0V2;F7C0U1	F7C0V2	F7C0V2	O94910	>tr|F7C0V2|F7C0V2_MACMU Uncharacterized protein OS=Macaca mulatta GN=LPHN1 PE=4 SV=1;>tr|F7C0U1|F7C0U1_MACMU Uncharacterized protein OS=Macaca mulatta GN=LPHN1 PE=4 SV=1	LPHN1	Uncharacterized protein	LPHN1	Latrophilin-1 (Calcium-independent alpha-latrotoxin receptor 1) (CIRL-1) (Lectomedin-2)	285	16	15.9	162.74	1475	8.736e-213	6886800000	106590000	106110000	121440000	106410000	128770000	119180000	136190000	143720000	116590000	123320000	109990000	112790000	127790000	162190000	149980000	148560000	174090000	162770000	172160000	124490000	133310000	150270000	157230000	131110000	129270000	124200000	143360000	123280000	153120000	149460000	165460000	151440000	131340000
F7C0W7	F7C0W7	F7C0W7	F7C0W7	Q9H1U4	>tr|F7C0W7|F7C0W7_MACMU Uncharacterized protein OS=Macaca mulatta PE=4 SV=1		Uncharacterized protein	MEGF9	Multiple epidermal growth factor-like domains protein 9 (Multiple EGF-like domains protein 9) (Epidermal growth factor-like protein 5) (EGF-like protein 5)	145	6	12.5	62.749	599	2.3936e-40	1658700000	35070000	32569000	37629000	28549000	26453000	31778000	40312000	28038000	30462000	35087000	39626000	33350000	33565000	32684000	25919000	30209000	23716000	31491000	39846000	31063000	39475000	32954000	39694000	36098000	35034000	33998000	37180000	29503000	32431000	21981000	32129000	30037000	29920000
F7C1P3;F7C1N9	F7C1P3	F7C1P3	F7C1P3	Q8TER0	>tr|F7C1P3|F7C1P3_MACMU Uncharacterized protein (Fragment) OS=Macaca mulatta PE=4 SV=1		Uncharacterized protein (Fragment)	SNED1	Sushi, nidogen and EGF-like domain-containing protein 1 (Insulin-responsive sequence DNA-binding protein 1) (IRE-BP1)	175	13	14.7	108.91	1007	1.5708e-44	2345500000	48496000	54982000	45471000	47833000	42461000	30256000	37495000	34480000	46509000	40863000	35634000	43382000	46888000	62810000	69232000	49793000	52529000	43142000	38042000	38318000	48683000	39667000	46359000	43831000	53800000	57820000	55494000	61158000	35690000	45119000	45247000	44054000	67705000
F7C3R1;F7FXB3;F7FXA5;F7C8G6	F7C3R1	F7C3R1	F7C3R1	P11021	>tr|F7C3R1|F7C3R1_MACMU 78 kDa glucose-regulated protein OS=Macaca mulatta GN=HSPA5 PE=2 SV=1	HSPA5	78 kDa glucose-regulated protein	HSPA5	78 kDa glucose-regulated protein (GRP-78) (Endoplasmic reticulum lumenal Ca(2+)-binding protein grp78) (Heat shock 70 kDa protein 5) (Immunoglobulin heavy chain-binding protein) (BiP)	223	18	39	72.332	654	4.0907e-98	3900500000	91615000	77674000	84939000	78212000	61574000	74564000	64596000	75698000	72111000	78143000	91801000	69800000	86031000	72092000	83300000	74964000	72620000	70361000	69728000	63936000	101360000	84266000	82534000	76638000	70704000	83669000	73679000	78230000	69535000	55629000	57415000	62045000	71989000
F7C5T5;F7C5S6;F7C5R1	F7C5T5;F7C5S6;F7C5R1	F7C5T5	F7C5T5	P13611	>tr|F7C5T5|F7C5T5_MACMU Uncharacterized protein OS=Macaca mulatta GN=VCAN PE=4 SV=1;>tr|F7C5S6|F7C5S6_MACMU Uncharacterized protein OS=Macaca mulatta GN=VCAN PE=4 SV=1;>tr|F7C5R1|F7C5R1_MACMU Uncharacterized protein OS=Macaca mulatta GN=VCAN PE=4 SV=1	VCAN	Uncharacterized protein	VCAN	Versican core protein (Chondroitin sulfate proteoglycan core protein 2) (Chondroitin sulfate proteoglycan 2) (Glial hyaluronate-binding protein) (GHAP) (Large fibroblast proteoglycan) (PG-M)	216	15	5.7	373.15	3398	3.7204e-83	3739800000	79523000	75839000	80725000	72621000	71275000	75360000	80170000	66905000	73094000	82522000	74613000	79004000	69127000	71132000	82727000	63292000	65081000	71470000	82920000	67242000	73481000	67681000	79822000	76584000	74898000	72792000	79530000	63926000	72928000	66234000	77244000	62771000	75334000
F7C5Y0;F6XMZ4;F6XMW4	F7C5Y0;F6XMZ4;F6XMW4	F7C5Y0	F7C5Y0	O43405	>tr|F7C5Y0|F7C5Y0_MACMU Cochlin OS=Macaca mulatta GN=COCH PE=2 SV=1;>tr|F6XMZ4|F6XMZ4_MACMU Uncharacterized protein OS=Macaca mulatta GN=COCH PE=4 SV=1;>tr|F6XMW4|F6XMW4_MACMU Uncharacterized protein OS=Macaca mulatta GN=COCH PE=4 SV=1	COCH	Cochlin	COCH	Cochlin (COCH-5B2)	60	5	13.3	59.513	550	2.0928e-49	5079400000	158710000	35634000	160710000	138330000	98533000	88942000	112950000	116210000	68724000	34338000	75135000	101590000	114670000	146500000	134870000	108500000	60567000	136210000	105020000	102080000	66078000	57218000	NaN	67201000	142560000	197410000	173740000	177700000	86218000	72543000	109440000	102460000	50616000
F7C6B8;F7C6B3	F7C6B8;F7C6B3	F7C6B8	F7C6B8	Q9Y6N7	>tr|F7C6B8|F7C6B8_MACMU Uncharacterized protein (Fragment) OS=Macaca mulatta GN=ROBO1 PE=4 SV=1;>tr|F7C6B3|F7C6B3_MACMU Uncharacterized protein (Fragment) OS=Macaca mulatta GN=ROBO1 PE=4 SV=1	ROBO1	Uncharacterized protein (Fragment)	ROBO1	Roundabout homolog 1 (Deleted in U twenty twenty) (H-Robo-1)	103	10	9.7	175.15	1596	1.1933e-79	1633400000	35956000	32345000	39042000	27907000	33673000	28781000	37861000	35467000	25253000	30584000	36655000	25118000	35470000	43499000	35515000	23715000	34473000	33940000	32326000	31011000	30507000	29722000	27359000	27372000	32417000	32933000	32421000	25119000	36446000	33532000	38144000	31239000	27785000
F7C6C6	F7C6C6	F7C6C6	F7C6C6	P14314	>tr|F7C6C6|F7C6C6_MACMU Uncharacterized protein OS=Macaca mulatta GN=PRKCSH PE=4 SV=1	PRKCSH	Uncharacterized protein	PRKCSH	Glucosidase 2 subunit beta (80K-H protein) (Glucosidase II subunit beta) (Protein kinase C substrate 60.1 kDa protein heavy chain) (PKCSH)	117	6	18.2	57.118	516	6.4432e-96	2561700000	47433000	51943000	61914000	45946000	54752000	50760000	58125000	45882000	49187000	30460000	55515000	43770000	45092000	65032000	53232000	54149000	75034000	57849000	65308000	45061000	47021000	42834000	48288000	45699000	42749000	49271000	56185000	47684000	53710000	48039000	58928000	51692000	42692000
F7C9A4;CON__Q3SZV7	F7C9A4	F7C9A4	F7C9A4	P02790	>tr|F7C9A4|F7C9A4_MACMU Uncharacterized protein OS=Macaca mulatta GN=HPX PE=4 SV=1	HPX	Uncharacterized protein	HPX	Hemopexin (Beta-1B-glycoprotein)	4223	29	68.6	51.558	462	0	464150000000	8425700000	7795200000	7469300000	7007100000	8736800000	8235400000	7614300000	7624400000	9639100000	8518000000	7172500000	8542300000	8526400000	9100000000	9852600000	7667200000	10714000000	9074800000	8419000000	7810800000	7826400000	8769500000	8599700000	10343000000	8403700000	7314300000	8310200000	8240300000	10802000000	9315200000	7902400000	8174900000	11300000000
F7C9C9;F7C9M3;F7C9N4	F7C9C9;F7C9M3;F7C9N4	F7C9C9	F7C9N4	P17405	>tr|F7C9C9|F7C9C9_MACMU Uncharacterized protein OS=Macaca mulatta GN=SMPD1 PE=4 SV=1;>tr|F7C9M3|F7C9M3_MACMU Uncharacterized protein OS=Macaca mulatta GN=SMPD1 PE=4 SV=1;>tr|F7C9N4|F7C9N4_MACMU Uncharacterized protein OS=Macaca mulatta GN=SMPD1 PE=4 SV=1	SMPD1	Uncharacterized protein	SMPD1	Sphingomyelin phosphodiesterase (EC 3.1.4.12) (Acid sphingomyelinase) (aSMase)	12	4	8.2	63.805	573	2.4537e-07	235940000	6962100	4957200	5812800	5331100	NaN	NaN	NaN	NaN	NaN	NaN	NaN	NaN	NaN	6457800	6593300	5552500	NaN	NaN	NaN	NaN	8023300	6924900	NaN	3880800	7727100	7171000	6813000	7443700	NaN	NaN	7432200	6083600	NaN
F7C9F5	F7C9F5	F7C9F5	F7C9F5	Q9UM22	>tr|F7C9F5|F7C9F5_MACMU Uncharacterized protein OS=Macaca mulatta GN=EPDR1 PE=4 SV=1	EGK_13764	Uncharacterized protein	EPDR1	Mammalian ependymin-related protein 1 (MERP-1) (Upregulated in colorectal cancer gene 1 protein)	115	5	23.7	25.532	224	3.6299e-27	1642600000	36524000	35080000	30232000	27148000	29901000	24996000	27090000	33672000	27175000	33397000	22548000	27693000	41249000	52569000	53480000	33749000	43351000	33488000	31863000	28098000	25115000	19872000	27206000	27357000	38640000	31098000	40205000	40219000	36235000	34463000	35161000	40333000	20826000
F7CA88	F7CA88	F7CA88	F7CA88	P13489	>tr|F7CA88|F7CA88_MACMU Ribonuclease/angiogenin inhibitor 1 OS=Macaca mulatta GN=RNH1 PE=4 SV=1	RNH1	Ribonuclease/angiogenin inhibitor 1	RNH1	Ribonuclease inhibitor (Placental ribonuclease inhibitor) (Placental RNase inhibitor) (Ribonuclease/angiogenin inhibitor 1) (RAI)	53	9	26.8	49.211	456	7.7592e-22	877070000	15702000	14624000	22190000	12564000	16906000	18613000	18787000	22237000	12192000	16489000	13371000	13290000	11760000	14032000	12893000	10214000	29153000	16130000	19496000	18361000	26967000	13057000	14301000	15795000	11373000	13365000	16446000	18636000	23082000	20661000	15722000	19899000	14086000
F7CC91;CON__P06868;REV__F7AD90	F7CC91	F7CC91	F7CC91	P00747	>tr|F7CC91|F7CC91_MACMU Plasminogen OS=Macaca mulatta GN=PLG PE=3 SV=1	PLG	Plasminogen	PLG	Plasminogen (EC 3.4.21.7) [Cleaved into: Plasmin heavy chain A; Activation peptide; Angiostatin; Plasmin heavy chain A, short form; Plasmin light chain B]	243	7	72.5	90.4	810	0	16727000000	296190000	261840000	300650000	274120000	379560000	364100000	340430000	321490000	410170000	436170000	280530000	340530000	232670000	266780000	261590000	244120000	480470000	397730000	285330000	300550000	328990000	453250000	310730000	427010000	299130000	269300000	238340000	305560000	393450000	378350000	294450000	448050000	452450000
F7CD15	F7CD15	F7CD15	F7CD15	P42785	>tr|F7CD15|F7CD15_MACMU Lysosomal Pro-X carboxypeptidase isoform 1 preproprotein OS=Macaca mulatta GN=PRCP PE=2 SV=1	PRCP	Lysosomal Pro-X carboxypeptidase isoform 1 preproprotein	PRCP	Lysosomal Pro-X carboxypeptidase (EC 3.4.16.2) (Angiotensinase C) (Lysosomal carboxypeptidase C) (Proline carboxypeptidase) (Prolylcarboxypeptidase) (PRCP)	194	12	34.7	55.744	496	3.6347e-103	2828700000	38254000	32702000	39515000	38426000	71246000	61704000	73548000	67178000	45304000	58207000	65318000	64210000	32257000	45135000	34746000	38060000	71990000	71274000	65127000	79815000	56756000	53124000	58688000	44023000	39423000	36459000	44060000	39167000	65846000	63371000	66721000	81313000	54654000
F7CDJ0;F7CBY1	F7CDJ0;F7CBY1	F7CDJ0	F7CBY1	Q6NW40	>tr|F7CDJ0|F7CDJ0_MACMU Uncharacterized protein OS=Macaca mulatta GN=RGMB PE=4 SV=1;>tr|F7CBY1|F7CBY1_MACMU RGM domain family member B OS=Macaca mulatta GN=RGMB PE=2 SV=1	RGMB	Uncharacterized protein	RGMB	RGM domain family member B (DRG11-responsive axonal guidance and outgrowth of neurite) (DRAGON)	62	5	23.9	47.978	439	4.1907e-37	1042800000	21763000	22118000	26538000	21219000	23266000	22490000	27537000	23135000	19172000	21140000	NaN	18178000	27770000	27400000	31050000	25726000	NaN	25954000	NaN	NaN	18040000	NaN	16862000	17607000	20830000	22409000	29451000	23291000	21180000	23041000	NaN	24704000	21430000
F7CEC9;F7HBV4	F7CEC9;F7HBV4	F7CEC9	F7CEC9	Q8IUK5	>tr|F7CEC9|F7CEC9_MACMU Uncharacterized protein OS=Macaca mulatta GN=PLXDC1 PE=4 SV=1;>tr|F7HBV4|F7HBV4_MACMU Uncharacterized protein (Fragment) OS=Macaca mulatta GN=PLXDC1 PE=4 SV=1	PLXDC1	Uncharacterized protein	PLXDC1	Plexin domain-containing protein 1 (Tumor endothelial marker 3) (Tumor endothelial marker 7)	237	10	23.4	55.742	499	1.9686e-51	3679400000	71554000	81214000	74218000	64994000	61267000	69542000	81082000	71803000	72117000	86770000	84814000	56461000	71092000	78269000	66071000	59888000	76870000	81159000	82063000	62652000	79907000	92850000	82725000	72773000	66572000	82786000	70326000	65686000	65386000	64029000	87668000	72204000	76903000
F7CEU1;CON__ENSEMBL:ENSBTAP00000032840	F7CEU1	F7CEU1	F7CEU1	P04114	>tr|F7CEU1|F7CEU1_MACMU Uncharacterized protein OS=Macaca mulatta GN=APOB PE=4 SV=1	APOB	Uncharacterized protein	APOB	Apolipoprotein B-100 (Apo B-100) [Cleaved into: Apolipoprotein B-48 (Apo B-48)]	257	56	14	515.29	4555	2.7164e-135	3280400000	21486000	61723000	136200000	112300000	262050000	87330000	63464000	96106000	11445000	10136000	7292700	7058000	22245000	41266000	15234000	59803000	274070000	105610000	86440000	96278000	5847700	10569000	2530900	13865000	25249000	22481000	94886000	84132000	247590000	183930000	94064000	122710000	13174000
F7CGG5	F7CGG5	F7CGG5	F7CGG5	P27918	>tr|F7CGG5|F7CGG5_MACMU Uncharacterized protein OS=Macaca mulatta GN=CFP PE=4 SV=1	CFP	Uncharacterized protein	CFP	Properdin (Complement factor P)	224	7	16.4	50.883	463	1.0136e-86	6010700000	75267000	90539000	97241000	119620000	171000000	135740000	141160000	149260000	84821000	140400000	141300000	149150000	49350000	80368000	90672000	87347000	124800000	140140000	122480000	153430000	137430000	115270000	118890000	96165000	80914000	82442000	85097000	109300000	140210000	146640000	145450000	194230000	102010000
F7CHB6	F7CHB6	F7CHB6	A0A5F7ZYG3	P00734	>tr|F7CHB6|F7CHB6_MACMU Uncharacterized protein OS=Macaca mulatta GN=F2 PE=3 SV=1	F2	Uncharacterized protein	F2	Prothrombin (EC 3.4.21.5) (Coagulation factor II) [Cleaved into: Activation peptide fragment 1; Activation peptide fragment 2; Thrombin light chain; Thrombin heavy chain]	691	22	49.1	61.803	550	0	30619000000	487580000	488980000	509050000	562150000	871350000	726360000	665150000	700620000	579210000	511810000	412890000	526870000	538640000	582640000	526630000	537050000	1091500000	797240000	686360000	708550000	461080000	496480000	464740000	644300000	532280000	464990000	521900000	634150000	1037100000	877450000	707520000	779510000	638710000
F7CJD1;F7CJD6;F6YGP1	F7CJD1;F7CJD6;F6YGP1	F7CJD1	F7CJD1	Q13822	>tr|F7CJD1|F7CJD1_MACMU Ectonucleotide pyrophosphatase/phosphodiesterase family member 2 isoform 2 preproprotein OS=Macaca mulatta GN=ENPP2 PE=2 SV=1;>tr|F7CJD6|F7CJD6_MACMU Uncharacterized protein OS=Macaca mulatta GN=ENPP2 PE=4 SV=1;>tr|F6YGP1|F6YGP1_MAC	ENPP2	Ectonucleotide pyrophosphatase/phosphodiesterase family member 2 isoform 2 preproprotein	ENPP2	Ectonucleotide pyrophosphatase/phosphodiesterase family member 2 (E-NPP 2) (EC 3.1.4.39) (Autotaxin) (Extracellular lysophospholipase D) (LysoPLD)	6233	64	78.7	98.96	863	0	699130000000	11087000000	11958000000	9580600000	10616000000	7424000000	8423800000	8744900000	8422900000	13387000000	13889000000	13972000000	18026000000	12751000000	14343000000	17352000000	13280000000	10357000000	9187900000	9093200000	8419700000	16692000000	16703000000	17961000000	14600000000	16326000000	16148000000	16180000000	16871000000	8907900000	8788100000	8330900000	8749500000	16889000000
F7CJP4;F7GY84	F7CJP4;F7GY84	F7CJP4	F7GY84	P05026	>tr|F7CJP4|F7CJP4_MACMU Sodium/potassium-transporting ATPase subunit beta-1 OS=Macaca mulatta GN=ATP1B1 PE=2 SV=1;>tr|F7GY84|F7GY84_MACMU Uncharacterized protein OS=Macaca mulatta GN=ATP1B1 PE=3 SV=1	ATP1B1	Sodium/potassium-transporting ATPase subunit beta-1	ATP1B1	Sodium/potassium-transporting ATPase subunit beta-1 (Sodium/potassium-dependent ATPase subunit beta-1)	95	3	11.6	35.001	303	1.718e-16	931300000	18670000	17030000	18822000	15616000	17806000	21887000	24335000	19100000	14556000	17924000	17025000	17980000	20140000	24114000	21138000	17347000	25607000	NaN	21689000	15889000	17040000	18040000	17662000	14454000	17970000	22611000	20810000	20076000	18070000	19938000	19652000	19617000	NaN
F7CKL5	F7CKL5	F7CKL5	F7CKL5	Q9GZP4	>tr|F7CKL5|F7CKL5_MACMU PITH domain-containing protein 1 OS=Macaca mulatta GN=PITHD1 PE=2 SV=1	PITHD1	PITH domain-containing protein 1	PITHD1	PITH domain-containing protein 1	7	4	19.4	24.178	211	3.3128e-08	327090000	NaN	NaN	NaN	NaN	NaN	NaN	NaN	NaN	NaN	NaN	NaN	NaN	NaN	NaN	NaN	NaN	NaN	NaN	NaN	NaN	NaN	NaN	NaN	NaN	NaN	NaN	NaN	NaN	NaN	NaN	NaN	NaN	NaN
F7CLQ5;P00916	F7CLQ5;P00916	F7CLQ5	F7CLQ5	P00915	>tr|F7CLQ5|F7CLQ5_MACMU Carbonic anhydrase 1 OS=Macaca mulatta GN=CA1 PE=4 SV=1;>sp|P00916|CAH1_MACMU Carbonic anhydrase 1 OS=Macaca mulatta GN=CA1 PE=1 SV=2	CA1	Carbonic anhydrase 1	CA1	Carbonic anhydrase 1 (EC 4.2.1.1) (Carbonate dehydratase I) (Carbonic anhydrase B) (CAB) (Carbonic anhydrase I) (CA-I)	16	5	28	28.964	261	4.1581e-17	178080000	NaN	NaN	47364000	11331000	NaN	NaN	NaN	NaN	NaN	NaN	NaN	NaN	NaN	13995000	NaN	37495000	NaN	NaN	NaN	NaN	NaN	NaN	NaN	NaN	NaN	NaN	12566000	11179000	NaN	NaN	NaN	NaN	NaN
F7CMK7	F7CMK7	F7CMK7	A0A1D5QKT0	Q99497	>tr|F7CMK7|F7CMK7_MACMU Uncharacterized protein OS=Macaca mulatta GN=PARK7 PE=4 SV=1	PARK7	Uncharacterized protein	PARK7	Protein DJ-1 (EC 3.4.-.-) (Oncogene DJ1) (Parkinson disease protein 7)	106	6	33.7	20.175	190	1.2647e-57	1771100000	34056000	33727000	38045000	29906000	29200000	34163000	39792000	37191000	29925000	26755000	30003000	28256000	34943000	54039000	47367000	35918000	40840000	35511000	50347000	38862000	28176000	35084000	33055000	25892000	35791000	38838000	37869000	40441000	38004000	12402000	45440000	34890000	28214000
F7CNK6	F7CNK6	F7CNK6	F7CNK6	Q08380	>tr|F7CNK6|F7CNK6_MACMU Uncharacterized protein OS=Macaca mulatta GN=LGALS3BP PE=4 SV=1	LGALS3BP	Uncharacterized protein	LGALS3BP	Galectin-3-binding protein (Basement membrane autoantigen p105) (Lectin galactoside-binding soluble 3-binding protein) (Mac-2-binding protein) (MAC2BP) (Mac-2 BP) (Tumor-associated antigen 90K)	516	16	37.2	65.188	584	6.3343e-287	19028000000	231500000	198300000	156470000	180830000	338670000	329330000	329000000	306290000	539860000	543190000	448410000	508690000	260720000	211420000	287530000	197920000	481670000	365860000	374160000	359750000	487270000	518140000	463770000	519880000	271220000	243690000	213240000	204160000	435740000	425070000	326240000	372440000	594480000
F7CNM1;F7CNN6	F7CNM1;F7CNN6	F7CNM1	F7CNM1	Q96FE7	>tr|F7CNM1|F7CNM1_MACMU Uncharacterized protein OS=Macaca mulatta GN=PIK3IP1 PE=4 SV=1;>tr|F7CNN6|F7CNN6_MACMU Phosphoinositide-3-kinase-interacting protein 1 isoform 1 OS=Macaca mulatta GN=PIK3IP1 PE=2 SV=1	PIK3IP1	Uncharacterized protein	PIK3IP1	Phosphoinositide-3-kinase-interacting protein 1 (Kringle domain-containing protein HGFL)	114	5	18.7	25.517	235	2.0445e-264	3681500000	76606000	68597000	77171000	55380000	66439000	78961000	89681000	68908000	82672000	55891000	77584000	65549000	67464000	92370000	84218000	56284000	86515000	81657000	74696000	49965000	83412000	75749000	79545000	72955000	78970000	80587000	84120000	70820000	73280000	74387000	87465000	80083000	79022000
F7CPH7	F7CPH7	F7CPH7	F7CPH7	P84243	>tr|F7CPH7|F7CPH7_MACMU Histone H3 OS=Macaca mulatta GN=LOC711912 PE=3 SV=1	LOC711912	Histone H3	H3f3b	Histone H3.3	6	2	14	15.327	136	2.1678e-45	2196100000	NaN	NaN	NaN	NaN	75272000	83327000	NaN	NaN	75061000	NaN	109990000	83447000	75477000	NaN	NaN	NaN	NaN	NaN	NaN	NaN	NaN	NaN	NaN	NaN	NaN	NaN	NaN	NaN	NaN	NaN	NaN	NaN	NaN
F7CQI1;F7CQE8	F7CQI1	F7CQI1	F7CQI1	P56817	>tr|F7CQI1|F7CQI1_MACMU Beta-secretase 1 isoform A preproprotein OS=Macaca mulatta GN=LOC100430000 PE=2 SV=1	BACE1	Beta-secretase 1 isoform A preproprotein	BACE1	Beta-secretase 1 (EC 3.4.23.46) (Aspartyl protease 2) (ASP2) (Asp 2) (Beta-site amyloid precursor protein cleaving enzyme 1) (Beta-site APP cleaving enzyme 1) (Memapsin-2) (Membrane-associated aspartic protease 2)	8	3	6.6	55.733	501	1.1961e-05	118170000	NaN	NaN	NaN	NaN	NaN	NaN	4050700	NaN	NaN	NaN	NaN	NaN	NaN	NaN	NaN	NaN	NaN	NaN	NaN	5041300	NaN	NaN	NaN	NaN	NaN	4030500	NaN	NaN	NaN	NaN	4332400	NaN	NaN
F7CR90;F7BP69;F7BP54	F7CR90	F7CR90	F7CR90	P14207	>tr|F7CR90|F7CR90_MACMU Folate receptor beta OS=Macaca mulatta GN=FOLR2 PE=2 SV=1	FOLR2	Folate receptor beta	FOLR2	Folate receptor beta (FR-beta) (Folate receptor 2) (Folate receptor, fetal/placental) (Placental folate-binding protein) (FBP)	19	4	20.4	29.434	255	2.1439e-09	108300000	NaN	NaN	NaN	NaN	NaN	NaN	NaN	NaN	NaN	NaN	NaN	7510900	NaN	22014000	NaN	NaN	NaN	NaN	NaN	NaN	13368000	NaN	NaN	NaN	NaN	NaN	NaN	NaN	NaN	NaN	NaN	NaN	NaN
F7CT25;F6Z669	F7CT25;F6Z669	F7CT25	F7CT25	O60609	>tr|F7CT25|F7CT25_MACMU Uncharacterized protein OS=Macaca mulatta GN=GFRA3 PE=4 SV=1;>tr|F6Z669|F6Z669_MACMU Uncharacterized protein OS=Macaca mulatta GN=GFRA3 PE=4 SV=1	GFRA3	Uncharacterized protein	GFRA3	GDNF family receptor alpha-3 (GDNF receptor alpha-3) (GDNFR-alpha-3) (GFR-alpha-3)	2	2	8.6	41.545	374	0.00013594	55293000	NaN	NaN	NaN	6369800	NaN	NaN	NaN	NaN	NaN	NaN	NaN	NaN	NaN	NaN	NaN	NaN	NaN	NaN	NaN	NaN	NaN	NaN	NaN	NaN	NaN	NaN	NaN	NaN	NaN	NaN	NaN	NaN	NaN
F7CU31	F7CU31	F7CU31	A0A1D5R5Y2	Q09328	>tr|F7CU31|F7CU31_MACMU Uncharacterized protein OS=Macaca mulatta GN=MGAT5 PE=4 SV=1	MGAT5	Uncharacterized protein	MGAT5	Alpha-1,6-mannosylglycoprotein 6-beta-N-acetylglucosaminyltransferase A (EC 2.4.1.155) (Alpha-mannoside beta-1,6-N-acetylglucosaminyltransferase) (GlcNAc-T V) (GNT-V) (Mannoside acetylglucosaminyltransferase 5) (N-acetylglucosaminyl-transferase V)	54	4	5.9	84.572	741	4.7777e-07	303150000	NaN	5767800	4744000	5979800	6037100	5904000	5949800	6403200	5836400	5443100	6128800	8651400	6332200	6175700	7720500	5547100	9844600	NaN	5709700	6114600	6415900	4900200	5631700	NaN	5264700	7076500	7063200	7252100	6872300	5481400	7048700	8501200	NaN
F7CU68;F7CU99	F7CU68;F7CU99	F7CU68	F7CU68	Q96IU4	>tr|F7CU68|F7CU68_MACMU Abhydrolase domain-containing protein 14B OS=Macaca mulatta GN=ABHD14B PE=2 SV=1;>tr|F7CU99|F7CU99_MACMU Uncharacterized protein (Fragment) OS=Macaca mulatta GN=ABHD14B PE=4 SV=1	ABHD14B	Abhydrolase domain-containing protein 14B	ABHD14B	Alpha/beta hydrolase domain-containing protein 14B (Abhydrolase domain-containing protein 14B) (EC 3.-.-.-) (CCG1-interacting factor B)	5	2	12.4	22.441	210	0.00023102	174500000	NaN	NaN	NaN	4009300	NaN	NaN	NaN	NaN	NaN	NaN	NaN	NaN	NaN	NaN	NaN	NaN	4673600	NaN	NaN	NaN	NaN	NaN	4091600	NaN	NaN	NaN	NaN	NaN	NaN	NaN	NaN	NaN	5167800
F7CUV4	F7CUV4	F7CUV4	P60030	P01601	>tr|F7CUV4|F7CUV4_MACMU Uncharacterized protein (Fragment) OS=Macaca mulatta PE=4 SV=1		Uncharacterized protein (Fragment)	0	Ig kappa chain V-I region HK101 (Fragment)	2	2	59.8	10.481	97	3.4676e-104	121580000	NaN	NaN	NaN	NaN	12331000	NaN	NaN	NaN	NaN	NaN	NaN	NaN	NaN	NaN	NaN	NaN	NaN	NaN	NaN	NaN	NaN	NaN	NaN	NaN	NaN	NaN	NaN	NaN	NaN	NaN	NaN	NaN	NaN
F7CVY5;F6T0W5;CON__Q2KIS7	F7CVY5;F6T0W5	F7CVY5	F6T0W5	P05452	>tr|F7CVY5|F7CVY5_MACMU Uncharacterized protein OS=Macaca mulatta PE=4 SV=1;>tr|F6T0W5|F6T0W5_MACMU Tetranectin OS=Macaca mulatta GN=CLEC3B PE=2 SV=1	CLEC3B	Uncharacterized protein	CLEC3B	Tetranectin (TN) (C-type lectin domain family 3 member B) (Plasminogen kringle 4-binding protein)	1300	13	72.5	17.775	160	0	128370000000	2393900000	2251800000	2201800000	2101400000	2543300000	2514400000	2434800000	2383900000	2362800000	2281900000	2269100000	2466600000	2658700000	3034000000	3106900000	2260400000	2861800000	2392800000	2298800000	2186600000	2159800000	2233700000	2222400000	2250200000	2619600000	2636800000	2720600000	2454300000	2792200000	2854100000	2648600000	2695100000	2655600000
F7CX74;F7CX80	F7CX74;F7CX80	F7CX74	F7CX74	Q9BRK5	>tr|F7CX74|F7CX74_MACMU Uncharacterized protein OS=Macaca mulatta GN=SDF4 PE=4 SV=1;>tr|F7CX80|F7CX80_MACMU Uncharacterized protein OS=Macaca mulatta GN=SDF4 PE=4 SV=1	SDF4	Uncharacterized protein	SDF4	45 kDa calcium-binding protein (Cab45) (Stromal cell-derived factor 4) (SDF-4)	254	6	25.8	39.947	349	1.6755e-126	5155800000	111370000	113810000	94807000	98897000	84221000	90133000	100320000	88351000	94589000	84209000	85228000	99513000	101350000	108940000	124100000	96431000	119540000	83929000	92032000	78381000	99869000	104350000	91580000	109210000	118400000	116000000	103890000	104010000	85605000	77443000	88132000	79055000	129330000
F7CYM0;F7HF12	F7CYM0;F7HF12	F7CYM0	F7CYM0	Q969T9	>tr|F7CYM0|F7CYM0_MACMU Uncharacterized protein OS=Macaca mulatta GN=WBP2 PE=4 SV=1;>tr|F7HF12|F7HF12_MACMU Uncharacterized protein OS=Macaca mulatta GN=WBP2 PE=2 SV=1	WBP2	Uncharacterized protein	WBP2	WW domain-binding protein 2 (WBP-2)	95	5	15.2	24.739	231	3.5382e-13	1309200000	22583000	26105000	26764000	23783000	21077000	23634000	22983000	27542000	20670000	23293000	28103000	26039000	23345000	31747000	33416000	27379000	25404000	20555000	29735000	24051000	21963000	22416000	27499000	18957000	20846000	20301000	22249000	18127000	22472000	22526000	28152000	23587000	21484000
F7D134;F7HIJ2	F7D134;F7HIJ2	F7D134	F7HIJ2	Q9Y279	>tr|F7D134|F7D134_MACMU Uncharacterized protein OS=Macaca mulatta GN=VSIG4 PE=4 SV=1;>tr|F7HIJ2|F7HIJ2_MACMU Protein Z39Ig OS=Macaca mulatta GN=VSIG4 PE=4 SV=1	VSIG4	Uncharacterized protein	VSIG4	V-set and immunoglobulin domain-containing protein 4 (Protein Z39Ig)	133	7	30.1	35.964	326	6.4354e-93	4856300000	85930000	97593000	89259000	99264000	72436000	80578000	62601000	84496000	91424000	103960000	95758000	126600000	87903000	123000000	119090000	111610000	82240000	80879000	72598000	84696000	108350000	110810000	111560000	82282000	83425000	101490000	96394000	116990000	81764000	84162000	82676000	83603000	94305000
F7D2H1;F7E707	F7D2H1;F7E707	F7D2H1	F7D2H1	P04083	>tr|F7D2H1|F7D2H1_MACMU Annexin OS=Macaca mulatta GN=ANXA1 PE=2 SV=1;>tr|F7E707|F7E707_MACMU Annexin (Fragment) OS=Macaca mulatta GN=ANXA1 PE=3 SV=1	ANXA1	Annexin	ANXA1	Annexin A1 (Annexin I) (Annexin-1) (Calpactin II) (Calpactin-2) (Chromobindin-9) (Lipocortin I) (Phospholipase A2 inhibitory protein) (p35)	34	8	30.1	38.725	346	7.3967e-63	500380000	11608000	9231600	15040000	8288600	8290800	11685000	11740000	9061600	7758400	10051000	15215000	10955000	5618200	6570700	NaN	NaN	9105100	NaN	7027500	6259400	9685800	9023400	NaN	6009800	8883700	13647000	8721500	9102700	NaN	6963000	7631400	NaN	10199000
F7D3L5	F7D3L5	F7D3L5	F7D3L5	P00488	>tr|F7D3L5|F7D3L5_MACMU Coagulation factor XIII A chain OS=Macaca mulatta GN=F13A1 PE=3 SV=1	F13A1	Coagulation factor XIII A chain	F13A1	Coagulation factor XIII A chain (Coagulation factor XIIIa) (EC 2.3.2.13) (Protein-glutamine gamma-glutamyltransferase A chain) (Transglutaminase A chain)	135	7	14.6	83.283	732	7.8273e-26	1595600000	33830000	32758000	52365000	27593000	25868000	21483000	26154000	20673000	33019000	26301000	34789000	31272000	28687000	55699000	24036000	25150000	34922000	21834000	28174000	23558000	28220000	30708000	34325000	35869000	25074000	22268000	27117000	29503000	33193000	27919000	26928000	26846000	40074000
F7D3U4;F7D3T7	F7D3U4;F7D3T7	F7D3U4	F7D3T7	Q92882	>tr|F7D3U4|F7D3U4_MACMU Uncharacterized protein OS=Macaca mulatta GN=OSTF1 PE=4 SV=1;>tr|F7D3T7|F7D3T7_MACMU Osteoclast-stimulating factor 1 OS=Macaca mulatta GN=OSTF1 PE=2 SV=1	OSTF1	Uncharacterized protein	OSTF1	Osteoclast-stimulating factor 1	3	2	14	18.792	171	4.6951e-05	47229000	NaN	NaN	NaN	NaN	NaN	NaN	NaN	NaN	947660	NaN	NaN	NaN	NaN	NaN	NaN	NaN	NaN	NaN	NaN	NaN	NaN	NaN	NaN	NaN	NaN	NaN	NaN	NaN	NaN	NaN	NaN	NaN	NaN
F7DAC5	F7DAC5	F7DAC5	F7DAC5	Q14520	>tr|F7DAC5|F7DAC5_MACMU Uncharacterized protein OS=Macaca mulatta GN=HABP2 PE=3 SV=1	HABP2	Uncharacterized protein	HABP2	Hyaluronan-binding protein 2 (EC 3.4.21.-) (Factor VII-activating protease) (Factor seven-activating protease) (FSAP) (Hepatocyte growth factor activator-like protein) (Plasma hyaluronan-binding protein) [Cleaved into: Hyaluronan-binding protein 2 50 kDa heavy chain; Hyaluronan-binding protein 2 50 kDa heavy chain alternate form; Hyaluronan-binding protein 2 27 kDa light chain; Hyaluronan-binding…	114	8	16	62.98	562	2.1152e-26	2633400000	44632000	32024000	46925000	53711000	72021000	64772000	60991000	64108000	44075000	53927000	35401000	44408000	46861000	39912000	42930000	56916000	74253000	63866000	61201000	75485000	50082000	44814000	38156000	53083000	39944000	36590000	43568000	49366000	78953000	75443000	43053000	52940000	48032000
F7DAU3	F7DAU3	F7DAU3	F7DAU3	Q86VB7	>tr|F7DAU3|F7DAU3_MACMU Uncharacterized protein OS=Macaca mulatta GN=EGK_03316 PE=4 SV=1	EGK_03316	Uncharacterized protein	CD163	Scavenger receptor cysteine-rich type 1 protein M130 (Hemoglobin scavenger receptor) (CD antigen CD163) [Cleaved into: Soluble CD163 (sCD163)]	746	27	32.6	125.12	1155	0	17995000000	398500000	426840000	402430000	465550000	241630000	208900000	238880000	248000000	363740000	349050000	421410000	497080000	299960000	376490000	402080000	412900000	248730000	245550000	250560000	261050000	476000000	389900000	460050000	354110000	374050000	435740000	388650000	408760000	224170000	221540000	224220000	242490000	356120000
F7DB43;F7DB50	F7DB43;F7DB50	F7DB43	F7DB43	Q14574	>tr|F7DB43|F7DB43_MACMU Uncharacterized protein OS=Macaca mulatta GN=DSC3 PE=4 SV=1;>tr|F7DB50|F7DB50_MACMU Uncharacterized protein OS=Macaca mulatta GN=DSC3 PE=3 SV=1	DSC3	Uncharacterized protein	DSC3	Desmocollin-3 (Cadherin family member 3) (Desmocollin-4) (HT-CP)	63	4	5	93.658	838	1.8298e-12	1172800000	NaN	22844000	19614000	18404000	20206000	24639000	28084000	28714000	22748000	26063000	17203000	24432000	17397000	24889000	28966000	19442000	38307000	26255000	30243000	23724000	19799000	21435000	21135000	22380000	22246000	21188000	19719000	21792000	27287000	27946000	24182000	22603000	22966000
F7DBW1	F7DBW1	F7DBW1	A0A1D5RJW8	Q9NP84	>tr|F7DBW1|F7DBW1_MACMU Uncharacterized protein OS=Macaca mulatta GN=TNFRSF12A PE=4 SV=1	TNFRSF12A	Uncharacterized protein	TNFRSF12A	Tumor necrosis factor receptor superfamily member 12A (Fibroblast growth factor-inducible immediate-early response protein 14) (FGF-inducible 14) (Tweak-receptor) (TweakR) (CD antigen CD266)	10	2	23.3	13.911	129	1.1664e-06	383830000	19934000	NaN	NaN	NaN	NaN	NaN	NaN	NaN	NaN	NaN	NaN	NaN	NaN	NaN	NaN	NaN	NaN	NaN	NaN	NaN	NaN	NaN	NaN	NaN	NaN	NaN	NaN	NaN	NaN	NaN	NaN	NaN	NaN
F7DCC0	F7DCC0	F7DCC0	H9FVB9	P29120	>tr|F7DCC0|F7DCC0_MACMU Uncharacterized protein OS=Macaca mulatta GN=PCSK1 PE=3 SV=1	PCSK1	Uncharacterized protein	PCSK1	Neuroendocrine convertase 1 (NEC 1) (EC 3.4.21.93) (Prohormone convertase 1) (Proprotein convertase 1) (PC1)	92	6	8.9	83.818	749	2.1489e-128	1811400000	28288000	23913000	39165000	30991000	NaN	38718000	38713000	39084000	32513000	25254000	36899000	39957000	34362000	51119000	44257000	38934000	27723000	36009000	47129000	30895000	33903000	31057000	36974000	33258000	34669000	30926000	34980000	28531000	28630000	31725000	39698000	32685000	31294000
F7DE13;F7GMH0	F7DE13;F7GMH0	F7DE13	F7DE13	P98173	>tr|F7DE13|F7DE13_MACMU Uncharacterized protein (Fragment) OS=Macaca mulatta GN=FAM3A PE=4 SV=1;>tr|F7GMH0|F7GMH0_MACMU Uncharacterized protein (Fragment) OS=Macaca mulatta GN=FAM3A PE=4 SV=1	FAM3A	Uncharacterized protein (Fragment)	FAM3A	Protein FAM3A (Cytokine-like protein 2-19)	23	2	8.7	25.089	230	0.00014823	110280000	NaN	NaN	NaN	NaN	NaN	NaN	NaN	NaN	NaN	NaN	NaN	2749800	NaN	NaN	NaN	NaN	NaN	NaN	NaN	NaN	NaN	NaN	NaN	NaN	NaN	NaN	NaN	NaN	NaN	NaN	NaN	NaN	NaN
F7DEG1;F7DEF4;F7DEG8;F6YL51	F7DEG1	F7DEG1	A0A1D5QF92	Q07954	>tr|F7DEG1|F7DEG1_MACMU Uncharacterized protein OS=Macaca mulatta GN=LRP1 PE=4 SV=1	LRP1	Uncharacterized protein	LRP1	Prolow-density lipoprotein receptor-related protein 1 (LRP-1) (Alpha-2-macroglobulin receptor) (A2MR) (Apolipoprotein E receptor) (APOER) (CD antigen CD91) [Cleaved into: Low-density lipoprotein receptor-related protein 1 85 kDa subunit (LRP-85); Low-density lipoprotein receptor-related protein 1 515 kDa subunit (LRP-515); Low-density lipoprotein receptor-related protein 1 intracellular domain (L…	652	50	14.7	476.36	4298	1.4598e-271	11743000000	232240000	219450000	234550000	208770000	219530000	195490000	240240000	213220000	176700000	189660000	185390000	191810000	264860000	315390000	319740000	238650000	266970000	227790000	281930000	232630000	182600000	190410000	192430000	169600000	257400000	273040000	267990000	245830000	236640000	239600000	269010000	247440000	206500000
F7DF16;F7EXJ3	F7DF16;F7EXJ3	F7DF16	F7DF16	P14543	>tr|F7DF16|F7DF16_MACMU Uncharacterized protein OS=Macaca mulatta GN=NID1 PE=4 SV=1;>tr|F7EXJ3|F7EXJ3_MACMU Uncharacterized protein OS=Macaca mulatta GN=NID1 PE=4 SV=1	NID1	Uncharacterized protein	NID1	Nidogen-1 (NID-1) (Entactin)	1008	38	41.8	136.48	1247	0	26933000000	527810000	502700000	484310000	488970000	444010000	427670000	506360000	416970000	568720000	599910000	580600000	596640000	498630000	611310000	652340000	483610000	537200000	466880000	469070000	459510000	576570000	547060000	562570000	498720000	550240000	549530000	528330000	507620000	451960000	493210000	473110000	488500000	632820000
F7DF83	F7DF83	F7DF83	F7DF83	P04211	>tr|F7DF83|F7DF83_MACMU Uncharacterized protein (Fragment) OS=Macaca mulatta GN=IGLV8-61 PE=4 SV=1	IGLV8-61	Uncharacterized protein (Fragment)	0	Ig lambda chain V region 4A	69	2	25.3	10.381	99	2.3032e-09	2105000000	63207000	71147000	78152000	65277000	NaN	NaN	NaN	NaN	32915000	39354000	24663000	31482000	59094000	67884000	59809000	47821000	NaN	NaN	NaN	NaN	27906000	40601000	24057000	48126000	53346000	56920000	62263000	86675000	NaN	NaN	NaN	NaN	NaN
F7DFB4	F7DFB4	F7DFB4	F7DFB4	P12018	>tr|F7DFB4|F7DFB4_MACMU Uncharacterized protein (Fragment) OS=Macaca mulatta GN=IGLV11-55 PE=4 SV=1	IGLV11-55	Uncharacterized protein (Fragment)	VPREB1	Immunoglobulin iota chain (CD179 antigen-like family member A) (Protein VPreB1) (V(pre)B protein) (VpreB protein) (CD antigen CD179a)	17	3	37.9	11.119	103	6.9983e-08	449530000	NaN	8800200	NaN	NaN	NaN	NaN	NaN	NaN	NaN	NaN	NaN	NaN	NaN	NaN	NaN	NaN	NaN	NaN	NaN	NaN	NaN	NaN	NaN	NaN	NaN	NaN	NaN	NaN	NaN	17777000	NaN	NaN	NaN
F7DGM2	F7DGM2	F7DGM2	F7DGM2	P55283	>tr|F7DGM2|F7DGM2_MACMU Uncharacterized protein (Fragment) OS=Macaca mulatta PE=3 SV=1		Uncharacterized protein (Fragment)	CDH4	Cadherin-4 (Retinal cadherin) (R-CAD) (R-cadherin)	198	5	7.7	98.374	898	1.5827e-68	4764900000	143120000	124040000	132880000	97699000	114550000	95132000	118220000	83229000	92778000	91328000	92012000	84172000	102140000	104940000	122090000	90823000	88810000	99737000	86955000	67079000	81243000	74751000	73276000	78819000	100930000	96186000	117330000	91303000	90514000	81735000	97173000	95308000	94197000
F7DH19;CON__ENSEMBL:ENSBTAP00000023055	F7DH19	F7DH19	F7DH19	Q04756	>tr|F7DH19|F7DH19_MACMU Uncharacterized protein OS=Macaca mulatta GN=HGFAC PE=3 SV=1	HGFAC	Uncharacterized protein	HGFAC	Hepatocyte growth factor activator (HGF activator) (HGFA) (EC 3.4.21.-) [Cleaved into: Hepatocyte growth factor activator short chain; Hepatocyte growth factor activator long chain]	232	14	32	69.622	651	5.8474e-69	4495500000	72794000	62112000	67797000	73554000	153380000	143190000	103810000	105090000	95303000	65996000	63961000	80466000	70997000	64509000	72203000	61956000	176160000	134970000	114850000	102710000	49805000	72253000	63906000	82826000	70344000	65112000	62701000	72408000	151510000	131740000	98779000	128590000	93714000
F7DH92	F7DH92	F7DH92	F7DH92	Q14767	>tr|F7DH92|F7DH92_MACMU Uncharacterized protein OS=Macaca mulatta GN=LTBP2 PE=4 SV=1	LTBP2	Uncharacterized protein	LTBP2	Latent-transforming growth factor beta-binding protein 2 (LTBP-2)	166	15	9.5	193.06	1787	2.6729e-46	1976100000	39999000	47572000	30198000	50202000	30437000	32262000	37610000	34988000	47157000	62574000	51740000	47299000	33811000	32597000	45325000	33589000	39814000	26781000	33639000	35236000	60373000	51118000	49179000	41146000	30463000	41397000	33758000	42951000	29864000	34147000	21781000	28245000	40798000
F7DHQ1;F7DHP5	F7DHQ1;F7DHP5	F7DHQ1	F7DHQ1	P02741	>tr|F7DHQ1|F7DHQ1_MACMU Uncharacterized protein OS=Macaca mulatta GN=CRP PE=4 SV=1;>tr|F7DHP5|F7DHP5_MACMU Uncharacterized protein OS=Macaca mulatta GN=CRP PE=4 SV=1	CRP	Uncharacterized protein	CRP	C-reactive protein [Cleaved into: C-reactive protein(1-205)]	37	4	19.6	25.23	224	8.4167e-12	430830000	NaN	7856500	7721700	6036400	5018600	5740000	NaN	7503700	NaN	4521600	NaN	6479400	NaN	29413000	25202000	15596000	NaN	27688000	22698000	29028000	6932100	3399500	5233900	5559700	NaN	6975000	6278300	6193900	NaN	NaN	NaN	9106300	NaN
F7DHR8;CON__Q2HJF0	F7DHR8	F7DHR8	F7DHR8	P02787	>tr|F7DHR8|F7DHR8_MACMU Uncharacterized protein OS=Macaca mulatta PE=4 SV=1		Uncharacterized protein	TF	Serotransferrin (Transferrin) (Beta-1 metal-binding globulin) (Siderophilin)	16418	62	68.6	76.693	697	0	5819800000000	115870000000	106180000000	107860000000	116080000000	123800000000	116130000000	113800000000	119780000000	117870000000	82563000000	97714000000	109040000000	113740000000	115820000000	129930000000	116330000000	130100000000	117390000000	122350000000	122020000000	90962000000	89863000000	108800000000	110860000000	100850000000	103190000000	102900000000	101570000000	135830000000	126520000000	118860000000	133470000000	81883000000
F7DI51	F7DI51	F7DI51	F7DI51	P06703	>tr|F7DI51|F7DI51_MACMU Protein S100-A6 OS=Macaca mulatta GN=S100A6 PE=2 SV=1	S100A6	Protein S100-A6	S100A6	Protein S100-A6 (Calcyclin) (Growth factor-inducible protein 2A9) (MLN 4) (Prolactin receptor-associated protein) (PRA) (S100 calcium-binding protein A6)	122	3	37.8	10.18	90	8.4095e-86	2252400000	39826000	46184000	88791000	41602000	60666000	57281000	55218000	67418000	53532000	43859000	43739000	45563000	30578000	21625000	19033000	43700000	38478000	61000000	49460000	75830000	76101000	46385000	42258000	34643000	24420000	47334000	52870000	46300000	44321000	44941000	37719000	41317000	29024000
F7DIN9;CON__Q9TT36	F7DIN9	F7DIN9	F7DIN9	P05543	>tr|F7DIN9|F7DIN9_MACMU Uncharacterized protein (Fragment) OS=Macaca mulatta GN=SERPINA7 PE=3 SV=1	SERPINA7	Uncharacterized protein (Fragment)	SERPINA7	Thyroxine-binding globulin (Serpin A7) (T4-binding globulin)	133	9	29.5	42.7	380	3.8931e-63	2774600000	43947000	32905000	36113000	40980000	75357000	76523000	60633000	64238000	56253000	67363000	45904000	52704000	44244000	44219000	51034000	33082000	89407000	78516000	62904000	61933000	50177000	34968000	57237000	50841000	41556000	30224000	45168000	42531000	107140000	87799000	76030000	82735000	65449000
F7DJ55	F7DJ55	F7DJ55	F7DJ55	P34059	>tr|F7DJ55|F7DJ55_MACMU Uncharacterized protein OS=Macaca mulatta GN=GALNS PE=4 SV=1	GALNS	Uncharacterized protein	GALNS	N-acetylgalactosamine-6-sulfatase (EC 3.1.6.4) (Chondroitinsulfatase) (Chondroitinase) (Galactose-6-sulfate sulfatase) (GalN6S) (N-acetylgalactosamine-6-sulfate sulfatase) (GalNAc6S sulfatase)	76	6	13.5	57.637	519	2.9634e-20	682910000	NaN	NaN	NaN	NaN	16045000	13512000	16310000	16941000	17561000	19935000	20195000	22850000	7451400	NaN	NaN	NaN	19935000	20622000	16974000	20516000	21090000	22516000	19144000	17039000	8318800	NaN	8286900	NaN	16239000	17834000	15891000	16527000	16134000
F7DJJ9;F7H3G9	F7DJJ9;F7H3G9	F7DJJ9	F7DJJ9	P23471	>tr|F7DJJ9|F7DJJ9_MACMU Uncharacterized protein (Fragment) OS=Macaca mulatta GN=PTPRZ1 PE=4 SV=1;>tr|F7H3G9|F7H3G9_MACMU Uncharacterized protein (Fragment) OS=Macaca mulatta GN=PTPRZ1 PE=4 SV=1	PTPRZ1	Uncharacterized protein (Fragment)	PTPRZ1	Receptor-type tyrosine-protein phosphatase zeta (R-PTP-zeta) (EC 3.1.3.48) (Protein-tyrosine phosphatase receptor type Z polypeptide 1) (Protein-tyrosine phosphatase receptor type Z polypeptide 2) (R-PTP-zeta-2)	480	19	8.7	253.51	2300	4.3282e-266	21859000000	398690000	369920000	424660000	353130000	423180000	401000000	528960000	426590000	362870000	322870000	397310000	360520000	371610000	511670000	473980000	385980000	549980000	487850000	574470000	470060000	439100000	411870000	442860000	376650000	387370000	405830000	409250000	364370000	459500000	385740000	593620000	526310000	405450000
F7DKF9	F7DKF9	F7DKF9	F7DKF9	P20472	>tr|F7DKF9|F7DKF9_MACMU Uncharacterized protein (Fragment) OS=Macaca mulatta GN=PVALB PE=4 SV=1	PVALB	Uncharacterized protein (Fragment)	PVALB	Parvalbumin alpha	63	4	34.1	10.03	91	8.1688e-13	1606900000	33400000	38350000	41786000	30057000	26480000	25498000	31664000	28105000	30238000	28477000	34741000	35278000	28066000	27121000	33994000	30000000	41039000	29523000	39199000	29865000	43794000	24009000	45588000	25828000	30059000	26722000	35409000	31028000	23470000	22808000	35241000	32447000	33223000
F7DL99;F7DLB8;F7DLB2;F6ZVK0;CON__Q2KJC7	F7DL99;F7DLB8;F7DLB2;F6ZVK0	F7DL99	F7DL99	Q15063	>tr|F7DL99|F7DL99_MACMU Uncharacterized protein OS=Macaca mulatta GN=POSTN PE=4 SV=1;>tr|F7DLB8|F7DLB8_MACMU Uncharacterized protein OS=Macaca mulatta GN=POSTN PE=4 SV=1;>tr|F7DLB2|F7DLB2_MACMU Uncharacterized protein OS=Macaca mulatta GN=POSTN PE=4 SV=1;>	POSTN	Uncharacterized protein	POSTN	Periostin (PN) (Osteoblast-specific factor 2) (OSF-2)	63	9	16.9	86.99	779	1.5201e-40	828260000	6624800	5034400	4562100	4032500	13456000	21714000	10402000	16779000	38119000	34716000	36445000	21008000	6414600	6926000	6701200	5610500	15697000	10852000	8131800	10300000	18210000	27553000	11924000	20002000	7687600	7487300	7361400	7319400	13791000	19842000	9200800	13843000	45205000
F7DLR1	F7DLR1	F7DLR1	F7DLR1	P04080	>tr|F7DLR1|F7DLR1_MACMU Cystatin-B OS=Macaca mulatta GN=CSTB PE=2 SV=1	CSTB	Cystatin-B	CSTB	Cystatin-B (CPI-B) (Liver thiol proteinase inhibitor) (Stefin-B)	122	4	50	11.102	98	1.8938e-51	2245900000	34699000	34525000	43547000	32821000	42597000	40371000	42356000	46717000	50792000	47507000	37418000	37012000	34269000	42940000	42502000	37300000	62568000	42117000	46448000	51326000	54141000	43196000	44573000	49300000	40083000	40255000	39432000	42051000	50395000	49336000	51086000	51963000	41327000
F7DNG4;F7G5B0	F7DNG4;F7G5B0	F7DNG4	F7DNG4	Q9BQT9	>tr|F7DNG4|F7DNG4_MACMU Alcadein-beta OS=Macaca mulatta GN=CLSTN3 PE=2 SV=1;>tr|F7G5B0|F7G5B0_MACMU Uncharacterized protein (Fragment) OS=Macaca mulatta GN=CLSTN3 PE=4 SV=1	CLSTN3	Alcadein-beta	CLSTN3	Calsyntenin-3 (Alcadein-beta) (Alc-beta)	367	12	14.4	105.99	956	5.3284e-162	8400000000	110740000	104100000	120110000	113100000	104180000	114900000	124120000	121770000	102530000	118530000	105670000	103090000	132250000	151990000	161900000	124270000	157230000	145420000	142690000	139280000	131280000	122220000	132960000	108660000	127680000	105160000	124260000	113330000	129440000	137340000	153370000	148420000	116700000
F7DNI9	F7DNI9	F7DNI9	P60030	Q9NZP8	>tr|F7DNI9|F7DNI9_MACMU Uncharacterized protein (Fragment) OS=Macaca mulatta PE=3 SV=1		Uncharacterized protein (Fragment)	C1RL	Complement C1r subcomponent-like protein (C1r-LP) (C1r-like protein) (EC 3.4.21.-) (C1r-like serine protease analog protein) (CLSPa)	437	12	49.2	35.067	317	1.658e-239	14546000000	343260000	352030000	311290000	393650000	204320000	187670000	178330000	186180000	282400000	284940000	251140000	332770000	256510000	304880000	362110000	366120000	217820000	178920000	161660000	180860000	273810000	242940000	269370000	235200000	341470000	325150000	267330000	399980000	212950000	203620000	160250000	189290000	241860000
F7DNJ5;F7HBM6	F7DNJ5	F7DNJ5	F7DNJ5	P00736	>tr|F7DNJ5|F7DNJ5_MACMU Uncharacterized protein (Fragment) OS=Macaca mulatta GN=C1R PE=3 SV=1	C1R	Uncharacterized protein (Fragment)	C1R	Complement C1r subcomponent (EC 3.4.21.41) (Complement component 1 subcomponent r) [Cleaved into: Complement C1r subcomponent heavy chain; Complement C1r subcomponent light chain]	900	28	46.3	78.33	693	0	60093000000	1498500000	1327600000	1277300000	1413700000	1050100000	980390000	941100000	992100000	1043100000	1215500000	1108500000	1359500000	1237100000	1267600000	1480200000	1284900000	1112000000	1039200000	964180000	1061000000	1162800000	1090000000	1035300000	947280000	1462000000	1520600000	1308500000	1445900000	1070800000	1169300000	957110000	1209300000	1122000000
F7DPX1	F7DPX1	F7DPX1	F7DPX1	Q9NQX5	>tr|F7DPX1|F7DPX1_MACMU Uncharacterized protein OS=Macaca mulatta GN=NPDC1 PE=4 SV=1	NPDC1	Uncharacterized protein	NPDC1	Neural proliferation differentiation and control protein 1 (NPDC-1)	71	3	12.6	34.588	325	2.8933e-56	1340700000	31819000	15842000	20349000	19695000	NaN	33987000	42397000	28832000	28025000	27669000	20750000	24593000	34741000	NaN	21295000	27533000	37658000	NaN	39251000	23175000	23710000	27494000	30528000	33299000	NaN	25174000	13933000	NaN	40792000	30728000	48020000	39217000	33853000
F7DR01;F7DQE8;F7HPP6;F6Z1R0;F6TGE9	F7DR01;F7DQE8;F7HPP6;F6Z1R0	F7DR01	F7DR01	P50993	>tr|F7DR01|F7DR01_MACMU Sodium/potassium-transporting ATPase subunit alpha-2 proprotein OS=Macaca mulatta GN=ATP1A2 PE=2 SV=1;>tr|F7DQE8|F7DQE8_MACMU Uncharacterized protein OS=Macaca mulatta GN=ATP1A4 PE=3 SV=1;>tr|F7HPP6|F7HPP6_MACMU Sodium/potassium-tra	ATP1A2;ATP1A4;ATP1A3	Sodium/potassium-transporting ATPase subunit alpha-2 proprotein	ATP1A2	Sodium/potassium-transporting ATPase subunit alpha-2 (Na(+)/K(+) ATPase alpha-2 subunit) (EC 3.6.3.9) (Sodium pump subunit alpha-2)	29	2	3.2	112.23	1020	8.0707e-06	209310000	NaN	NaN	NaN	NaN	NaN	NaN	NaN	NaN	NaN	NaN	NaN	8448600	NaN	NaN	NaN	NaN	NaN	NaN	NaN	4755700	NaN	NaN	NaN	NaN	NaN	NaN	NaN	NaN	NaN	NaN	3954500	NaN	NaN
F7DSS6	F7DSS6	F7DSS6	F7DSS6	O15072	>tr|F7DSS6|F7DSS6_MACMU Uncharacterized protein OS=Macaca mulatta GN=ADAMTS3 PE=4 SV=1	ADAMTS3	Uncharacterized protein	ADAMTS3	A disintegrin and metalloproteinase with thrombospondin motifs 3 (ADAM-TS 3) (ADAM-TS3) (ADAMTS-3) (EC 3.4.24.-) (Procollagen II N-proteinase) (PC II-NP) (Procollagen II amino propeptide-processing enzyme)	23	2	2.5	135.44	1203	6.1155e-14	467620000	8589600	8325400	11516000	7933500	7628500	7769600	11383000	8182500	9472600	8977900	9312500	8695200	13659000	6778600	6450000	13397000	5518700	10955000	10369000	9991800	11140000	10020000	9634100	13439000	11690000	NaN	12502000	8392300	6586800	6799000	9159000	8715400	10949000
F7DU04	F7DU04	F7DU04	F7DU04	A1L4H1	>tr|F7DU04|F7DU04_MACMU Uncharacterized protein OS=Macaca mulatta GN=EGK_11083 PE=4 SV=1	EGK_11083	Uncharacterized protein	SSC5D	Soluble scavenger receptor cysteine-rich domain-containing protein SSC5D (Soluble scavenger protein with 5 SRCR domains) (SSc5D)	70	3	40.7	9.9062	91	4.2068e-11	345340000	NaN	4377200	NaN	NaN	8937000	NaN	NaN	NaN	8144200	9238600	7380700	7523900	7353400	6759500	8376200	NaN	8176800	NaN	7397900	8477000	5360500	6898800	6438100	6357900	5941300	7279200	NaN	NaN	10229000	9532000	7340100	7650300	7606700
F7DW20;F7DW08	F7DW20;F7DW08	F7DW20	F7DW20	P09417	>tr|F7DW20|F7DW20_MACMU Uncharacterized protein OS=Macaca mulatta GN=QDPR PE=4 SV=1;>tr|F7DW08|F7DW08_MACMU Uncharacterized protein OS=Macaca mulatta GN=QDPR PE=4 SV=1	LOC714966	Uncharacterized protein	QDPR	Dihydropteridine reductase (EC 1.5.1.34) (HDHPR) (Quinoid dihydropteridine reductase)	32	3	21.7	22.437	212	3.65e-15	733800000	NaN	NaN	NaN	NaN	16259000	6383800	19089000	NaN	NaN	NaN	16047000	15338000	NaN	13457000	13089000	15183000	NaN	20042000	27482000	16391000	16254000	13796000	14429000	NaN	NaN	18684000	NaN	NaN	28496000	23927000	27844000	21024000	16876000
F7DWH2;F7DWF9;F7DWE1;F7DW58;F7DW39	F7DWH2;F7DWF9;F7DWE1;F7DW58;F7DW39	F7DWH2	F7DWH2	P23468	>tr|F7DWH2|F7DWH2_MACMU Uncharacterized protein OS=Macaca mulatta GN=PTPRD PE=4 SV=1;>tr|F7DWF9|F7DWF9_MACMU Uncharacterized protein OS=Macaca mulatta GN=PTPRD PE=4 SV=1;>tr|F7DWE1|F7DWE1_MACMU Uncharacterized protein OS=Macaca mulatta GN=PTPRD PE=4 SV=1;>	PTPRD	Uncharacterized protein	PTPRD	Receptor-type tyrosine-protein phosphatase delta (Protein-tyrosine phosphatase delta) (R-PTP-delta) (EC 3.1.3.48)	299	16	13.1	213.3	1899	5.6889e-106	3653900000	55775000	64521000	63233000	61684000	71047000	78712000	76260000	82798000	61161000	59141000	71820000	64484000	56660000	86043000	93111000	64838000	93391000	81256000	92992000	77767000	61429000	58232000	64809000	56745000	57891000	58441000	68878000	58791000	89596000	77213000	102400000	87729000	67921000
F7DX07;F6RFA8	F7DX07;F6RFA8	F7DX07	F7DX07	P33151	>tr|F7DX07|F7DX07_MACMU Uncharacterized protein OS=Macaca mulatta GN=LOC100424800 PE=3 SV=1;>tr|F6RFA8|F6RFA8_MACMU Uncharacterized protein OS=Macaca mulatta GN=LOC100424800 PE=3 SV=1	CDH5	Uncharacterized protein	CDH5	Cadherin-5 (7B4 antigen) (Vascular endothelial cadherin) (VE-cadherin) (CD antigen CD144)	30	3	4.6	87.442	785	1.0737e-06	572900000	14449000	10883000	11806000	12338000	12507000	12733000	11630000	NaN	NaN	NaN	NaN	13120000	NaN	NaN	15283000	NaN	NaN	13428000	12162000	NaN	NaN	11852000	NaN	NaN	NaN	NaN	NaN	13401000	13555000	13056000	11976000	12892000	13782000
F7DXG9;F7FP76	F7DXG9;F7FP76	F7DXG9	F7FP76	Q96ID5	>tr|F7DXG9|F7DXG9_MACMU Uncharacterized protein OS=Macaca mulatta GN=IGSF21 PE=4 SV=1;>tr|F7FP76|F7FP76_MACMU Uncharacterized protein (Fragment) OS=Macaca mulatta GN=IGSF21 PE=4 SV=1	IGSF21	Uncharacterized protein	IGSF21	Immunoglobulin superfamily member 21 (IgSF21)	27	3	7.7	51.733	467	1.1642e-19	432020000	NaN	NaN	NaN	NaN	NaN	NaN	19838000	13730000	9486100	11917000	13333000	NaN	NaN	17558000	20134000	NaN	14921000	13996000	18397000	NaN	13303000	NaN	NaN	NaN	NaN	NaN	NaN	NaN	13646000	15611000	21703000	16336000	NaN
F7DZA1;F7DZA6	F7DZA1;F7DZA6	F7DZA1	A0A1D5RGN2	Q9BY67	>tr|F7DZA1|F7DZA1_MACMU Uncharacterized protein OS=Macaca mulatta GN=CADM1 PE=4 SV=1;>tr|F7DZA6|F7DZA6_MACMU Uncharacterized protein OS=Macaca mulatta GN=CADM1 PE=4 SV=1	CADM1	Uncharacterized protein	CADM1	Cell adhesion molecule 1 (Immunoglobulin superfamily member 4) (IgSF4) (Nectin-like protein 2) (NECL-2) (Spermatogenic immunoglobulin superfamily) (SgIgSF) (Synaptic cell adhesion molecule) (SynCAM) (Tumor suppressor in lung cancer 1) (TSLC-1)	175	7	24.3	48.722	445	1.0168e-190	6298500000	119120000	128050000	144090000	119440000	125820000	140050000	151250000	126430000	102530000	114000000	133650000	111140000	150590000	182860000	136660000	116180000	130690000	126630000	136920000	111060000	109220000	100690000	109970000	105020000	138100000	132280000	150680000	124170000	127360000	130640000	183190000	133300000	118300000
F7E012	F7E012	F7E012	F7E012	Q9H741	>tr|F7E012|F7E012_MACMU Putative uncharacterized protein C12orf49 OS=Macaca mulatta GN=C11H12orf49 PE=2 SV=1	C12orf49	Putative uncharacterized protein C12orf49	C12orf49	UPF0454 protein C12orf49	16	3	23.4	23.594	205	2.4345e-13	325320000	NaN	NaN	NaN	NaN	NaN	7356400	NaN	NaN	NaN	NaN	NaN	NaN	NaN	NaN	NaN	NaN	NaN	NaN	15373000	8628600	NaN	NaN	NaN	NaN	NaN	NaN	NaN	NaN	NaN	NaN	NaN	NaN	6610700
F7E0U0	F7E0U0	F7E0U0	F7E0U0	Q9Y2Y8	>tr|F7E0U0|F7E0U0_MACMU Uncharacterized protein OS=Macaca mulatta GN=PRG3 PE=4 SV=1	PRG3	Uncharacterized protein	PRG3	Proteoglycan 3 (Eosinophil major basic protein homolog) (Prepro-major basic protein homolog) (Prepro-MBPH)	10	3	13.3	25.383	225	2.244e-22	116920000	NaN	NaN	NaN	NaN	NaN	NaN	NaN	NaN	NaN	NaN	NaN	11154000	NaN	NaN	NaN	NaN	NaN	NaN	NaN	NaN	NaN	NaN	NaN	NaN	NaN	NaN	NaN	NaN	NaN	NaN	NaN	NaN	NaN
F7E0W5	F7E0W5	F7E0W5	F7E0W5	Q6YHK3	>tr|F7E0W5|F7E0W5_MACMU Uncharacterized protein OS=Macaca mulatta GN=CD109 PE=4 SV=1	CD109	Uncharacterized protein	CD109	CD109 antigen (150 kDa TGF-beta-1-binding protein) (C3 and PZP-like alpha-2-macroglobulin domain-containing protein 7) (Platelet-specific Gov antigen) (p180) (r150) (CD antigen CD109)	171	19	18.1	161.61	1444	6.6716e-52	1893000000	42065000	47017000	43404000	43161000	32220000	30649000	33286000	32402000	33204000	27083000	29448000	31708000	48740000	60722000	58767000	47262000	38078000	34479000	29888000	28321000	29978000	29243000	34742000	36721000	50722000	44159000	50377000	42328000	37470000	30379000	34130000	32810000	33411000
F7E119;H9H4V5	F7E119	F7E119	F7E119	O60568	>tr|F7E119|F7E119_MACMU Uncharacterized protein OS=Macaca mulatta GN=PLOD3 PE=4 SV=1	PLOD3	Uncharacterized protein	PLOD3	Procollagen-lysine,2-oxoglutarate 5-dioxygenase 3 (EC 1.14.11.4) (Lysyl hydroxylase 3) (LH3)	17	2	4	83.273	728	1.1373e-06	70231000	NaN	NaN	NaN	NaN	NaN	2387500	1861600	2078000	NaN	NaN	1773300	1544300	1880600	2590700	2327300	1951400	NaN	1963500	NaN	NaN	NaN	NaN	NaN	NaN	2112700	NaN	2345900	2235900	2424300	NaN	3204600	NaN	2039500
F7E1P4;F7E1W0	F7E1P4;F7E1W0	F7E1P4	F7E1W0	Q08174	>tr|F7E1P4|F7E1P4_MACMU Uncharacterized protein OS=Macaca mulatta GN=PCDH1 PE=4 SV=1;>tr|F7E1W0|F7E1W0_MACMU Uncharacterized protein OS=Macaca mulatta GN=PCDH1 PE=4 SV=1	PCDH1	Uncharacterized protein	PCDH1	Protocadherin-1 (Cadherin-like protein 1) (Protocadherin-42) (PC42)	187	10	11.1	111.23	1025	1.7763e-79	2752900000	50890000	46736000	56715000	45965000	54171000	54594000	62701000	59735000	40875000	46660000	47051000	45905000	54700000	71051000	61088000	51575000	62511000	60645000	70655000	50471000	46414000	45809000	46953000	46090000	56300000	66400000	64766000	50500000	63792000	56591000	79340000	64613000	50592000
F7E1U6;F7EL64	F7E1U6;F7EL64	F7E1U6	F7EL64	P36222	>tr|F7E1U6|F7E1U6_MACMU Chitinase-3-like protein 1 OS=Macaca mulatta GN=CHI3L1 PE=2 SV=1;>tr|F7EL64|F7EL64_MACMU Uncharacterized protein OS=Macaca mulatta GN=CHI3L1 PE=3 SV=1	CHI3L1	Chitinase-3-like protein 1	CHI3L1	Chitinase-3-like protein 1 (39 kDa synovial protein) (Cartilage glycoprotein 39) (CGP-39) (GP-39) (hCGP-39) (YKL-40)	1088	18	52.2	42.56	383	0	58172000000	1943800000	1510200000	1268600000	1216700000	1269000000	1163600000	1224500000	1119600000	955650000	899850000	981080000	1060400000	975140000	1053700000	1253900000	943850000	1356100000	1137200000	1136400000	1090400000	1004300000	955770000	995920000	983350000	1119200000	1075600000	1039900000	984080000	1280100000	1194300000	1267900000	1202500000	1108700000
F7E1Y2;F7GS13;F7GS24;F7FQS0	F7E1Y2;F7GS13;F7GS24	F7E1Y2	F7E1Y2	Q13231	>tr|F7E1Y2|F7E1Y2_MACMU Uncharacterized protein OS=Macaca mulatta GN=CHIT1 PE=3 SV=1;>tr|F7GS13|F7GS13_MACMU Uncharacterized protein OS=Macaca mulatta GN=CHIT1 PE=3 SV=1;>tr|F7GS24|F7GS24_MACMU Uncharacterized protein OS=Macaca mulatta GN=CHIT1 PE=3 SV=1	CHIT1	Uncharacterized protein	CHIT1	Chitotriosidase-1 (EC 3.2.1.14) (Chitinase-1)	538	21	58.8	51.774	466	0	25445000000	607970000	508900000	442350000	446300000	571260000	577200000	556060000	547700000	365690000	359270000	339070000	379370000	579120000	561020000	727030000	469170000	735920000	637430000	574480000	540640000	425220000	421880000	415840000	377960000	571080000	571540000	456300000	494060000	569080000	658590000	511760000	588700000	358990000
F7E3T0;F7E445	F7E3T0;F7E445	F7E3T0	A0A1D5QP34	P29323	>tr|F7E3T0|F7E3T0_MACMU Uncharacterized protein (Fragment) OS=Macaca mulatta GN=EPHB2 PE=4 SV=1;>tr|F7E445|F7E445_MACMU Uncharacterized protein OS=Macaca mulatta GN=EPHB2 PE=4 SV=1	EPHB2	Uncharacterized protein (Fragment)	EPHB2	Ephrin type-B receptor 2 (EC 2.7.10.1) (Developmentally-regulated Eph-related tyrosine kinase) (ELK-related tyrosine kinase) (EPH tyrosine kinase 3) (EPH-like kinase 5) (EK5) (hEK5) (Renal carcinoma antigen NY-REN-47) (Tyrosine-protein kinase TYRO5) (Tyrosine-protein kinase receptor EPH-3)	5	2	4.7	62.874	569	0.0004281	42222000	NaN	NaN	NaN	NaN	NaN	NaN	NaN	NaN	NaN	NaN	1072500	NaN	NaN	NaN	NaN	NaN	NaN	NaN	NaN	NaN	NaN	NaN	NaN	NaN	NaN	NaN	NaN	NaN	NaN	NaN	NaN	NaN	NaN
F7E3U2	F7E3U2	F7E3U2	F7E3U2	Q14C87	>tr|F7E3U2|F7E3U2_MACMU Uncharacterized protein OS=Macaca mulatta PE=4 SV=1		Uncharacterized protein	TMEM132D	Transmembrane protein 132D (Mature oligodendrocytes transmembrane protein) (Mature OL transmembrane protein)	10	5	5.6	121.78	1097	7.3181e-10	280470000	NaN	7086900	7965300	6715800	NaN	NaN	NaN	NaN	NaN	NaN	NaN	NaN	NaN	10922000	8876200	6397600	11569000	NaN	7198700	NaN	NaN	NaN	NaN	NaN	NaN	NaN	NaN	NaN	NaN	NaN	9960900	NaN	NaN
F7E4H6	F7E4H6	F7E4H6	F7E4H6	P22004	>tr|F7E4H6|F7E4H6_MACMU Uncharacterized protein OS=Macaca mulatta GN=BMP6 PE=3 SV=1	BMP6	Uncharacterized protein	BMP6	Bone morphogenetic protein 6 (BMP-6) (VG-1-related protein) (VG-1-R) (VGR-1)	44	6	11.4	56.732	511	1.1087e-12	522270000	11757000	13259000	9231900	10388000	5084200	4927900	7671700	6250800	6581700	12718000	7103000	7198900	15377000	16726000	21250000	19054000	NaN	7478900	6334900	5544800	14666000	12936000	11470000	8768300	12948000	19648000	19474000	20474000	7379500	4843500	5582300	7724600	14685000
F7E4X1	F7E4X1	F7E4X1	F7E4X1	Q92820	>tr|F7E4X1|F7E4X1_MACMU Gamma-glutamyl hydrolase OS=Macaca mulatta GN=GGH PE=2 SV=1	GGH	Gamma-glutamyl hydrolase	GGH	Gamma-glutamyl hydrolase (EC 3.4.19.9) (Conjugase) (GH) (Gamma-Glu-X carboxypeptidase)	125	7	18.2	36.13	318	1.8169e-19	1511800000	36788000	25614000	25275000	32635000	33253000	35915000	32761000	33024000	23291000	22645000	24006000	22630000	40264000	43838000	44307000	27039000	37355000	34417000	30667000	33539000	19580000	18776000	20007000	23971000	30391000	37146000	31927000	34420000	36725000	34507000	34280000	34796000	22161000
F7E4X5	F7E4X5	F7E4X5	F7E4X5	P30530	>tr|F7E4X5|F7E4X5_MACMU Uncharacterized protein (Fragment) OS=Macaca mulatta GN=AXL PE=3 SV=1	AXL	Uncharacterized protein (Fragment)	AXL	Tyrosine-protein kinase receptor UFO (EC 2.7.10.1) (AXL oncogene)	127	3	5.2	76.559	695	1.8891e-33	2243800000	44882000	50777000	55177000	42645000	36480000	28346000	39754000	29185000	45543000	53868000	46853000	45129000	54138000	64647000	59944000	49515000	NaN	32611000	39418000	31474000	43030000	36561000	40337000	34960000	48268000	59659000	51401000	41845000	44504000	37712000	51130000	42264000	46041000
F7E5D2	F7E5D2	F7E5D2	A0A1D5Q0V4	P26572	>tr|F7E5D2|F7E5D2_MACMU Uncharacterized protein OS=Macaca mulatta GN=MGAT1 PE=4 SV=1	MGAT1	Uncharacterized protein	MGAT1	Alpha-1,3-mannosyl-glycoprotein 2-beta-N-acetylglucosaminyltransferase (EC 2.4.1.101) (N-glycosyl-oligosaccharide-glycoprotein N-acetylglucosaminyltransferase I) (GNT-I) (GlcNAc-T I)	25	2	9.6	35.167	303	1.2643e-05	173470000	NaN	NaN	NaN	NaN	NaN	NaN	NaN	NaN	NaN	NaN	NaN	NaN	NaN	6135600	5703900	NaN	NaN	5062200	NaN	5694000	NaN	NaN	NaN	NaN	NaN	NaN	NaN	NaN	NaN	NaN	6484700	NaN	NaN
F7E6U0	F7E6U0	F7E6U0	I2CWE4	Q96CX2	>tr|F7E6U0|F7E6U0_MACMU BTB/POZ domain-containing protein KCTD12 OS=Macaca mulatta GN=KCTD12 PE=2 SV=1	KCTD12	BTB/POZ domain-containing protein KCTD12	KCTD12	BTB/POZ domain-containing protein KCTD12 (Pfetin) (Predominantly fetal expressed T1 domain)	3	3	14.5	35.684	325	1.2922e-06	124430000	NaN	NaN	NaN	NaN	NaN	NaN	NaN	NaN	NaN	NaN	NaN	NaN	NaN	NaN	NaN	NaN	NaN	NaN	NaN	NaN	NaN	NaN	NaN	NaN	NaN	NaN	NaN	NaN	NaN	NaN	NaN	NaN	NaN
F7E6Z1	F7E6Z1	F7E6Z1	F7E6Z1	Q9NYQ8	>tr|F7E6Z1|F7E6Z1_MACMU Uncharacterized protein OS=Macaca mulatta GN=FAT2 PE=4 SV=1	FAT2	Uncharacterized protein	FAT2	Protocadherin Fat 2 (hFat2) (Cadherin family member 8) (Multiple epidermal growth factor-like domains protein 1) (Multiple EGF-like domains protein 1)	219	38	11.6	479.34	4349	6.0808e-108	3306100000	39703000	44690000	38372000	38979000	68387000	65664000	101560000	71961000	49202000	61918000	75101000	52956000	39764000	59361000	56156000	39137000	110520000	93249000	116940000	91879000	68783000	63725000	64566000	40688000	42261000	42454000	52143000	38797000	76788000	78454000	118580000	92503000	56716000
F7E7B2;F7E7D5	F7E7B2;F7E7D5	F7E7B2	F7E7D5	Q9NS15	>tr|F7E7B2|F7E7B2_MACMU Uncharacterized protein OS=Macaca mulatta GN=LTBP3 PE=4 SV=1;>tr|F7E7D5|F7E7D5_MACMU Uncharacterized protein OS=Macaca mulatta GN=LTBP3 PE=4 SV=1	LTBP3	Uncharacterized protein	LTBP3	Latent-transforming growth factor beta-binding protein 3 (LTBP-3)	45	5	5.3	127.79	1197	3.2263e-42	361890000	5759600	6756800	5795100	6188600	NaN	4486600	4578000	5457200	NaN	NaN	6050700	7600900	1938100	1697600	4343900	6535000	NaN	5044600	4341000	5422900	12345000	19502000	20954000	6334000	8457600	13940000	5601400	5921800	2941100	3858600	NaN	5362200	11118000
F7E8A0;F6Q4H9	F7E8A0;F6Q4H9	F7E8A0	F7E8A0	O00451	>tr|F7E8A0|F7E8A0_MACMU Uncharacterized protein OS=Macaca mulatta GN=GFRA2 PE=4 SV=1;>tr|F6Q4H9|F6Q4H9_MACMU Uncharacterized protein OS=Macaca mulatta GN=GFRA2 PE=4 SV=1	GFRA2	Uncharacterized protein	GFRA2	GDNF family receptor alpha-2 (GDNF receptor alpha-2) (GDNFR-alpha-2) (GFR-alpha-2) (GDNF receptor beta) (GDNFR-beta) (Neurturin receptor alpha) (NRTNR-alpha) (NTNR-alpha) (RET ligand 2) (TGF-beta-related neurotrophic factor receptor 2)	147	7	17	39.651	359	4.7678e-31	2534800000	37189000	38217000	60477000	40279000	56096000	57810000	66734000	66591000	34241000	37790000	47098000	35799000	44372000	66231000	50376000	45087000	63313000	50499000	83859000	52385000	38983000	41107000	42387000	47274000	40926000	48779000	41023000	35000000	50334000	57832000	73391000	63107000	42234000
F7E8F8	F7E8F8	F7E8F8	F7E8F8	Q9ULL4	>tr|F7E8F8|F7E8F8_MACMU Uncharacterized protein OS=Macaca mulatta GN=PLXNB3 PE=4 SV=1	PLXNB3	Uncharacterized protein	PLXNB3	Plexin-B3	5	2	2	207.18	1909	1.05e-07	85053000	NaN	NaN	NaN	NaN	NaN	NaN	NaN	NaN	3057800	NaN	NaN	NaN	NaN	NaN	NaN	NaN	NaN	NaN	NaN	NaN	NaN	NaN	NaN	NaN	NaN	NaN	NaN	NaN	NaN	NaN	NaN	NaN	NaN
F7E8S5;F7HTW1;REV__F6QL64;REV__F7DMA4	F7E8S5	F7E8S5	F7E8S5	O15031	>tr|F7E8S5|F7E8S5_MACMU Uncharacterized protein OS=Macaca mulatta GN=PLXNB2 PE=4 SV=1	PLXNB2	Uncharacterized protein	PLXNB2	Plexin-B2 (MM1)	401	20	13.7	205.53	1844	5.8292e-139	5621900000	93681000	101190000	103640000	96497000	111610000	102170000	136360000	104190000	94219000	103380000	90502000	97253000	95529000	131180000	136090000	98050000	152730000	131350000	151020000	124630000	104210000	99079000	102380000	93533000	96095000	107410000	114710000	101190000	128210000	114420000	148790000	130480000	104310000
F7E981;F7E976	F7E981;F7E976	F7E981	F7E981	Q14112	>tr|F7E981|F7E981_MACMU Uncharacterized protein OS=Macaca mulatta GN=NID2 PE=4 SV=1;>tr|F7E976|F7E976_MACMU Uncharacterized protein OS=Macaca mulatta GN=NID2 PE=4 SV=1	NID2	Uncharacterized protein	NID2	Nidogen-2 (NID-2) (Osteonidogen)	186	14	14.4	151.55	1376	5.9361e-84	2746300000	66677000	50785000	51027000	49452000	53736000	47300000	48160000	53689000	61775000	57327000	51565000	57093000	53234000	62432000	74178000	48037000	53291000	48716000	48908000	51990000	49833000	61401000	54956000	52445000	57228000	59004000	59623000	56190000	48970000	51252000	49536000	58133000	63188000
F7E9G7	F7E9G7	F7E9G7	A0A5F7Z7W4	Q92743	>tr|F7E9G7|F7E9G7_MACMU Serine protease HTRA1 OS=Macaca mulatta GN=HTRA1 PE=2 SV=1	HTRA1	Serine protease HTRA1	HTRA1	Serine protease HTRA1 (EC 3.4.21.-) (High-temperature requirement A serine peptidase 1) (L56) (Serine protease 11)	233	12	26.8	51.471	481	4.2013e-99	5760900000	110440000	103490000	90441000	104630000	102850000	95080000	105060000	95154000	126850000	109100000	109920000	104840000	113390000	153910000	145520000	99648000	137800000	102340000	104400000	83696000	116620000	124380000	114090000	115140000	115180000	140880000	117280000	121910000	99757000	108180000	97030000	115540000	148220000
F7E9U2	F7E9U2	F7E9U2	F7E9U2	Q13740	>tr|F7E9U2|F7E9U2_MACMU Uncharacterized protein OS=Macaca mulatta GN=ALCAM PE=4 SV=1	ALCAM	Uncharacterized protein	ALCAM	CD166 antigen (Activated leukocyte cell adhesion molecule) (CD antigen CD166)	489	17	39.5	64.972	583	2.9404e-198	12031000000	225560000	220490000	247850000	194430000	260800000	235610000	261160000	240010000	189310000	187980000	197240000	171610000	259420000	383290000	309570000	227640000	312010000	290240000	283900000	202140000	177590000	214380000	211450000	218060000	272710000	273180000	284750000	205800000	281310000	244940000	332870000	252610000	221080000
F7EAV1	F7EAV1	F7EAV1	F7EAV1	Q9BXP8	>tr|F7EAV1|F7EAV1_MACMU Uncharacterized protein OS=Macaca mulatta GN=PAPPA2 PE=4 SV=1	PAPPA2	Uncharacterized protein	PAPPA2	Pappalysin-2 (EC 3.4.24.-) (Pregnancy-associated plasma protein A2) (PAPP-A2) (Pregnancy-associated plasma protein E1) (PAPP-E)	1	2	1.8	198.68	1788	8.3013e-05	96857000	NaN	NaN	NaN	NaN	NaN	NaN	NaN	NaN	NaN	NaN	3663900	NaN	NaN	NaN	NaN	NaN	NaN	NaN	NaN	NaN	NaN	NaN	NaN	NaN	NaN	NaN	NaN	NaN	NaN	NaN	NaN	NaN	NaN
F7EB76;F7EB71	F7EB76;F7EB71	F7EB76	F7EB76	Q14766	>tr|F7EB76|F7EB76_MACMU Uncharacterized protein (Fragment) OS=Macaca mulatta GN=LTBP1 PE=4 SV=1;>tr|F7EB71|F7EB71_MACMU Uncharacterized protein (Fragment) OS=Macaca mulatta GN=LTBP1 PE=4 SV=1	LTBP1	Uncharacterized protein (Fragment)	LTBP1	Latent-transforming growth factor beta-binding protein 1 (LTBP-1) (Transforming growth factor beta-1-binding protein 1) (TGF-beta1-BP-1)	180	9	7.9	178.84	1644	7.0291e-106	1889800000	39247000	37642000	35644000	32455000	34805000	39170000	37391000	36405000	37436000	39342000	33370000	36422000	34021000	39548000	41064000	35333000	39660000	37999000	37138000	38670000	36137000	35315000	42449000	33416000	39771000	44823000	32707000	39189000	39321000	35773000	35235000	35214000	40079000
F7EBA3	F7EBA3	F7EBA3	F7EBA3	Q9BZC7	>tr|F7EBA3|F7EBA3_MACMU Uncharacterized protein (Fragment) OS=Macaca mulatta GN=ABCA2 PE=3 SV=1	ABCA2	Uncharacterized protein (Fragment)	ABCA2	ATP-binding cassette sub-family A member 2 (ATP-binding cassette transporter 2) (ATP-binding cassette 2)	82	4	1.9	272.19	2460	9.5341e-28	1782600000	34423000	39742000	34192000	28597000	31971000	34154000	40837000	39331000	26182000	39072000	30712000	29193000	34030000	54440000	38723000	35963000	40440000	41087000	38747000	37880000	41077000	39232000	41080000	35217000	38766000	36922000	36477000	34234000	30093000	36872000	35455000	34811000	41528000
F7EC56	F7EC56	F7EC56	F7EC56	P38571	>tr|F7EC56|F7EC56_MACMU Lipase OS=Macaca mulatta GN=LOC100429537 PE=2 SV=1	LIPA	Lipase	LIPA	Lysosomal acid lipase/cholesteryl ester hydrolase (Acid cholesteryl ester hydrolase) (LAL) (EC 3.1.1.13) (Cholesteryl esterase) (Lipase A) (Sterol esterase)	26	2	2.5	45.48	399	0.00066287	131090000	2564700	2695800	2060600	NaN	2928300	3167000	4134200	3097400	2189700	3008800	NaN	2825700	2729600	3346100	2589000	2219500	4937100	3701900	3529800	4094500	NaN	2641200	1699100	NaN	NaN	NaN	NaN	NaN	3495700	4084500	3801500	4211400	2426900
F7ECK5;F7ECM8;F7ECL7;F7HU55;F7GW60;F7ECN9	F7ECK5;F7ECM8;F7ECL7;F7HU55;F7GW60;F7ECN9	F7ECK5	F7ECK5	P24821	>tr|F7ECK5|F7ECK5_MACMU Uncharacterized protein OS=Macaca mulatta GN=TNC PE=4 SV=1;>tr|F7ECM8|F7ECM8_MACMU Uncharacterized protein OS=Macaca mulatta GN=TNC PE=4 SV=1;>tr|F7ECL7|F7ECL7_MACMU Uncharacterized protein OS=Macaca mulatta GN=TNC PE=4 SV=1;>tr|F7H	TNC	Uncharacterized protein	TNC	Tenascin (TN) (Cytotactin) (GMEM) (GP 150-225) (Glioma-associated-extracellular matrix antigen) (Hexabrachion) (JI) (Myotendinous antigen) (Neuronectin) (Tenascin-C) (TN-C)	55	10	10.3	171.51	1564	7.7968e-33	890670000	12139000	NaN	18678000	10321000	19411000	12808000	14974000	14045000	20936000	20560000	16604000	22091000	NaN	11835000	14248000	10907000	23875000	19443000	15157000	21953000	26738000	24776000	18718000	19498000	13768000	9648600	10022000	10608000	16541000	20359000	13216000	14696000	43651000
F7ECL0;F7ED13;F7ECX7;F7ED03;F7ECZ8;F7ED22;F7ED46	F7ECL0;F7ED13;F7ECX7;F7ED03;F7ECZ8;F7ED22	F7ECL0	F7ECL0	Q13444	>tr|F7ECL0|F7ECL0_MACMU Uncharacterized protein OS=Macaca mulatta GN=ADAM15 PE=4 SV=1;>tr|F7ED13|F7ED13_MACMU Uncharacterized protein OS=Macaca mulatta GN=ADAM15 PE=4 SV=1;>tr|F7ECX7|F7ECX7_MACMU Uncharacterized protein OS=Macaca mulatta GN=ADAM15 PE=4 SV=	ADAM15	Uncharacterized protein	ADAM15	Disintegrin and metalloproteinase domain-containing protein 15 (ADAM 15) (EC 3.4.24.-) (Metalloprotease RGD disintegrin protein) (Metalloproteinase-like, disintegrin-like, and cysteine-rich protein 15) (MDC-15) (Metargidin)	53	6	12.4	81.365	753	9.2305e-35	961670000	20583000	17346000	17301000	20252000	NaN	25221000	NaN	27241000	21545000	NaN	14217000	19861000	19787000	21512000	24996000	13211000	29416000	30600000	18118000	16277000	16479000	16904000	23479000	NaN	23297000	24904000	20225000	18131000	20492000	33484000	29307000	NaN	18203000
F7EDG8;F7HK86;F7F3L5;F6RZK5;F7EWG5	F7EDG8;F7HK86;F7F3L5	F7EDG8	F7EDG8	P62158	>tr|F7EDG8|F7EDG8_MACMU Uncharacterized protein (Fragment) OS=Macaca mulatta GN=CALM3 PE=4 SV=1;>tr|F7HK86|F7HK86_MACMU Uncharacterized protein (Fragment) OS=Macaca mulatta GN=LOC715270 PE=4 SV=1;>tr|F7F3L5|F7F3L5_MACMU Calmodulin OS=Macaca mulatta GN=LOC7	LOC715270;LOC717686	Uncharacterized protein (Fragment)	Calm1	Calmodulin (CaM)	82	4	29.9	16.573	147	2.1139e-85	2868400000	65082000	53967000	70062000	47994000	51989000	50960000	61733000	49987000	41559000	45561000	47114000	44404000	44478000	63097000	53878000	44387000	57993000	53390000	51916000	48494000	55089000	58643000	66760000	48317000	51711000	67033000	56687000	61129000	48904000	50806000	53436000	63825000	53289000
F7EE72	F7EE72	F7EE72	G7NQK0	P31146	>tr|F7EE72|F7EE72_MACMU Coronin OS=Macaca mulatta GN=CORO1A PE=3 SV=1	CORO1A	Coronin	CORO1A	Coronin-1A (Coronin-like protein A) (Clipin-A) (Coronin-like protein p57) (Tryptophan aspartate-containing coat protein) (TACO)	72	6	17.3	46.98	427	9.8e-33	1093500000	34275000	25976000	41961000	21561000	26850000	18829000	21608000	NaN	14257000	24027000	35288000	28860000	NaN	15489000	NaN	NaN	29773000	16383000	20052000	19563000	16998000	13204000	NaN	15719000	17772000	22683000	31871000	23889000	19320000	22143000	14868000	19628000	12613000
F7EED5	F7EED5	F7EED5	F7EED5	Q92954	>tr|F7EED5|F7EED5_MACMU Uncharacterized protein (Fragment) OS=Macaca mulatta GN=PRG4 PE=4 SV=1	PRG4	Uncharacterized protein (Fragment)	PRG4	Proteoglycan 4 (Lubricin) (Megakaryocyte-stimulating factor) (Superficial zone proteoglycan) [Cleaved into: Proteoglycan 4 C-terminal part]	312	14	62.9	26.665	232	2.146e-96	5288500000	22866000	17851000	11027000	7583400	152300000	155550000	109630000	122590000	166650000	184990000	122360000	147330000	17872000	3833300	27765000	10905000	200930000	139410000	101820000	107680000	185040000	152580000	136420000	150150000	24929000	19798000	9500100	21346000	160670000	175660000	86147000	128600000	203810000
F7EF05	F7EF05	F7EF05	F7EF05	Q8NFU7	>tr|F7EF05|F7EF05_MACMU Uncharacterized protein OS=Macaca mulatta PE=4 SV=1		Uncharacterized protein	TET1	Methylcytosine dioxygenase TET1 (EC 1.14.11.n2) (CXXC-type zinc finger protein 6) (Leukemia-associated protein with a CXXC domain) (Ten-eleven translocation 1 gene protein)	18	2	0.9	235.71	2129	5.8267e-05	24181000	NaN	NaN	NaN	NaN	NaN	NaN	NaN	NaN	NaN	NaN	NaN	699000	NaN	NaN	NaN	NaN	NaN	NaN	NaN	NaN	NaN	NaN	NaN	NaN	NaN	NaN	NaN	NaN	NaN	NaN	NaN	NaN	NaN
F7EFF6;F7H176	F7EFF6	F7EFF6	F7HBD4	P63104	>tr|F7EFF6|F7EFF6_MACMU 14-3-3 protein zeta/delta OS=Macaca mulatta GN=YWHAZ PE=2 SV=1	YWHAZ	14-3-3 protein zeta/delta	YWHAZ	14-3-3 protein zeta/delta (Factor activating exoenzyme S) (FAS) (Protein kinase C inhibitor protein 1) (KCIP-1)	138	6	34.7	27.745	245	3.0967e-76	1256100000	23928000	18299000	28249000	21395000	28872000	22814000	29191000	24596000	23018000	26122000	19984000	19207000	20643000	20293000	17577000	18934000	34948000	22903000	23069000	24716000	30938000	25872000	23250000	25920000	21289000	24132000	30514000	24385000	19831000	25751000	22074000	31550000	23361000
F7EGP4	F7EGP4	F7EGP4	A0A1D5R0H0	P35080	>tr|F7EGP4|F7EGP4_MACMU Profilin OS=Macaca mulatta GN=LOC713460 PE=2 SV=1	PFN2	Profilin	PFN2	Profilin-2 (Profilin II)	14	2	20.7	15.046	140	1.7238e-05	180260000	4582700	NaN	NaN	4358900	4402400	4740200	NaN	NaN	NaN	4263300	NaN	NaN	NaN	NaN	5378200	4351600	6153300	NaN	NaN	NaN	NaN	NaN	NaN	NaN	4180100	NaN	4643500	NaN	5872400	5180800	4834200	NaN	4170000
F7EGQ3	F7EGQ3	F7EGQ3	H9ELX5	O43567	>tr|F7EGQ3|F7EGQ3_MACMU Uncharacterized protein OS=Macaca mulatta GN=RNF13 PE=4 SV=1	LOC100427161	Uncharacterized protein	RNF13	E3 ubiquitin-protein ligase RNF13 (EC 6.3.2.-) (RING finger protein 13)	6	2	6.3	42.888	380	0.000298	325170000	NaN	NaN	NaN	NaN	12642000	14239000	NaN	NaN	NaN	NaN	NaN	NaN	NaN	NaN	11456000	NaN	NaN	NaN	NaN	13074000	NaN	NaN	10996000	NaN	NaN	NaN	NaN	NaN	NaN	NaN	NaN	NaN	NaN
F7EH63	F7EH63	F7EH63	F7EH63	P33241	>tr|F7EH63|F7EH63_MACMU Uncharacterized protein (Fragment) OS=Macaca mulatta GN=LOC721048 PE=4 SV=1	LOC721048	Uncharacterized protein (Fragment)	LSP1	Lymphocyte-specific protein 1 (47 kDa actin-binding protein) (52 kDa phosphoprotein) (pp52) (Lymphocyte-specific antigen WP34)	6	2	11.6	26.196	242	2.5669e-11	62333000	NaN	NaN	4199600	NaN	NaN	NaN	NaN	NaN	NaN	NaN	4063200	NaN	NaN	NaN	NaN	NaN	NaN	NaN	NaN	NaN	NaN	NaN	NaN	NaN	NaN	2689800	NaN	NaN	NaN	NaN	NaN	NaN	NaN
F7EHE9	F7EHE9	F7EHE9	F7EHE9	Q9H7Y0	>tr|F7EHE9|F7EHE9_MACMU Uncharacterized protein OS=Macaca mulatta GN=CXHXorf36 PE=4 SV=1	CXHXorf36	Uncharacterized protein	CXorf36	Deleted in autism-related protein 1	4	2	11	20.687	182	0.00027896	65082000	NaN	NaN	NaN	NaN	NaN	NaN	NaN	NaN	NaN	NaN	NaN	NaN	NaN	NaN	NaN	NaN	NaN	NaN	NaN	NaN	NaN	NaN	NaN	NaN	NaN	NaN	NaN	NaN	NaN	NaN	NaN	NaN	NaN
F7EHI1;F7EHH7	F7EHI1;F7EHH7	F7EHI1	F7EHH7	P23470	>tr|F7EHI1|F7EHI1_MACMU Uncharacterized protein OS=Macaca mulatta GN=PTPRG PE=4 SV=1;>tr|F7EHH7|F7EHH7_MACMU Uncharacterized protein OS=Macaca mulatta GN=PTPRG PE=4 SV=1	PTPRG	Uncharacterized protein	PTPRG	Receptor-type tyrosine-protein phosphatase gamma (Protein-tyrosine phosphatase gamma) (R-PTP-gamma) (EC 3.1.3.48)	271	9	9.7	148.65	1329	3.1972e-124	5251200000	96229000	94210000	111470000	106130000	99294000	105840000	113100000	105220000	93216000	78000000	100280000	95179000	98690000	137330000	132160000	101290000	111060000	110970000	115780000	97782000	85596000	80594000	93972000	85689000	101320000	91243000	120010000	104790000	111410000	95173000	133630000	115630000	106430000
F7EHM7;F7EHN3	F7EHM7;F7EHN3	F7EHM7	F7EHM7	Q16706	>tr|F7EHM7|F7EHM7_MACMU Uncharacterized protein OS=Macaca mulatta GN=MAN2A1 PE=4 SV=1;>tr|F7EHN3|F7EHN3_MACMU Uncharacterized protein OS=Macaca mulatta GN=MAN2A1 PE=4 SV=1	MAN2A1	Uncharacterized protein	MAN2A1	Alpha-mannosidase 2 (EC 3.2.1.114) (Golgi alpha-mannosidase II) (AMan II) (Man II) (Mannosidase alpha class 2A member 1) (Mannosyl-oligosaccharide 1,3-1,6-alpha-mannosidase)	101	10	11.7	132.68	1151	2.1046e-46	1269900000	24806000	27122000	19875000	26357000	20612000	21840000	23934000	22576000	29926000	26012000	23684000	22919000	30946000	27452000	34855000	22528000	25108000	17403000	23919000	22898000	23443000	21342000	22346000	23974000	34226000	28760000	27068000	25139000	24832000	25248000	24798000	20359000	30809000
F7EI47;F7EI40;F7HBJ5	F7EI47	F7EI47	F7EI47	P09871	>tr|F7EI47|F7EI47_MACMU Uncharacterized protein OS=Macaca mulatta GN=C1S PE=3 SV=1	LOC722136	Uncharacterized protein	C1S	Complement C1s subcomponent (EC 3.4.21.42) (C1 esterase) (Complement component 1 subcomponent s) [Cleaved into: Complement C1s subcomponent heavy chain; Complement C1s subcomponent light chain]	1175	30	46.8	76.642	688	0	74396000000	1677300000	1535700000	1406600000	1596700000	1393000000	1281200000	1246500000	1232800000	1220200000	1388300000	1370200000	1531400000	1418300000	1537400000	1734400000	1422700000	1587600000	1363700000	1364900000	1504400000	1302800000	1232000000	1314100000	1102100000	1741400000	1775100000	1477400000	1624500000	1493000000	1599700000	1444000000	1516400000	1184400000
F7EIV0;F7EIU5	F7EIV0;F7EIU5	F7EIV0	G7N1N6	P08670	>tr|F7EIV0|F7EIV0_MACMU Uncharacterized protein OS=Macaca mulatta GN=VIM PE=4 SV=1;>tr|F7EIU5|F7EIU5_MACMU Uncharacterized protein OS=Macaca mulatta GN=VIM PE=4 SV=1	VIM	Uncharacterized protein	VIM	Vimentin	158	17	44.5	53.32	463	2.138e-94	3222000000	83311000	83198000	132960000	53101000	77565000	68354000	78935000	62117000	43908000	52817000	65166000	50806000	27097000	61838000	21832000	35380000	73604000	51228000	52507000	52228000	68584000	45644000	47457000	55027000	31473000	60000000	102300000	83273000	53575000	63425000	42835000	47338000	56976000
F7EIX4	F7EIX4	F7EIX4	A0A1D5QL11	P54764	>tr|F7EIX4|F7EIX4_MACMU Uncharacterized protein OS=Macaca mulatta GN=EPHA4 PE=4 SV=1	EPHA4	Uncharacterized protein	EPHA4	Ephrin type-A receptor 4 (EC 2.7.10.1) (EPH-like kinase 8) (EK8) (hEK8) (Tyrosine-protein kinase TYRO1) (Tyrosine-protein kinase receptor SEK)	446	15	24.4	105.69	949	1.7187e-250	14979000000	259240000	264790000	361880000	278540000	306060000	273470000	346070000	297800000	248830000	264540000	277170000	244980000	289220000	435060000	348220000	268890000	287770000	315960000	363790000	236350000	244370000	260920000	277490000	274030000	293600000	294330000	336950000	249050000	300390000	287050000	409750000	329220000	255040000
F7EJE5	F7EJE5	F7EJE5	H9EQP8	P26583	>tr|F7EJE5|F7EJE5_MACMU Uncharacterized protein (Fragment) OS=Macaca mulatta GN=HMGB2 PE=4 SV=1	HMGB2	Uncharacterized protein (Fragment)	HMGB2	High mobility group protein B2 (High mobility group protein 2) (HMG-2)	6	2	13.2	23.473	205	1.3319e-14	195910000	NaN	NaN	19286000	NaN	NaN	NaN	NaN	NaN	NaN	NaN	NaN	NaN	NaN	NaN	NaN	NaN	NaN	NaN	NaN	NaN	NaN	NaN	NaN	NaN	NaN	NaN	NaN	NaN	NaN	NaN	NaN	NaN	NaN
F7ELT5;F7CLP0;F7CLM6;F7FJ79;F7ELT1;F7CLL9;F6VUS4;P29216	F7ELT5;F7CLP0;F7CLM6;F7FJ79;F7ELT1;F7CLL9	F7ELT5	F7ELT5	P05067	>tr|F7ELT5|F7ELT5_MACMU Uncharacterized protein OS=Macaca mulatta GN=LOC100423808 PE=4 SV=1;>tr|F7CLP0|F7CLP0_MACMU Uncharacterized protein OS=Macaca mulatta GN=LOC100423808 PE=4 SV=1;>tr|F7CLM6|F7CLM6_MACMU Uncharacterized protein OS=Macaca mulatta GN=LOC	LOC100423808	Uncharacterized protein	APP	Amyloid beta A4 protein (ABPP) (APPI) (APP) (Alzheimer disease amyloid protein) (Cerebral vascular amyloid peptide) (CVAP) (PreA4) (Protease nexin-II) (PN-II) [Cleaved into: N-APP; Soluble APP-alpha (S-APP-alpha); Soluble APP-beta (S-APP-beta); C99; Beta-amyloid protein 42 (Beta-APP42); Beta-amyloid protein 40 (Beta-APP40); C83; P3(42); P3(40); C80; Gamma-secretase C-terminal fragment 59 (Amyloid…	1847	26	47	84.769	751	0	117200000000	1801400000	1981400000	2396300000	2065500000	2609400000	2822300000	3343200000	2828400000	1520700000	1542400000	1764100000	1597500000	1842900000	2898900000	2562900000	2424000000	3062400000	3134900000	3289800000	2759200000	1489000000	1597600000	1591900000	1524600000	2013600000	1908700000	1885200000	1774500000	2623900000	2592000000	2970200000	2565700000	1517600000
F7EM74;F7GMX9;F6ZHY1;F7GMW9;F7GAV5;F7GLA8;F7HTG3;F6W532	F7EM74;F7GMX9;F6ZHY1;F7GMW9;F7GAV5	F7EM74	F7EM74	O60812	>tr|F7EM74|F7EM74_MACMU Uncharacterized protein OS=Macaca mulatta GN=LOC717494 PE=4 SV=1;>tr|F7GMX9|F7GMX9_MACMU Uncharacterized protein OS=Macaca mulatta GN=LOC717494 PE=4 SV=1;>tr|F6ZHY1|F6ZHY1_MACMU Heterogeneous nuclear ribonucleoproteins C1/C2 isoform	LOC717494;HNRNPC	Uncharacterized protein	HNRNPCL1	Heterogeneous nuclear ribonucleoprotein C-like 1 (hnRNP C-like-1) (hnRNP core protein C-like 1)	4	3	13.2	27.666	250	6.6532e-07	35418000	NaN	NaN	3506500	NaN	NaN	NaN	NaN	NaN	NaN	NaN	NaN	NaN	NaN	NaN	NaN	NaN	NaN	NaN	NaN	NaN	NaN	NaN	NaN	NaN	NaN	2610500	NaN	NaN	NaN	NaN	NaN	NaN	NaN
F7EMJ2	F7EMJ2	F7EMJ2	H9G0X2	O75326	>tr|F7EMJ2|F7EMJ2_MACMU Semaphorin-7A isoform 1 preproprotein OS=Macaca mulatta GN=SEMA7A PE=2 SV=1	SEMA7A	Semaphorin-7A isoform 1 preproprotein	SEMA7A	Semaphorin-7A (CDw108) (JMH blood group antigen) (John-Milton-Hargen human blood group Ag) (Semaphorin-K1) (Sema K1) (Semaphorin-L) (Sema L) (CD antigen CD108)	713	27	50.2	74.717	664	0	20806000000	410450000	431490000	436440000	397770000	426630000	443990000	472890000	463900000	328590000	323880000	376830000	329090000	413760000	468540000	485100000	411300000	488850000	500690000	557590000	486750000	361730000	388160000	378200000	365370000	423040000	403060000	418680000	387970000	472520000	406690000	506790000	495430000	336290000
F7EMR9	F7EMR9	F7EMR9	F7EMR9	O75787	>tr|F7EMR9|F7EMR9_MACMU Renin receptor OS=Macaca mulatta GN=ATP6AP2 PE=2 SV=1	ATP6AP2	Renin receptor	ATP6AP2	Renin receptor (ATPase H(+)-transporting lysosomal accessory protein 2) (ATPase H(+)-transporting lysosomal-interacting protein 2) (ER-localized type I transmembrane adaptor) (Embryonic liver differentiation factor 10) (N14F) (Renin/prorenin receptor) (Vacuolar ATP synthase membrane sector-associated protein M8-9) (ATP6M8-9) (V-ATPase M8.9 subunit)	438	11	39.1	39.05	350	4.6078e-239	10334000000	183590000	203270000	178030000	181940000	199420000	217050000	215510000	226320000	170040000	195930000	154040000	192790000	230960000	244870000	287560000	173660000	225970000	240490000	216670000	194840000	171040000	176300000	154420000	170610000	190040000	184720000	205520000	184820000	209650000	267110000	244840000	218650000	189520000
F7EPK9;F6TQJ2	F7EPK9;F6TQJ2	F7EPK9	F6TQJ2	P28838	>tr|F7EPK9|F7EPK9_MACMU Uncharacterized protein OS=Macaca mulatta GN=LAP3 PE=4 SV=1;>tr|F6TQJ2|F6TQJ2_MACMU Cytosol aminopeptidase OS=Macaca mulatta GN=LAP3 PE=2 SV=1	LAP3	Uncharacterized protein	LAP3	Cytosol aminopeptidase (EC 3.4.11.1) (Leucine aminopeptidase 3) (LAP-3) (Leucyl aminopeptidase) (Peptidase S) (Proline aminopeptidase) (EC 3.4.11.5) (Prolyl aminopeptidase)	3	2	9.5	29.549	275	2.178e-06	34929000	NaN	NaN	NaN	NaN	NaN	NaN	NaN	NaN	NaN	NaN	2024600	NaN	NaN	NaN	NaN	NaN	NaN	NaN	NaN	NaN	NaN	NaN	NaN	NaN	NaN	NaN	NaN	NaN	NaN	NaN	NaN	NaN	NaN
F7EPQ4	F7EPQ4	F7EPQ4	F7EPQ4	P16050	>tr|F7EPQ4|F7EPQ4_MACMU Uncharacterized protein OS=Macaca mulatta GN=ALOX15 PE=3 SV=1	ALOX15	Uncharacterized protein	ALOX15	Arachidonate 15-lipoxygenase (15-LOX) (15-LOX-1) (EC 1.13.11.33) (12/15-lipoxygenase) (Arachidonate 12-lipoxygenase, leukocyte-type) (12-LOX) (EC 1.13.11.31) (Arachidonate omega-6 lipoxygenase)	41	12	21	74.826	662	1.5118e-65	729730000	5066900	NaN	3342900	2002100	NaN	NaN	NaN	NaN	NaN	9111900	39262000	13188000	NaN	NaN	NaN	938200	NaN	NaN	NaN	2924200	NaN	1775800	NaN	NaN	2953300	5394600	6809800	NaN	1187600	NaN	3716500	NaN	NaN
F7ERH7;F7C850	F7ERH7;F7C850	F7ERH7	F7ERH7	P04085	>tr|F7ERH7|F7ERH7_MACMU Uncharacterized protein (Fragment) OS=Macaca mulatta GN=PDGFA PE=3 SV=1;>tr|F7C850|F7C850_MACMU Uncharacterized protein (Fragment) OS=Macaca mulatta GN=PDGFA PE=3 SV=1	PDGFA	Uncharacterized protein (Fragment)	PDGFA	Platelet-derived growth factor subunit A (PDGF subunit A) (PDGF-1) (Platelet-derived growth factor A chain) (Platelet-derived growth factor alpha polypeptide)	28	2	15.9	20.073	176	8.6519e-19	641020000	12125000	15468000	12457000	14436000	11046000	NaN	12388000	12966000	14325000	11387000	15095000	11860000	13949000	NaN	NaN	15268000	NaN	15816000	11625000	12706000	16672000	14362000	14621000	13328000	15935000	14868000	10587000	12458000	11372000	12407000	9549600	13679000	11661000
F7ERT0;F7B152;F7ERS3;F7B142	F7ERT0;F7B152;F7ERS3	F7ERT0	F7ERT0	Q9UJ14	>tr|F7ERT0|F7ERT0_MACMU Uncharacterized protein OS=Macaca mulatta GN=GGT7 PE=4 SV=1;>tr|F7B152|F7B152_MACMU Uncharacterized protein OS=Macaca mulatta GN=GGT7 PE=4 SV=1;>tr|F7ERS3|F7ERS3_MACMU Uncharacterized protein OS=Macaca mulatta GN=GGT7 PE=4 SV=1	GGT7	Uncharacterized protein	GGT7	Gamma-glutamyltransferase 7 (GGT 7) (EC 2.3.2.2) (Gamma-glutamyltransferase-like 3) (Gamma-glutamyltransferase-like 5) (Gamma-glutamyltranspeptidase 7) (Glutathione hydrolase 7) (EC 3.4.19.13) [Cleaved into: Gamma-glutamyltransferase 7 heavy chain; Gamma-glutamyltransferase 7 light chain]	9	3	4.5	70.827	666	3.1965e-05	182710000	NaN	NaN	NaN	NaN	NaN	NaN	NaN	NaN	NaN	3314200	NaN	NaN	NaN	NaN	NaN	NaN	NaN	NaN	NaN	NaN	NaN	NaN	NaN	NaN	NaN	NaN	NaN	NaN	NaN	NaN	NaN	NaN	NaN
F7ESZ3;F7ESP4	F7ESZ3;F7ESP4	F7ESZ3	F7ESZ3	P21810	>tr|F7ESZ3|F7ESZ3_MACMU Uncharacterized protein (Fragment) OS=Macaca mulatta GN=BGN PE=4 SV=1;>tr|F7ESP4|F7ESP4_MACMU Uncharacterized protein (Fragment) OS=Macaca mulatta GN=BGN PE=4 SV=1	BGN	Uncharacterized protein (Fragment)	BGN	Biglycan (Bone/cartilage proteoglycan I) (PG-S1)	114	8	28.7	41.233	366	3.245e-54	1760000000	24736000	23422000	20859000	16085000	36080000	30007000	30023000	23924000	59450000	47565000	38048000	44196000	31945000	39081000	38808000	22737000	40746000	30963000	28149000	34914000	41101000	43149000	34471000	43952000	29729000	27415000	25924000	24426000	30960000	39388000	25974000	23022000	65244000
F7ETD0	F7ETD0	F7ETD0	F7ETD0	P25705	>tr|F7ETD0|F7ETD0_MACMU ATP synthase subunit alpha OS=Macaca mulatta GN=ATP5A1 PE=2 SV=1	ATP5A1	ATP synthase subunit alpha	ATP5A1	ATP synthase subunit alpha, mitochondrial	4	2	3.1	59.747	553	0.00070028	34722000	NaN	NaN	NaN	NaN	NaN	NaN	NaN	NaN	NaN	NaN	NaN	1119300	NaN	NaN	NaN	NaN	NaN	NaN	NaN	NaN	NaN	NaN	NaN	NaN	NaN	NaN	NaN	NaN	NaN	NaN	NaN	NaN	NaN
F7ETJ8;F7ETJ1	F7ETJ8;F7ETJ1	F7ETJ8	F7ETJ8	P17931	>tr|F7ETJ8|F7ETJ8_MACMU Galectin OS=Macaca mulatta GN=LGALS3 PE=2 SV=1;>tr|F7ETJ1|F7ETJ1_MACMU Galectin (Fragment) OS=Macaca mulatta GN=LGALS3 PE=4 SV=1	LGALS3	Galectin	LGALS3	Galectin-3 (Gal-3) (35 kDa lectin) (Carbohydrate-binding protein 35) (CBP 35) (Galactose-specific lectin 3) (Galactoside-binding protein) (GALBP) (IgE-binding protein) (L-31) (Laminin-binding protein) (Lectin L-29) (Mac-2 antigen)	74	3	14.1	26.088	248	9.1512e-12	1351100000	27215000	19719000	18203000	15175000	28159000	25459000	26030000	21823000	33509000	33705000	26721000	25313000	17544000	23204000	23776000	14815000	42109000	27960000	22090000	28424000	32400000	31169000	26054000	28649000	29401000	26952000	17109000	22914000	32190000	24518000	23678000	29762000	45571000
F7EUS8;F6R206	F7EUS8;F6R206	F7EUS8	F6R206	Q9UK28	>tr|F7EUS8|F7EUS8_MACMU Uncharacterized protein OS=Macaca mulatta GN=TMEM59L PE=4 SV=1;>tr|F6R206|F6R206_MACMU Uncharacterized protein OS=Macaca mulatta GN=TMEM59L PE=4 SV=1	TMEM59L	Uncharacterized protein	TMEM59L	Transmembrane protein 59-like (Brain-specific membrane-anchored protein)	52	4	18.2	30.667	286	4.7714e-12	732800000	11467000	11943000	16403000	11059000	12777000	13272000	15833000	12712000	13099000	16642000	13650000	13803000	12932000	17806000	15407000	14930000	19413000	12392000	15864000	13557000	15369000	18929000	14492000	13223000	15282000	15707000	14900000	12934000	12938000	14373000	16453000	14909000	15970000
F7EUT8;F6QL12	F7EUT8;F6QL12	F7EUT8	G7NI58	Q658N2	>tr|F7EUT8|F7EUT8_MACMU Uncharacterized protein OS=Macaca mulatta GN=WSCD1 PE=4 SV=1;>tr|F6QL12|F6QL12_MACMU Uncharacterized protein OS=Macaca mulatta GN=WSCD1 PE=2 SV=1	WSCD1	Uncharacterized protein	WSCD1	WSC domain-containing protein 1	34	2	5.6	41.316	355	1.5927e-08	330670000	NaN	NaN	NaN	NaN	8892400	8716200	NaN	10312000	NaN	NaN	NaN	NaN	NaN	8694100	NaN	8449900	NaN	10818000	10769000	9930700	11320000	NaN	NaN	7832600	NaN	NaN	NaN	NaN	8126800	NaN	9548800	10200000	9116500
F7EV32	F7EV32	F7EV32	F7EV32	P01024	>tr|F7EV32|F7EV32_MACMU Uncharacterized protein (Fragment) OS=Macaca mulatta GN=C3 PE=4 SV=1	C3	Uncharacterized protein (Fragment)	C3	Complement C3 (C3 and PZP-like alpha-2-macroglobulin domain-containing protein 1) [Cleaved into: Complement C3 beta chain; Complement C3 alpha chain; C3a anaphylatoxin; Acylation stimulating protein (ASP) (C3adesArg); Complement C3b alpha' chain; Complement C3c alpha' chain fragment 1; Complement C3dg fragment; Complement C3g fragment; Complement C3d fragment; Complement C3f fragment; Complement …	6449	41	89.2	67.289	590	0	587040000000	9984500000	9843800000	9655100000	10635000000	10030000000	8784200000	8397400000	9064100000	11786000000	12487000000	12020000000	13554000000	9229800000	9688900000	9854401000	10127000000	11062000000	10091000000	9126000000	9949000000	11850000000	11738000000	12201000000	11343000000	9878200000	9962200000	10020000000	9790200000	11032000000	9504200000	9587900000	10041000000	11989000000
F7EVX1;REV__F6VXX3	F7EVX1	F7EVX1	F7EVX1	Q96KN2	>tr|F7EVX1|F7EVX1_MACMU Uncharacterized protein OS=Macaca mulatta GN=CNDP1 PE=4 SV=1	CNDP1	Uncharacterized protein	CNDP1	Beta-Ala-His dipeptidase (EC 3.4.13.20) (CNDP dipeptidase 1) (Carnosine dipeptidase 1) (Glutamate carboxypeptidase-like protein 2) (Serum carnosinase)	2149	25	55.3	56.464	506	0	141090000000	2374600000	2473200000	2530300000	2129400000	2391800000	2285300000	2852300000	2596200000	2359000000	2170600000	2593200000	2333800000	2491300000	2947600000	3134000000	2194400000	2628900000	2661800000	2828400000	2538300000	2318800000	2392700000	2525900000	2213800000	3019000000	2942800000	3384400000	2618800000	2946200000	2296900000	3531400000	2981100000	2615600000
F7EW39	F7EW39	F7EW39	A0A1D5Q102	P29966	>tr|F7EW39|F7EW39_MACMU Uncharacterized protein OS=Macaca mulatta GN=MARCKS PE=4 SV=1	MARCKS	Uncharacterized protein	MARCKS	Myristoylated alanine-rich C-kinase substrate (MARCKS) (Protein kinase C substrate, 80 kDa protein, light chain) (80K-L protein) (PKCSL)	140	6	23	31.442	330	2.5389e-94	1822900000	29341000	31815000	37217000	34802000	29712000	24092000	33748000	32133000	41311000	38754000	39479000	47613000	31673000	28592000	21672000	27429000	28944000	29838000	35583000	35347000	46367000	47381000	42100000	42649000	29007000	45708000	30309000	32866000	24650000	25211000	26477000	40897000	33797000
F7EW76;O62643	F7EW76;O62643	F7EW76	F7EW76	P04216	>tr|F7EW76|F7EW76_MACMU Thy-1 membrane glycoprotein OS=Macaca mulatta GN=THY1 PE=2 SV=1;>sp|O62643|THY1_MACMU Thy-1 membrane glycoprotein OS=Macaca mulatta GN=THY1 PE=2 SV=1	THY1	Thy-1 membrane glycoprotein	THY1	Thy-1 membrane glycoprotein (CDw90) (Thy-1 antigen) (CD antigen CD90)	382	3	24.2	17.933	161	3.339e-122	29688000000	478730000	482410000	558860000	465460000	505200000	570730000	605880000	603570000	372000000	451550000	484560000	481980000	568770000	826790000	720890000	587160000	644440000	569130000	776520000	488190000	354340000	350780000	417040000	370160000	527920000	492630000	677560000	485720000	658700000	582890000	861530000	664330000	478200000
F7EX32	F7EX32	F7EX32	F7EX32	Q16658	>tr|F7EX32|F7EX32_MACMU Fascin OS=Macaca mulatta GN=FSCN1 PE=3 SV=1	FSCN1	Fascin	FSCN1	Fascin (55 kDa actin-bundling protein) (Singed-like protein) (p55)	117	6	15	54.359	493	6.6473e-35	764590000	7306800	8683200	14604000	6897800	14515000	17779000	14605000	14544000	17944000	12914000	13955000	13075000	10910000	15684000	NaN	9500700	25606000	14042000	19134000	18886000	15390000	14765000	15576000	17059000	10055000	9912300	11491000	11024000	19871000	19253000	16001000	20720000	16787000
F7EZT6;F6W970	F7EZT6;F6W970	F7EZT6	I0FUR4	P14625	>tr|F7EZT6|F7EZT6_MACMU Endoplasmin OS=Macaca mulatta GN=HSP90B1 PE=2 SV=1;>tr|F6W970|F6W970_MACMU Uncharacterized protein OS=Macaca mulatta GN=HSP90B1 PE=4 SV=1	HSP90B1	Endoplasmin	HSP90B1	Endoplasmin (94 kDa glucose-regulated protein) (GRP-94) (Heat shock protein 90 kDa beta member 1) (Tumor rejection antigen 1) (gp96 homolog)	39	11	15.3	92.612	804	2.3027e-28	1403300000	23054000	28082000	34140000	24322000	32947000	28739000	33098000	25241000	21831000	35272000	38440000	33960000	21671000	33615000	26896000	25235000	33182000	NaN	30546000	28831000	33468000	34865000	23723000	31187000	27587000	24039000	29104000	28962000	18560000	26224000	34336000	NaN	30928000
F7F0D6	F7F0D6	F7F0D6	F7F0D6	P01857	>tr|F7F0D6|F7F0D6_MACMU Uncharacterized protein (Fragment) OS=Macaca mulatta GN=IGHM PE=4 SV=1	IGHM	Uncharacterized protein (Fragment)	IGHG1	Ig gamma-1 chain C region	202	2	53.2	51.254	466	0	7837400000	84813000	68862000	93797000	89069000	115630000	106130000	88124000	100710000	84065000	105190000	76192000	72414000	68601000	NaN	NaN	81096000	827890000	76756000	NaN	NaN	65029000	NaN	52984000	NaN	65644000	NaN	70168000	103300000	98026000	70652000	NaN	NaN	NaN
F7F0E8;F7F0E2;F6SIJ6;F7GNF5;F7FI39	F7F0E8;F7F0E2	F7F0E8	F7F0E8	P14618	>tr|F7F0E8|F7F0E8_MACMU Pyruvate kinase OS=Macaca mulatta GN=PKM PE=3 SV=1;>tr|F7F0E2|F7F0E2_MACMU Pyruvate kinase (Fragment) OS=Macaca mulatta GN=PKM PE=3 SV=1	PKM	Pyruvate kinase	PKM	Pyruvate kinase PKM (EC 2.7.1.40) (Cytosolic thyroid hormone-binding protein) (CTHBP) (Opa-interacting protein 3) (OIP-3) (Pyruvate kinase 2/3) (Pyruvate kinase muscle isozyme) (Thyroid hormone-binding protein 1) (THBP1) (Tumor M2-PK) (p58)	5	2	59.3	58.081	533	0	159330000	NaN	NaN	NaN	NaN	NaN	NaN	NaN	NaN	NaN	NaN	NaN	NaN	NaN	NaN	NaN	NaN	NaN	NaN	NaN	NaN	NaN	NaN	NaN	NaN	NaN	NaN	NaN	NaN	NaN	NaN	7362100	NaN	NaN
F7F1L7	F7F1L7	F7F1L7	F7F1L7	Q14019	>tr|F7F1L7|F7F1L7_MACMU Coactosin-like protein OS=Macaca mulatta GN=LOC100427225 PE=2 SV=1	COTL1	Coactosin-like protein	COTL1	Coactosin-like protein	64	7	58.5	15.972	142	8.558e-38	1519400000	33918000	30194000	40937000	29406000	44096000	47757000	38473000	38372000	28638000	25566000	32394000	34426000	27254000	25869000	NaN	24754000	12345000	28102000	33397000	32286000	36648000	32678000	28606000	27226000	32716000	18485000	17158000	16297000	30871000	28761000	6126700	29348000	31921000
F7F2B5	F7F2B5	F7F2B5	F7F2B5	Q9BSG5	>tr|F7F2B5|F7F2B5_MACMU Uncharacterized protein OS=Macaca mulatta GN=RTBDN PE=4 SV=1	RTBDN	Uncharacterized protein	RTBDN	Retbindin	31	3	20.7	28.257	261	2.1791e-18	382300000	NaN	NaN	NaN	NaN	NaN	NaN	NaN	NaN	NaN	NaN	NaN	NaN	NaN	NaN	NaN	9084400	NaN	NaN	NaN	NaN	NaN	NaN	NaN	NaN	NaN	NaN	12120000	NaN	13365000	NaN	9340300	15851000	NaN
F7F2I8;F7F2K5;F7EGA6	F7F2I8;F7F2K5;F7EGA6	F7F2I8	F7F2I8	Q9NQ79	>tr|F7F2I8|F7F2I8_MACMU Uncharacterized protein OS=Macaca mulatta GN=CRTAC1 PE=4 SV=1;>tr|F7F2K5|F7F2K5_MACMU Uncharacterized protein OS=Macaca mulatta GN=CRTAC1 PE=4 SV=1;>tr|F7EGA6|F7EGA6_MACMU Uncharacterized protein (Fragment) OS=Macaca mulatta GN=CRTA	CRTAC1	Uncharacterized protein	CRTAC1	Cartilage acidic protein 1 (68 kDa chondrocyte-expressed protein) (CEP-68) (ASPIC)	901	23	40.9	69.492	635	0	48765000000	813560000	777690000	895320000	783470000	954950000	963450000	1092200000	1008300000	815480000	785880000	923170000	846960000	868700000	1100900000	1034200000	831730000	1165200000	1043400000	1194700000	967270000	945250000	905080000	957580000	834190000	899370000	931740000	914900000	807480000	1030900000	997370000	1159500000	1095300000	952220000
F7F376;F7GVI7;F7F380;F7GVI8;F7F388	F7F376;F7GVI7;F7F380;F7GVI8;F7F388	F7F376	F7F376	P07602	>tr|F7F376|F7F376_MACMU Uncharacterized protein OS=Macaca mulatta GN=PSAP PE=4 SV=1;>tr|F7GVI7|F7GVI7_MACMU Uncharacterized protein OS=Macaca mulatta GN=PSAP PE=4 SV=1;>tr|F7F380|F7F380_MACMU Uncharacterized protein OS=Macaca mulatta GN=PSAP PE=4 SV=1;>tr|	PSAP	Uncharacterized protein	PSAP	Prosaposin (Proactivator polypeptide) [Cleaved into: Saposin-A (Protein A); Saposin-B-Val; Saposin-B (Cerebroside sulfate activator) (CSAct) (Dispersin) (Sphingolipid activator protein 1) (SAP-1) (Sulfatide/GM1 activator); Saposin-C (A1 activator) (Co-beta-glucosidase) (Glucosylceramidase activator) (Sphingolipid activator protein 2) (SAP-2); Saposin-D (Component C) (Protein C)]	2242	32	75.2	58.24	524	0	277890000000	3959200000	4272600000	4047600000	4319300000	4363500000	4659300000	5107000000	4659900000	5545500000	5227000000	5735200000	6240400000	4875900000	5518700000	6024300000	4595800000	5080800000	5025700000	5075000000	4808100000	5987400000	5756400000	6460600000	5491900000	4746600000	4894600000	5316800000	5119100000	4703000000	4794000000	5005000000	5151400000	6570900000
F7F3I6;F6SIE0	F7F3I6;F6SIE0	F7F3I6	F6SIE0	P06576	>tr|F7F3I6|F7F3I6_MACMU ATP synthase subunit beta OS=Macaca mulatta GN=ATP5B PE=3 SV=1;>tr|F6SIE0|F6SIE0_MACMU ATP synthase subunit beta OS=Macaca mulatta PE=3 SV=1	ATP5B	ATP synthase subunit beta	ATP5B	ATP synthase subunit beta, mitochondrial (EC 3.6.3.14)	6	3	7.6	56.399	529	4.8261e-06	48133000	NaN	NaN	4966700	NaN	NaN	NaN	4869600	NaN	NaN	NaN	NaN	NaN	NaN	NaN	NaN	NaN	NaN	NaN	NaN	NaN	NaN	NaN	NaN	NaN	NaN	NaN	NaN	NaN	NaN	NaN	NaN	NaN	NaN
F7F3P2;F7FSG7;F7F3N6	F7F3P2;F7FSG7;F7F3N6	F7F3P2	F7F3P2	P47756	>tr|F7F3P2|F7F3P2_MACMU Uncharacterized protein (Fragment) OS=Macaca mulatta GN=CAPZB PE=4 SV=1;>tr|F7FSG7|F7FSG7_MACMU Uncharacterized protein (Fragment) OS=Macaca mulatta GN=CAPZB PE=4 SV=1;>tr|F7F3N6|F7F3N6_MACMU Uncharacterized protein (Fragment) OS=Ma	CAPZB	Uncharacterized protein (Fragment)	CAPZB	F-actin-capping protein subunit beta (CapZ beta)	2	2	8.9	30.263	269	0.00036212	6556600	NaN	NaN	6189100	NaN	NaN	NaN	NaN	NaN	NaN	NaN	NaN	NaN	NaN	NaN	NaN	NaN	NaN	NaN	NaN	NaN	NaN	NaN	NaN	NaN	NaN	NaN	NaN	NaN	NaN	NaN	NaN	NaN	NaN
F7F4G6;F6QPU2;F6QPR4;F7F4G2;CON__P50448	F7F4G6;F6QPU2;F6QPR4	F7F4G6	F7F4G6	P05155	>tr|F7F4G6|F7F4G6_MACMU Uncharacterized protein OS=Macaca mulatta GN=SERPING1 PE=3 SV=1;>tr|F6QPU2|F6QPU2_MACMU Uncharacterized protein (Fragment) OS=Macaca mulatta GN=SERPING1 PE=3 SV=1;>tr|F6QPR4|F6QPR4_MACMU Uncharacterized protein OS=Macaca mulatta GN=	SERPING1	Uncharacterized protein	SERPING1	Plasma protease C1 inhibitor (C1 Inh) (C1Inh) (C1 esterase inhibitor) (C1-inhibiting factor) (Serpin G1)	3019	21	41.6	55.09	500	0	255960000000	4741200000	4496100000	4422900000	4330500000	4271400000	4264600000	4392600000	4214300000	4250000000	4933400000	4265900000	4842000000	4522100000	6162800000	6046700000	4515400000	5213600000	4627000000	4611500000	4341900000	4473700000	4485100000	4334800000	4367600000	5334200000	4892900000	5511000000	4926000000	5299000000	4769000000	4917100000	4700300000	5393800000
F7F5D8;F7F5C6	F7F5D8;F7F5C6	F7F5D8	F7F5D8	P12821	>tr|F7F5D8|F7F5D8_MACMU Uncharacterized protein (Fragment) OS=Macaca mulatta GN=LOC100428661 PE=4 SV=1;>tr|F7F5C6|F7F5C6_MACMU Uncharacterized protein OS=Macaca mulatta GN=LOC100428661 PE=4 SV=1	LOC100428661	Uncharacterized protein (Fragment)	ACE	Angiotensin-converting enzyme (ACE) (EC 3.2.1.-) (EC 3.4.15.1) (Dipeptidyl carboxypeptidase I) (Kininase II) (CD antigen CD143) [Cleaved into: Angiotensin-converting enzyme, soluble form]	13	4	4.1	140.8	1223	2.9836e-09	206260000	NaN	4334000	5860300	4959600	NaN	NaN	NaN	6833900	NaN	NaN	NaN	NaN	5512000	6987800	5933900	4866900	NaN	NaN	NaN	NaN	4341700	5544100	4615500	5896000	5989800	4838900	NaN	5196300	6751500	6009800	NaN	6190500	NaN
F7F5L5;F6V2X3;F7F5X8;F7F5M6;CON__P31096	F7F5L5;F6V2X3;F7F5X8;F7F5M6	F7F5L5	F7F5M6	P10451	>tr|F7F5L5|F7F5L5_MACMU Uncharacterized protein OS=Macaca mulatta GN=SPP1 PE=4 SV=1;>tr|F6V2X3|F6V2X3_MACMU Bone sialoprotein 1 OS=Macaca mulatta GN=SPP1 PE=2 SV=1;>tr|F7F5X8|F7F5X8_MACMU Uncharacterized protein OS=Macaca mulatta GN=SPP1 PE=4 SV=1;>tr|F7F5	SPP1	Uncharacterized protein	SPP1	Osteopontin (Bone sialoprotein 1) (Nephropontin) (Secreted phosphoprotein 1) (SPP-1) (Urinary stone protein) (Uropontin)	1143	16	61.5	32.851	291	0	251050000000	4963900000	4987600000	4889700000	5654500000	4378200000	4131200000	5420100000	5620000000	3577800000	3333000000	4354900000	4635900000	5020600000	5370400000	4784400000	5711000000	4154800000	4710700000	5056400000	5625600000	4155700000	4237100000	4305500000	3912800000	4800200000	4158000000	5167100000	4644600000	4794500000	3970800000	5901700000	5981900000	3736900000
F7F5S3;F7F5S9;F7H9T9	F7F5S3;F7F5S9;F7H9T9	F7F5S3	F7F5S9	Q9NY47	>tr|F7F5S3|F7F5S3_MACMU Uncharacterized protein OS=Macaca mulatta GN=CACNA2D2 PE=4 SV=1;>tr|F7F5S9|F7F5S9_MACMU Uncharacterized protein (Fragment) OS=Macaca mulatta GN=CACNA2D2 PE=4 SV=1;>tr|F7H9T9|F7H9T9_MACMU Uncharacterized protein (Fragment) OS=Macaca	CACNA2D2	Uncharacterized protein	CACNA2D2	Voltage-dependent calcium channel subunit alpha-2/delta-2 (Voltage-gated calcium channel subunit alpha-2/delta-2) [Cleaved into: Voltage-dependent calcium channel subunit alpha-2-2; Voltage-dependent calcium channel subunit delta-2]	142	10	11.3	122.75	1081	1.5071e-49	2368800000	48052000	40379000	47709000	43237000	41679000	45518000	55664000	50752000	43196000	39108000	49365000	39902000	50582000	57572000	52382000	46164000	45213000	44136000	56879000	36920000	41330000	42857000	40638000	36043000	44648000	49721000	51664000	39901000	54844000	40406000	63684000	50164000	41291000
[truncated: 374 more rows]
[truncated: 63 more columns]

## Sheet: 2-Analysis
										10 mpk vs Vehicle								30 mpk vs Vehicle								100 mpk vs Vehicle								Individual baseline normalized log2 Fold Changes Vehicle 12 h			Individual baseline normalized log2 Fold Changes Vehicle 24 h			Individual baseline normalized log2 Fold Changes 10 mpk 12 h			Individual baseline normalized log2 Fold Changes 10 mpk 24 h			Individual baseline normalized log2 Fold Changes 30 mpk 12 h			Individual baseline normalized log2 Fold Changes 30 mpk 24 h
[truncated: 659 more rows]
[truncated: 8 more columns]
