# Supplementary material for: The Alzheimer’s disease-linked protease BACE1 modulates neuronal IL-6 signaling through shedding of the receptor gp130
Source: Mol Neurodegener. 2023 Feb 21;18:13. doi: 10.1186/s13024-023-00596-6 (PMC9942414; doi:10.1186/s13024-023-00596-6)
Supplement: Supplementary file 3 — Additional file 3: Supplementary Data 2. CSF proteomics of NHP treated with the BACE inhibitor verubecestat. [file 13024_2023_596_MOESM3_ESM.xlsx]

## Sheet: Info
Info for Supplementary Data 2: CSF proteomics of NHP treated with the BACE inhibitor verubecestat
Sheet	Info
1-Raw Data	Raw data of the proteomic analysis extracted from the Maxquant output
	Columns A-C: UniProt Accessions for the protein group, the majority in the protein group and the first accession for Macaca mulatta
	Columns D-F: protein database Fasta headers, gene, and protein names of Macaca mulatta
	Columns G-K: Summed MS/MS counts, identified unique peptides, protein molecular weight, protein sequence coverage [%], and summed intensity
	Columns L-Y: Corrected Reporter Ion Intensities for TMT PLEX_01
	Columns Z-AJ: Corrected Reporter Ion Intensities for TMT PLEX_02
	Columns AK-AU: Corrected Reporter Ion Intensities for TMT PLEX_03
	Columns AV-BF: Reporter Ion Counts for TMT PLEX_01
	Columns BG-BQ: Reporter Ion Counts for TMT PLEX_02
	Columns BR-CB: Reporter Ion Counts for TMT PLEX_03
2-Analysis	Statistical analysis of protein fold changes
	Columns A-C: UniProt Accessions for the protein group, the majority in the protein group and the first accession for Macaca mulatta
	Columns D-E: gene and protein names of Macaca mulatta
	Columns F-G: log2 fold changes of 1 mpk verubecestat versus vehicle and 3 mpk versus vehicle; the log2 ratios of vehicle (R-U), 1 mpk (V-X), and 3 mpk (Y-Z) verubecestat versus their respective baseline averages at -24 h and 0 h pre-dosing were compared with each other
	Columns H-M: Students Ttest p-value with permutation based FDR correction and test statistics, the log2 ratios o, 1 mpk (V-X), and 3 mpk (Y-Z) were compared with vehicle / baseline (R-U)
	Columns N-P: Relative quantifications (post-/pre-dose) for Vehicle, 1 mpk and 3 mpk verubecestat
	Columns O-R: log2 intensity ratios of vehicle versus the average of pre-dose baseline values at -24 and 0 h
	Columns U-W: log2 intensity ratios of 1 mpk verubecestat versus the average of pre-dose baseline values at -24 and 0 h
	Columns X-Y: log2 intensity ratios of 3 mpk verubecestat versus the average of pre-dose baseline values at -24 and 0 h
	Columns Z-AK: log2 Intensity ratio of vehicle samples versus the respective pooled sample of the TMT-plex
	Columns AL-AT: log2 Intensity ratio of 1 mpk verubecestat samples versus the respective pooled sample of the TMT-plex
	Columns AU-AZ: log2 Intensity ratio of 3 mpk verubecestat samples versus the respective pooled sample of the TMT-plex
Experiment Table and TMT channel order
experiment	tmt_channel	treatment	animal	time	Code
Plex01	0	vehicle	15-R530	-24	A_vehicle_-24h
Plex01	1	vehicle	15-R530	0	A_vehicle_0h
Plex01	2	vehicle	15-R530	24	A_vehicle_24h
Plex01	3	vehicle	17-1226	-24	B_vehicle_-24h
Plex01	4	vehicle	17-1226	0	B_vehicle_0h
Plex01	5	vehicle	17-1226	24	B_vehicle_24h
Plex01	6	vehicle	11-0456	-24	C_vehicle_-24h
Plex01	7	vehicle	11-0456	0	C_vehicle_0h
Plex01	8	vehicle	11-0456	24	C_vehicle_24h
Plex01	9	pool			P1_pool1
Plex01	10	pool			P1_pool2
Plex02	0	1mpk	09-R934	-24	A_1mpk_-24h
Plex02	1	1mpk	09-R934	0	A_1mpk_0h
Plex02	2	1mpk	09-R934	24	A_1mpk_24h
Plex02	3	1mpk	14-R438	-24	B_1mpk_-24h
Plex02	4	1mpk	14-R438	0	B_1mpk_0h
Plex02	5	1mpk	14-R438	24	B_1mpk_24h
Plex02	6	1mpk	14-R458	-24	C_1mpk_-24h
Plex02	7	1mpk	14-R458	0	C_1mpk_0h
Plex02	8	1mpk	14-R458	24	C_1mpk_24h
Plex02	9	pool			P2_pool1
Plex02	10	pool			P2_pool2
Plex03	0	vehicle	09-R934	-24	D_vehicle_-24h
Plex03	1	vehicle	09-R934	0	D_vehicle_0h
Plex03	2	vehicle	09-R934	24	D_vehicle_24h
Plex03	3	3mpk	14-R438	-24	B_3mpk_-24h
Plex03	4	3mpk	14-R438	0	B_3mpk_0h
Plex03	5	3mpk	14-R438	24	B_3mpk_24h
Plex03	6	3mpk	14-R458	-24	C_3mpk_-24h
Plex03	7	3mpk	14-R458	0	C_3mpk_0h
Plex03	8	3mpk	14-R458	24	C_3mpk_24h
Plex03	9	pool			P3_pool1
Plex03	10	pool			P3_pool2

## Sheet: 1-Raw data
Protein ACs	Majority UniProt ACs	New MACMU AC	Fasta headers	Gene Names	Protein names	MS/MS count	Unique peptides	Sequence coverage [%]	Mol. weight [kDa]	Intensity	Razor + unique peptides 0116_Exp2_Plex01	Razor + unique peptides 0116_Exp2_Plex02	Razor + unique peptides 0116_Exp2_Plex03	Reporter intensity corrected 0 0116_Exp2_Plex01	Reporter intensity corrected 1 0116_Exp2_Plex01	Reporter intensity corrected 2 0116_Exp2_Plex01	Reporter intensity corrected 3 0116_Exp2_Plex01	Reporter intensity corrected 4 0116_Exp2_Plex01	Reporter intensity corrected 5 0116_Exp2_Plex01	Reporter intensity corrected 6 0116_Exp2_Plex01	Reporter intensity corrected 7 0116_Exp2_Plex01	Reporter intensity corrected 8 0116_Exp2_Plex01	Reporter intensity corrected 9 0116_Exp2_Plex01	Reporter intensity corrected 10 0116_Exp2_Plex01	Reporter intensity corrected 0 0116_Exp2_Plex02	Reporter intensity corrected 1 0116_Exp2_Plex02	Reporter intensity corrected 2 0116_Exp2_Plex02	Reporter intensity corrected 3 0116_Exp2_Plex02	Reporter intensity corrected 4 0116_Exp2_Plex02	Reporter intensity corrected 5 0116_Exp2_Plex02	Reporter intensity corrected 6 0116_Exp2_Plex02	Reporter intensity corrected 7 0116_Exp2_Plex02	Reporter intensity corrected 8 0116_Exp2_Plex02	Reporter intensity corrected 9 0116_Exp2_Plex02	Reporter intensity corrected 10 0116_Exp2_Plex02	Reporter intensity corrected 0 0116_Exp2_Plex03	Reporter intensity corrected 1 0116_Exp2_Plex03	Reporter intensity corrected 2 0116_Exp2_Plex03	Reporter intensity corrected 3 0116_Exp2_Plex03	Reporter intensity corrected 4 0116_Exp2_Plex03	Reporter intensity corrected 5 0116_Exp2_Plex03	Reporter intensity corrected 6 0116_Exp2_Plex03	Reporter intensity corrected 7 0116_Exp2_Plex03	Reporter intensity corrected 8 0116_Exp2_Plex03	Reporter intensity corrected 9 0116_Exp2_Plex03	Reporter intensity corrected 10 0116_Exp2_Plex03	Reporter intensity count 0 0116_Exp2_Plex01	Reporter intensity count 1 0116_Exp2_Plex01	Reporter intensity count 2 0116_Exp2_Plex01
A0A1D5Q9Y2;A0A1D5QLW9;A0A1D5RFC0;A0A0A0MQ66;A0A1D5QLH2;A0A1D5RE09;P55245;F6YXU1;A0A1D5QDK1;A0A1D5RCM8	A0A1D5Q9Y2;A0A1D5QLW9;A0A1D5RFC0;A0A0A0MQ66;A0A1D5QLH2;A0A1D5RE09;P55245;F6YXU1;A0A1D5QDK1	P55245	tr|A0A1D5Q9Y2|A0A1D5Q9Y2_MACMU Epidermal growth factor receptor OS=Macaca mulatta OX=9544 GN=EGFR PE=4 SV=1;tr|A0A1D5QLW9|A0A1D5QLW9_MACMU Epidermal growth factor receptor OS=Macaca mulatta OX=9544 GN=EGFR PE=4 SV=1;tr|A0A1D5RFC0|A0A1D5RFC0_MACMU Epidermal	EGFR	Receptor protein-tyrosine kinase;Epidermal growth factor receptor	19	3	5.1	69.271	59026000	2	3	3	1795	2967.4	2352.1	4334.6	4934.3	3791.4	4636.1	5080.6	3560.3	3773.7	3709	8696.3	8948.6	10281	6271	6614.7	6663.5	6118	7038.8	7050.6	7649.7	7404.5	7312.1	8076.5	8197.2	6125	6094.4	5912.3	6104.2	6546.5	5976.4	6352	5422.5	2	2	2
A0A1D5Q4P2;H9H495;A0A0B4J1D0	A0A1D5Q4P2;H9H495;A0A0B4J1D0	A0A1D5Q4P2	tr|A0A1D5Q4P2|A0A1D5Q4P2_MACMU Uncharacterized protein OS=Macaca mulatta OX=9544 PE=4 SV=1;tr|H9H495|H9H495_MACMU Uncharacterized protein OS=Macaca mulatta OX=9544 PE=4 SV=1;tr|A0A0B4J1D0|A0A0B4J1D0_MACMU Uncharacterized protein OS=Macaca mulatta OX=9544 P		IGv domain-containing protein	2	1	9.7	12.258	4907100	1	0	1	1026.7	1436.6	795.79	2667.6	2567.1	1841.3	1571.6	1258	1215.6	1693.2	1686	0	0	0	0	0	0	0	0	0	0	0	643.13	833.07	711.36	1986.8	1470.8	1713.6	982.44	1413.8	1050.3	1063.3	955.88	1	1	1
A0A0B4J1D1	A0A0B4J1D1	A0A0B4J1D1	tr|A0A0B4J1D1|A0A0B4J1D1_MACMU Sialic acid-binding Ig-like lectin 5 precursor OS=Macaca mulatta OX=9544 GN=SIGLEC5 PE=4 SV=2	SIGLEC5	Sialic acid binding Ig like lectin 5	12	2	8	60.629	57531000	2	4	4	1797.2	2362.2	2721.2	1936.8	2357.3	2024.3	2221.7	2215.4	1977.4	2438.5	2396.2	10307	9787	10371	8972	8254	8962.5	8848.5	9396.3	10385	10596	10187	14292	16391	15548	17149	15617	13301	16422	17024	18289	12692	11990	2	2	2
A0A1D5R272;A0A1D5QPN4;A0A1D5Q058;F7EED5	A0A1D5R272;A0A1D5QPN4;A0A1D5Q058;F7EED5	A0A1D5R272	tr|A0A1D5R272|A0A1D5R272_MACMU Proteoglycan 4 OS=Macaca mulatta OX=9544 GN=PRG4 PE=4 SV=1;tr|A0A1D5QPN4|A0A1D5QPN4_MACMU Proteoglycan 4 OS=Macaca mulatta OX=9544 GN=PRG4 PE=4 SV=1;tr|A0A1D5Q058|A0A1D5Q058_MACMU Proteoglycan 4 OS=Macaca mulatta OX=9544 GN=P	PRG4	Proteoglycan 4	86	12	10	136.54	1567600000	10	9	11	22872	28402	25800	69509	78413	68488	35971	39776	25996	43877	44625	54225	53494	43597	188170	204570	205930	33279	38383	37127	122400	113200	81449	97607	69676	321950	280720	232550	27368	36034	34342	135180	129590	16	16	16
A0A1D5Q098;A0A1D5QDS4;A0A1D5R0U2;F7FVX9;F6RBZ7	A0A1D5Q098;A0A1D5QDS4;A0A1D5R0U2;F7FVX9;F6RBZ7	NaN	tr|A0A1D5Q098|A0A1D5Q098_MACMU Uncharacterized protein OS=Macaca mulatta OX=9544 PE=4 SV=1;tr|A0A1D5QDS4|A0A1D5QDS4_MACMU Cell division cycle 42 OS=Macaca mulatta OX=9544 GN=CDC42 PE=4 SV=1;tr|A0A1D5R0U2|A0A1D5R0U2_MACMU Uncharacterized protein OS=Macaca m	LOC719392		2	1	8.1	15.095	7383700	1	0	1	219.52	434.72	274.44	381.64	181.44	357.71	719.12	1007	896.18	712.05	564.72	0	0	0	0	0	0	0	0	0	0	0	2146.7	1084.3	1353.4	3426.6	2534.1	2055.6	1635.3	2602.1	2832	2315.5	1780.7	1	1	1
F7ALN6;A0A1D5Q0A8;CON__Q29RQ1	F7ALN6;A0A1D5Q0A8	F7ALN6	tr|F7ALN6|F7ALN6_MACMU Complement C7 OS=Macaca mulatta OX=9544 GN=C7 PE=4 SV=2;tr|A0A1D5Q0A8|A0A1D5Q0A8_MACMU Complement C7 OS=Macaca mulatta OX=9544 GN=C7 PE=4 SV=1	C7	Complement C7	264	29	31.9	93.419	13925000000	25	21	26	164200	208270	209820	153080	189740	203950	319210	372910	280420	231650	213670	315960	320790	336550	540330	604550	581360	284930	318550	308640	488170	467840	340150	357680	344290	596350	589720	523000	304170	341010	326180	424380	399110	56	59	60
F7GWF5;A0A1D5Q0F3	F7GWF5;A0A1D5Q0F3	F7GWF5	tr|F7GWF5|F7GWF5_MACMU Desmoglein 2 OS=Macaca mulatta OX=9544 GN=DSG2 PE=4 SV=2;tr|A0A1D5Q0F3|A0A1D5Q0F3_MACMU Desmoglein 2 OS=Macaca mulatta OX=9544 GN=DSG2 PE=4 SV=1	DSG2	Desmoglein 2	17	4	4.1	121.81	46306000	3	4	4	254.55	620.42	485.62	429.69	384.38	357.69	566.45	327.86	503.31	468.27	480.85	4212.5	3633.5	4122.1	3586.6	3429.8	3663.1	3428.4	3747.1	3665.9	4237.3	3670.9	3688.9	4939.5	4350.8	4489.6	4545.4	3947.6	4716.4	3670.1	3998.9	4103.7	3101.5	1	1	1
A0A1D5Q0G1;A0A1D5RCF0;A0A1D5R377;A0A1D5QYN2	A0A1D5Q0G1;A0A1D5RCF0;A0A1D5R377;A0A1D5QYN2	NaN	tr|A0A1D5Q0G1|A0A1D5Q0G1_MACMU Glutathione-disulfide reductase OS=Macaca mulatta OX=9544 GN=GSR PE=3 SV=1;tr|A0A1D5RCF0|A0A1D5RCF0_MACMU Glutathione-disulfide reductase OS=Macaca mulatta OX=9544 GN=GSR PE=3 SV=1;tr|A0A1D5R377|A0A1D5R377_MACMU Glutathione-d			13	4	9	42.009	67872000	1	4	3	1089	1280.6	1357.3	1318.4	1514.8	1233.6	1317.4	1019.6	1219.4	1668.8	1654.9	7777.9	9318.4	10617	9022	9689.2	9707.4	7221.7	8026.6	8950	10936	10143	5945.7	6172	6888.3	7993.2	6999.2	6474.9	5997.8	5660.5	6052	6444.7	5767.1	1	1	1
A0A1D5Q0G5;F7HNN9	A0A1D5Q0G5;F7HNN9	A0A1D5Q0G5	tr|A0A1D5Q0G5|A0A1D5Q0G5_MACMU Eukaryotic translation initiation factor 5A OS=Macaca mulatta OX=9544 GN=EIF5A PE=3 SV=1;tr|F7HNN9|F7HNN9_MACMU Eukaryotic translation initiation factor 5A OS=Macaca mulatta OX=9544 GN=EIF5A PE=2 SV=1	LOC721812	Eukaryotic translation initiation factor 5A-1 isoform A	6	1	7.8	16.832	26288000	1	1	1	1914	3237.3	2376.9	2770.8	4678.2	2453.1	3821	4009.8	7490.9	3564.3	3530.9	3377.8	2340	1943	5409.7	5866.6	4684.4	2662.4	3164.5	3240.5	3827.4	3290.9	1361.3	1611.5	1096.9	3754	3184.1	2294.2	1774.8	1792.6	1861.4	2151.7	2024	2	2	2
H9H2Y9;A0A1D5Q0H3;A0A1D5RIV5	H9H2Y9;A0A1D5Q0H3;A0A1D5RIV5	NaN	tr|H9H2Y9|H9H2Y9_MACMU Uncharacterized protein OS=Macaca mulatta OX=9544 PE=4 SV=2;tr|A0A1D5Q0H3|A0A1D5Q0H3_MACMU Uncharacterized protein OS=Macaca mulatta OX=9544 PE=4 SV=1;tr|A0A1D5RIV5|A0A1D5RIV5_MACMU Uncharacterized protein OS=Macaca mulatta OX=9544 P			14	2	23.9	11.476	386490000	2	2	2	2884.1	3419.4	3119.6	7920.9	7275.1	5003.8	5719	4972.2	3741.7	7050.4	6465.8	16118	12089	15025	19922	17538	17105	26787	26034	21385	20310	20538	23815	22533	22650	32326	25916	25993	40035	39546	36486	29229	28513	3	3	3
A0A1D5Q0H8;A0A1D5Q6E4;A0A1D5QF89	A0A1D5Q0H8;A0A1D5Q6E4;A0A1D5QF89	A0A1D5Q0H8	tr|A0A1D5Q0H8|A0A1D5Q0H8_MACMU Signal recognition particle 54 OS=Macaca mulatta OX=9544 GN=FAM177A1 PE=4 SV=1;tr|A0A1D5Q6E4|A0A1D5Q6E4_MACMU Signal recognition particle 54 OS=Macaca mulatta OX=9544 GN=FAM177A1 PE=2 SV=1;tr|A0A1D5QF89|A0A1D5QF89_MACMU Signa	FAM177A1	Family with sequence similarity 177 member A1	5	2	10.8	23.849	4567800	1	2	1	808.67	1120.5	824.28	527.56	609.27	537.86	1051.8	1108.5	989.95	848.22	541.8	1197.8	1070.5	1755.1	1094.4	907.11	1013.1	901.17	985.54	740.43	1497.2	769.86	848.07	905.51	1001.8	636.71	518.25	513.05	510.39	601.43	677.94	589.7	593.63	2	2	2
F6Y0Y9;A0A1D5Q0M3;A0A1D5QDN7	F6Y0Y9;A0A1D5Q0M3;A0A1D5QDN7	A0A1D5Q0M3	tr|F6Y0Y9|F6Y0Y9_MACMU Reticulocalbin 3 OS=Macaca mulatta OX=9544 GN=RCN3 PE=4 SV=2;tr|A0A1D5Q0M3|A0A1D5Q0M3_MACMU Reticulocalbin 3 OS=Macaca mulatta OX=9544 GN=RCN3 PE=4 SV=1;tr|A0A1D5QDN7|A0A1D5QDN7_MACMU Reticulocalbin 3 OS=Macaca mulatta OX=9544 GN=RCN	LOC719293	Uncharacterized protein	1	1	7.9	19.162	5013700	0	1	0	0	0	0	0	0	0	0	0	0	0	0	1835.5	1834.2	1985.4	2620.3	1995.7	2311.5	3422.1	2792.6	2821.2	3424.6	1977.6	0	0	0	0	0	0	0	0	0	0	0	0	0	0
A0A1D5RBW1;A0A1D5R9Z7;A0A1D5Q0X4;A0A1D5Q1T4;A0A1D5QMI3;A0A1D5QUR8;A0A1D5QCR6;A0A1D5QBC2;A0A1D5Q0Q1;A0A1D5RE34;A0A1D5Q860;A0A1D5R0D2;A0A1D5QER0;A0A1D5QGM3;H9H556;A0A1D5RJJ2;A0A1D5RDW0;A0A1D5R0D6;A0A1D5QIK4;H9H4S5;A0A1D5QN42;A0A1D5Q0N6;A0A1D5QRA8;A0A1D5RA16;A0A1D5R511;A0A1D5R7X9;A0A1D5RHA8	A0A1D5RBW1;A0A1D5R9Z7;A0A1D5Q0X4;A0A1D5Q1T4;A0A1D5QMI3;A0A1D5QUR8;A0A1D5QCR6;A0A1D5QBC2;A0A1D5Q0Q1;A0A1D5RE34;A0A1D5Q860;A0A1D5R0D2;A0A1D5QER0;A0A1D5QGM3;H9H556;A0A1D5RJJ2;A0A1D5RDW0;A0A1D5R0D6;A0A1D5QIK4	A0A1D5RBW1	tr|A0A1D5RBW1|A0A1D5RBW1_MACMU Uncharacterized protein OS=Macaca mulatta OX=9544 PE=3 SV=1;tr|A0A1D5R9Z7|A0A1D5R9Z7_MACMU Uncharacterized protein OS=Macaca mulatta OX=9544 PE=3 SV=1;tr|A0A1D5Q0X4|A0A1D5Q0X4_MACMU Uncharacterized protein OS=Macaca mulatta O	LOC100424348	MHC_I-like_Ag-recog domain-containing protein	3	0	13.5	37.98	12456000	0	1	1	0	0	0	0	0	0	0	0	0	0	0	3563.7	3767.3	3020.5	4052.9	3767.1	3318.9	1138	1222.2	1490.7	3036.3	2854.4	785.54	784.35	564.42	1181.5	938.57	701.03	398.13	218.92	293.63	482.13	611.35	0	0	0
F6ZET3;A0A1D5QQ19;F6XUV3;A0A1D5Q0T7;F6T822;F7GUR7;F6SFF8	F6ZET3;A0A1D5QQ19;F6XUV3;A0A1D5Q0T7;F6T822;F7GUR7;F6SFF8	F6ZET3	tr|F6ZET3|F6ZET3_MACMU Eukaryotic translation initiation factor 4A1 OS=Macaca mulatta OX=9544 GN=EIF4A1 PE=4 SV=2;tr|A0A1D5QQ19|A0A1D5QQ19_MACMU Eukaryotic translation initiation factor 4A1 OS=Macaca mulatta OX=9544 GN=EIF4A1 PE=3 SV=1;tr|F6XUV3|F6XUV3_MAC	EIF4A1;EIF4A2	RNA helicase	6	3	12.5	29.081	21128000	1	3	2	564.24	697.47	559.14	349.71	1462	700.27	1107.4	1044.2	4297.3	814.48	598.05	4440.5	3906.7	3053.8	8712.1	11224	7049.9	3996.8	5744.4	5557.1	5434.8	5569.6	1290.6	1238.9	1278.7	3078.1	2392.7	1970.6	1210.1	1350.4	1636.7	1573.8	1580.1	1	1	1
A0A1D5Q0V4;G7MUK4	A0A1D5Q0V4;G7MUK4	A0A1D5Q0V4	tr|A0A1D5Q0V4|A0A1D5Q0V4_MACMU Mannosyl (alpha-1,3-)-glycoprotein beta-1,2-N-acetylglucosaminyltransferase OS=Macaca mulatta OX=9544 GN=MGAT1 PE=4 SV=1;tr|G7MUK4|G7MUK4_MACMU Alpha-1,3-mannosyl-glycoprotein 2-beta-N-acetylglucosaminyltransferase OS=Macaca	MGAT1	Alpha-1,3-mannosyl-glycoprotein 2-beta-N-acetylglucosaminyltransferase	12	3	7.5	48.867	56845000	3	3	2	4291.7	5225.8	4152.1	3553	3973.2	3510.4	5299.9	6689.2	5525	5656	5099.9	7157.6	6942.6	5677.3	11045	11793	9189.3	7828.5	7681.4	9379.4	10062	8893.8	4502.8	5244.6	4638.9	7867.1	6419.4	5670.4	4470.1	5679.9	5030.2	4589.9	4875.9	4	4	4
A0A1D5Q110;F7FJ74;F7FJ90;F7FJ85;F7FJ69	A0A1D5Q110;F7FJ74;F7FJ90;F7FJ85;F7FJ69	A0A1D5Q110	tr|A0A1D5Q110|A0A1D5Q110_MACMU Amyloid beta precursor like protein 2 OS=Macaca mulatta OX=9544 GN=APLP2 PE=4 SV=1;tr|F7FJ74|F7FJ74_MACMU Amyloid beta precursor like protein 2 OS=Macaca mulatta OX=9544 GN=APLP2 PE=4 SV=2;tr|F7FJ90|F7FJ90_MACMU Amyloid beta	APLP2	Amyloid beta like protein 2	89	15	20.7	86.73	2597200000	11	11	15	61484	86386	81315	57857	67969	59602	69440	84288	78377	76768	70168	110130	108230	115650	106180	129840	108390	87014	97836	101450	117510	110340	84267	103090	111870	104270	110720	85320	91347	94676	77150	86495	84205	17	17	17
A0A1D5Q145	A0A1D5Q145	NaN	tr|A0A1D5Q145|A0A1D5Q145_MACMU Prolactin induced protein OS=Macaca mulatta OX=9544 GN=PIP PE=4 SV=1			1	1	11	16.662	1614700	0	1	0	0	0	0	0	0	0	0	0	0	0	0	0	637.19	0	124.99	1205.3	257.73	2515.9	151	212.47	451.2	477.14	0	0	0	0	0	0	0	0	0	0	0	0	0	0
A0A1D5QVG3;F7DKM9;A0A1D5Q169;A0A1D5R7V0;A0A1D5QBS5;A0A1D5Q741;F7DKM5;A0A1D5R0B0;A0A1D5RIF5;A0A1D5RJI5	A0A1D5QVG3;F7DKM9;A0A1D5Q169;A0A1D5R7V0;A0A1D5QBS5;A0A1D5Q741	A0A1D5QVG3	tr|A0A1D5QVG3|A0A1D5QVG3_MACMU UTP--glucose-1-phosphate uridylyltransferase OS=Macaca mulatta OX=9544 GN=UGP2 PE=3 SV=1;tr|F7DKM9|F7DKM9_MACMU UTP--glucose-1-phosphate uridylyltransferase OS=Macaca mulatta OX=9544 GN=UGP2 PE=3 SV=2;tr|A0A1D5Q169|A0A1D5Q169	UGP2	UTP--glucose-1-phosphate uridylyltransferase	12	5	10.1	53.556	21476000	3	4	3	2129.4	3582.7	2815.8	3301.1	4133.6	3431.4	4466.9	3766.6	3954.7	3920	2952.2	1805.1	1503.6	1017.8	3904	4355	4274.9	1744.6	2041.3	1637.7	3117.8	2949.8	890.59	693.1	980.66	2046.6	1785.4	1663.9	797.53	1011.3	887.75	1122	1095.7	3	3	3
A0A1D5Q183;F6SLD3	A0A1D5Q183	A0A1D5Q183	tr|A0A1D5Q183|A0A1D5Q183_MACMU Polypeptide N-acetylgalactosaminyltransferase OS=Macaca mulatta OX=9544 GN=GALNT18 PE=3 SV=1	GALNT18	Polypeptide N-acetylgalactosaminyltransferase	20	5	10.4	64.151	80648000	4	3	5	1327.7	1536.7	1353.1	1252.3	1991.8	994.98	1828.2	2171	1702.6	1203.2	1346.9	9651.7	10469	12181	9242.1	9408.8	10224	9259.4	9871.2	9736.5	11561	11026	6636.2	7215.8	8094	7467.9	7261.9	6037.1	6495.6	6481.8	6631.6	7145.9	6458.4	2	2	2
A0A1D5Q187	A0A1D5Q187	NaN	tr|A0A1D5Q187|A0A1D5Q187_MACMU Cytidine deaminase OS=Macaca mulatta OX=9544 GN=CDA PE=3 SV=1			2	2	6.8	16.099	10550000	1	1	0	888.29	1372.1	1285.9	1303	1224.6	858.73	1530.7	1799.3	639.71	1066.9	907.63	3881.3	2925.6	2970.7	6684.8	7268.5	7055.3	4488.5	4578.4	3733.1	5750.1	5865.2	0	0	0	0	0	0	0	0	0	0	0	1	1	1
A0A1D5QZB0;I0FTU6;A0A1D5Q1E7;F6S7G1;A0A1D5QWR4	A0A1D5QZB0;I0FTU6;A0A1D5Q1E7;F6S7G1;A0A1D5QWR4	A0A1D5Q1E7	tr|A0A1D5QZB0|A0A1D5QZB0_MACMU Pleckstrin homology domain containing B1 OS=Macaca mulatta OX=9544 GN=PLEKHB1 PE=4 SV=1;tr|I0FTU6|I0FTU6_MACMU Pleckstrin homology domain containing B1 OS=Macaca mulatta OX=9544 GN=PLEKHB1 PE=2 SV=1;tr|A0A1D5Q1E7|A0A1D5Q1E7_M	PLEKHB1	Pleckstrin homology domain containing B1	4	3	20.3	17.117	7633700	1	1	1	0	0	0	0	0	0	0	0	0	0	0	0	0	0	0	0	0	0	0	0	0	0	0	0	0	0	0	0	0	0	0	0	0	0	0	0
A0A1D5Q1G4;F6R4W9;F6R4Y7;A0A1D5Q5L7;F6RTV9;A0A1D5RJV8;A0A1D5QV90	A0A1D5Q1G4;F6R4W9;F6R4Y7;A0A1D5Q5L7;F6RTV9;A0A1D5RJV8;A0A1D5QV90	F6R4Y7	tr|A0A1D5Q1G4|A0A1D5Q1G4_MACMU Butyrophilin subfamily 3 member A1 OS=Macaca mulatta OX=9544 GN=BTN3A1 PE=4 SV=1;tr|F6R4W9|F6R4W9_MACMU Butyrophilin subfamily 3 member A1 OS=Macaca mulatta OX=9544 GN=BTN3A1 PE=4 SV=2;tr|F6R4Y7|F6R4Y7_MACMU Butyrophilin subf	BTN3A3	Butyrophilin subfamily 2 member A2	2	2	5.6	33.022	2935000	0	1	1	0	0	0	0	0	0	0	0	0	0	0	1453.3	1563.7	1502.6	1543.5	1857.4	1749.3	1695.7	1505.9	1783.4	2099.2	1788.3	0	0	0	0	0	0	0	0	0	0	0	0	0	0
A0A1D5Q1H9;A0A1D5RK10;A0A1D5R3L9;H9FVV5	A0A1D5Q1H9;A0A1D5RK10;A0A1D5R3L9;H9FVV5	A0A1D5RK10	tr|A0A1D5Q1H9|A0A1D5Q1H9_MACMU Phosphatidylinositol transfer protein alpha OS=Macaca mulatta OX=9544 GN=PITPNA PE=4 SV=1;tr|A0A1D5RK10|A0A1D5RK10_MACMU Phosphatidylinositol transfer protein alpha OS=Macaca mulatta OX=9544 GN=PITPNA PE=4 SV=1;tr|A0A1D5R3L9|	PITPNA	Phosphatidylinositol transfer protein alpha	1	1	10.7	13.428	1885800	0	1	0	0	0	0	0	0	0	0	0	0	0	0	0	0	0	0	0	0	0	0	0	0	0	0	0	0	0	0	0	0	0	0	0	0	0	0	0
F6T5H8;G7NAD7;A0A1D5QG94;A0A1D5QMV4;A0A1D5Q1L0;A0A1D5R4E5;F6T5J5	F6T5H8;G7NAD7;A0A1D5QG94;A0A1D5QMV4;A0A1D5Q1L0;A0A1D5R4E5;F6T5J5	F6T5H8	tr|F6T5H8|F6T5H8_MACMU Dynactin subunit 1 OS=Macaca mulatta OX=9544 GN=DCTN1 PE=4 SV=2;tr|G7NAD7|G7NAD7_MACMU Dynactin subunit 1 OS=Macaca mulatta OX=9544 GN=DCTN1 PE=4 SV=1;tr|A0A1D5QG94|A0A1D5QG94_MACMU Dynactin subunit 1 OS=Macaca mulatta OX=9544 GN=DCT	DCTN1;EGK_05462	Dynactin subunit 1	8	1	1.2	126.26	88339000	1	1	1	860.05	3438.9	991.39	2619.7	3347.7	1561.3	2086.4	2003	1477.2	1971.1	1710.3	5234.2	4781.7	4254.7	10947	8882.5	11856	11866	15744	9150.1	9734.6	7829	0	0	0	0	0	0	0	0	0	0	0	1	1	1
A0A1D5QXS1;A0A1D5Q1L5;F7H1D5;A0A1D5QEP8	A0A1D5QXS1;A0A1D5Q1L5;F7H1D5;A0A1D5QEP8	F7H1D5	tr|A0A1D5QXS1|A0A1D5QXS1_MACMU Neurogenic locus notch homolog protein 2 precursor OS=Macaca mulatta OX=9544 GN=NOTCH2 PE=4 SV=1;tr|A0A1D5Q1L5|A0A1D5Q1L5_MACMU Neurogenic locus notch homolog protein 2 precursor OS=Macaca mulatta OX=9544 GN=NOTCH2 PE=4 SV=1;	NOTCH2	Notch receptor 2	1	1	1.1	86.985	1573300	0	0	1	0	0	0	0	0	0	0	0	0	0	0	0	0	0	0	0	0	0	0	0	0	0	423.33	417.36	409.4	323.27	352.65	259.52	364.81	479.29	380.13	542.68	335.92	0	0	0
A0A1D5R0P4;F6XHH1;A0A1D5Q1M7	A0A1D5R0P4;F6XHH1;A0A1D5Q1M7	A0A1D5R0P4	tr|A0A1D5R0P4|A0A1D5R0P4_MACMU Golgi glycoprotein 1 OS=Macaca mulatta OX=9544 GN=GLG1 PE=4 SV=1;tr|F6XHH1|F6XHH1_MACMU Golgi glycoprotein 1 OS=Macaca mulatta OX=9544 GN=GLG1 PE=4 SV=2;tr|A0A1D5Q1M7|A0A1D5Q1M7_MACMU Golgi glycoprotein 1 OS=Macaca mulatta OX	GLG1	Golgi apparatus protein 1	6	3	4	80.312	25355000	1	1	2	975.39	939.48	1245.7	748.17	958.77	1295.3	1408.2	1838.6	1114.6	1200.2	1388	1782.6	1743.1	2149.8	1974.7	1915.8	1804.7	1999.3	1850.4	2250.6	2321.2	2155.1	4363.1	6305	6646	4678.2	5069.6	3937.4	4318.7	4457.3	4342.9	4422.5	3932.9	1	1	1
F7FG71;A0A1D5Q1S9	F7FG71;A0A1D5Q1S9	F7FG71	tr|F7FG71|F7FG71_MACMU Follistatin like 5 OS=Macaca mulatta OX=9544 GN=FSTL5 PE=4 SV=2;tr|A0A1D5Q1S9|A0A1D5Q1S9_MACMU Follistatin like 5 OS=Macaca mulatta OX=9544 GN=FSTL5 PE=4 SV=1	FSTL5	Follistatin like 5	33	10	13.7	94.504	91093000	2	7	9	1809.8	2410.7	2214.2	1503	1842.6	1602.2	1870.6	1998.6	1622.7	1790	1446.1	6297.7	5015.2	4438.9	6419	8475.2	7691.3	3255.1	2899.7	3422.6	7069.8	6016.3	10596	14085	14099	14717	12720	13108	10788	11013	11530	12003	11662	3	3	3
A0A1D5Q4F6;A0A1D5QH71;A0A1D5QDF8;A0A1D5Q8G7;A0A1D5Q1T9;A0A1D5QWX3;F7GH95;F7B9T3;A0A1D5Q2D6	A0A1D5Q4F6;A0A1D5QH71;A0A1D5QDF8;A0A1D5Q8G7;A0A1D5Q1T9;A0A1D5QWX3;F7GH95;F7B9T3;A0A1D5Q2D6	NaN	tr|A0A1D5Q4F6|A0A1D5Q4F6_MACMU RAP1A, member of RAS oncogene family OS=Macaca mulatta OX=9544 GN=RAP1A PE=4 SV=1;tr|A0A1D5QH71|A0A1D5QH71_MACMU RAP1B, member of RAS oncogene family OS=Macaca mulatta OX=9544 GN=RAP1B PE=4 SV=1;tr|A0A1D5QDF8|A0A1D5QDF8_MACMU	RAP1A;RAP1B		4	2	16.1	13.426	10838000	0	2	1	0	0	0	0	0	0	0	0	0	0	0	4490	3776.4	2912.9	5296.9	6181.1	4866.9	4790.7	5629.6	5464.9	4708.9	4517.5	1674.4	1726.6	1450.7	2702.3	2163.2	1852.1	2128.4	2090.3	2127.1	1974.3	1748.3	0	0	0
A0A1D5Q7W9;A0A1D5Q1V4;A0A1D5QJ71;G7MT99;F6QKX9;A0A1D5R456	A0A1D5Q7W9;A0A1D5Q1V4;A0A1D5QJ71;G7MT99;F6QKX9;A0A1D5R456	G7MT99	tr|A0A1D5Q7W9|A0A1D5Q7W9_MACMU Uncharacterized protein OS=Macaca mulatta OX=9544 GN=RPS20 PE=4 SV=1;tr|A0A1D5Q1V4|A0A1D5Q1V4_MACMU Uncharacterized protein OS=Macaca mulatta OX=9544 PE=4 SV=1;tr|A0A1D5QJ71|A0A1D5QJ71_MACMU Uncharacterized protein OS=Macaca	RPS20	40S ribosomal protein S20	3	1	23.9	5.4292	8256200	1	1	0	165.36	303.49	246.89	436.01	416.41	359.05	373.16	327.41	365.76	213.56	239.29	647.79	731.97	641.26	981.96	690.47	927.8	911.46	1171.7	945.49	823.24	913.96	0	0	0	0	0	0	0	0	0	0	0	1	1	1
A0A1D5Q1V8;A0A1D5RJ12;F7EB71;F7EB76	A0A1D5Q1V8;A0A1D5RJ12;F7EB71;F7EB76	A0A1D5Q1V8	tr|A0A1D5Q1V8|A0A1D5Q1V8_MACMU Latent transforming growth factor beta binding protein 1 OS=Macaca mulatta OX=9544 GN=LTBP1 PE=4 SV=1;tr|A0A1D5RJ12|A0A1D5RJ12_MACMU Latent transforming growth factor beta binding protein 1 OS=Macaca mulatta OX=9544 GN=LTBP1	LTBP1	Latent transforming growth factor beta binding protein 1	18	7	5.3	148.31	179870000	3	5	6	4984.5	6660.6	5982.4	5771.8	5635.9	4816	8055.3	8605.7	7447.2	5337.5	5427	12603	12492	12542	13813	14661	14002	11591	11422	12713	14828	14729	20215	22211	21819	28239	23588	21682	21037	22068	20437	20492	20240	2	2	2
A0A1D5Q1W7;A0A1D5QAK1;P63303	A0A1D5Q1W7;A0A1D5QAK1;P63303	P63303	tr|A0A1D5Q1W7|A0A1D5Q1W7_MACMU Selenoprotein W OS=Macaca mulatta OX=9544 GN=SELENOW PE=4 SV=1;tr|A0A1D5QAK1|A0A1D5QAK1_MACMU Selenoprotein W OS=Macaca mulatta OX=9544 GN=SELENOW PE=4 SV=1;sp|P63303|SELW_MACMU Selenoprotein W OS=Macaca mulatta OX=9544 GN=SE	SEPW1	Selenoprotein W	8	3	27.6	8.2406	24137000	2	2	1	2345.2	2593	2710.8	2530	2515.1	2869.5	2972.9	3128.6	2921.8	2716	2820.1	6249.4	5472.7	7453.7	6052.5	5833	6348.4	5581.6	6216.3	6588.3	7675.1	6321.5	0	0	0	0	0	0	0	0	0	0	0	2	2	2
A0A1D5Q649;F7GMJ1;A0A1D5Q231;A0A1D5RHC9	A0A1D5Q649;F7GMJ1;A0A1D5Q231;A0A1D5RHC9	F7GMJ1	tr|A0A1D5Q649|A0A1D5Q649_MACMU Ran-specific GTPase-activating protein OS=Macaca mulatta OX=9544 GN=RANBP1 PE=4 SV=1;tr|F7GMJ1|F7GMJ1_MACMU Ran-specific GTPase-activating protein OS=Macaca mulatta OX=9544 GN=RANBP1 PE=2 SV=2;tr|A0A1D5Q231|A0A1D5Q231_MACMU R	RANBP1	RAN binding protein 1	1	1	4.5	23.136	1526100	0	1	0	0	0	0	0	0	0	0	0	0	0	0	968.7	814.78	698.29	1690.1	1707.6	1255	881.31	1190.6	1438	1949.2	1267.5	0	0	0	0	0	0	0	0	0	0	0	0	0	0
A0A1D5QN25;A0A1D5QDZ9;A0A1D5Q260	A0A1D5QN25;A0A1D5QDZ9;A0A1D5Q260	A0A1D5QDZ9	tr|A0A1D5QN25|A0A1D5QN25_MACMU Major histocompatibility complex, class I, E precursor OS=Macaca mulatta OX=9544 GN=MAMU-E PE=3 SV=1;tr|A0A1D5QDZ9|A0A1D5QDZ9_MACMU Major histocompatibility complex, class I, E precursor OS=Macaca mulatta OX=9544 GN=MAMU-E PE	LOC106995452	Ig-like domain-containing protein	1	1	9.2	40.4	0	0	1	0	0	0	0	0	0	0	0	0	0	0	0	0	0	0	0	0	0	0	0	0	0	0	0	0	0	0	0	0	0	0	0	0	0	0	0	0
F7HM69;A0A1D5Q264;A0A1D5RF44;A0A1D5QRH5;F6TPT8;F6TPS5	F7HM69;A0A1D5Q264;A0A1D5RF44	F7HM69	tr|F7HM69|F7HM69_MACMU Annexin OS=Macaca mulatta OX=9544 GN=ANXA5 PE=3 SV=2;tr|A0A1D5Q264|A0A1D5Q264_MACMU Annexin OS=Macaca mulatta OX=9544 GN=ANXA5 PE=3 SV=1;tr|A0A1D5RF44|A0A1D5RF44_MACMU Annexin OS=Macaca mulatta OX=9544 GN=ANXA5 PE=3 SV=1	ANXA5	Annexin	28	6	20.1	35.647	209860000	4	7	6	7399.4	9277.2	7277.4	8591.9	10548	8221.6	19514	15986	12631	10852	9156.3	17544	14833	10314	21996	25668	22516	18786	21529	22752	25405	22506	13236	10632	10534	20102	19502	15162	17230	17093	18944	18536	15929	7	7	7
F7FSH9;A0A1D5Q2D2;A0A1D5RCB6	F7FSH9;A0A1D5Q2D2;A0A1D5RCB6	A0A1D5Q2D2	tr|F7FSH9|F7FSH9_MACMU Neuroblastoma suppressor of tumorigenicity 1 OS=Macaca mulatta OX=9544 GN=NBL1 PE=3 SV=1;tr|A0A1D5Q2D2|A0A1D5Q2D2_MACMU Neuroblastoma 1, DAN family BMP antagonist OS=Macaca mulatta OX=9544 GN=NBL1 PE=4 SV=1;tr|A0A1D5RCB6|A0A1D5RCB6_M	LOC703641	Neuroblastoma suppressor of tumorigenicity 1	4	3	11.6	19.422	507300000	0	1	2	0	0	0	0	0	0	0	0	0	0	0	16987	21860	22461	21804	19773	24492	14901	18205	17377	23363	18688	10274	10793	8963.4	24137	22448	19828	16224	18402	16406	15725	15084	0	0	0
F6WBY8;F6WBB5;A0A1D5Q2F2;A0A1D5QHV4	F6WBY8;F6WBB5;A0A1D5Q2F2;A0A1D5QHV4	F6WBY8	tr|F6WBY8|F6WBY8_MACMU AP complex subunit beta OS=Macaca mulatta OX=9544 GN=AP2B1 PE=3 SV=2;tr|F6WBB5|F6WBB5_MACMU AP complex subunit beta OS=Macaca mulatta OX=9544 GN=AP2B1 PE=3 SV=2;tr|A0A1D5Q2F2|A0A1D5Q2F2_MACMU AP complex subunit beta OS=Macaca mulatta	AP2B1	AP complex subunit beta	28	3	6.2	101.33	203580000	3	5	5	7467.2	9554.1	9169.2	6903.3	9107.4	7448	10044	10495	10456	8506.2	7630.9	24057	25606	29714	20374	25663	23922	21737	22532	23880	24914	22408	20197	24524	25108	26462	23972	22879	22763	21297	22670	20635	17999	5	5	5
A0A1D5Q2L3;A0A1D5RL40;F7CNR2;A0A1D5R0H2;F6PY01;A0A1D5RHH0;A0A1D5RCL6	A0A1D5Q2L3;A0A1D5RL40;F7CNR2	A0A1D5Q2L3	tr|A0A1D5Q2L3|A0A1D5Q2L3_MACMU Uncharacterized protein OS=Macaca mulatta OX=9544 GN=ABHD14A PE=4 SV=1;tr|A0A1D5RL40|A0A1D5RL40_MACMU Uncharacterized protein OS=Macaca mulatta OX=9544 GN=ABHD14A PE=4 SV=1;tr|F7CNR2|F7CNR2_MACMU Uncharacterized protein OS=Ma	ABHD14A	ABHD14A-ACY1 readthrough	1	1	6.1	54.667	0	0	0	1	0	0	0	0	0	0	0	0	0	0	0	0	0	0	0	0	0	0	0	0	0	0	0	0	0	0	0	0	0	0	0	0	0	0	0	0
A0A1D5RDX6;A0A1D5Q9N9;A0A1D5QFD3;A0A1D5Q2L9;F7DZA1;F7DZA6;A0A1D5R6X9;A0A1D5RGN2;A0A1D5QQB4	A0A1D5RDX6;A0A1D5Q9N9;A0A1D5QFD3;A0A1D5Q2L9;F7DZA1;F7DZA6;A0A1D5R6X9;A0A1D5RGN2;A0A1D5QQB4	A0A1D5RGN2	tr|A0A1D5RDX6|A0A1D5RDX6_MACMU Cell adhesion molecule 1 OS=Macaca mulatta OX=9544 GN=CADM1 PE=4 SV=1;tr|A0A1D5Q9N9|A0A1D5Q9N9_MACMU Cell adhesion molecule 1 OS=Macaca mulatta OX=9544 GN=CADM1 PE=4 SV=1;tr|A0A1D5QFD3|A0A1D5QFD3_MACMU Cell adhesion molecule	CADM1	Cell adhesion molecule 1	11	5	13.3	38.78	267900000	3	1	4	455.69	882.89	691.88	1074.1	1215.8	1259	1422.4	1505.9	1195.8	1151.5	1296.6	1843.6	1505.4	2373.4	1165.8	1118.7	1315.7	1167.1	1033.3	1312.2	1078.9	1456.7	3588.9	4999.5	5437.3	2785.5	2403.5	2486.1	2940.5	2335.4	2488.6	3683.4	2532.2	1	1	1
A0A1D5Q8L5;A0A1D5Q2M8;F6T7N7;A0A1D5QHP2;A0A1D5RGK6;A0A1D5Q5P1	A0A1D5Q8L5;A0A1D5Q2M8;F6T7N7	A0A1D5Q8L5	tr|A0A1D5Q8L5|A0A1D5Q8L5_MACMU Hsc70-interacting protein OS=Macaca mulatta OX=9544 GN=ST13 PE=4 SV=1;tr|A0A1D5Q2M8|A0A1D5Q2M8_MACMU Hsc70-interacting protein OS=Macaca mulatta OX=9544 GN=ST13 PE=4 SV=1;tr|F6T7N7|F6T7N7_MACMU Hsc70-interacting protein OS=Ma	ST13	ST13 Hsp70 interacting protein	6	3	18.4	24.64	16158000	1	3	1	885.54	1291.1	1284.9	1289.8	892.8	1016.5	1438.4	977.19	1894.4	1450.4	1316.3	5263.3	4600.8	5109	6265	6102.9	5736.4	3394.5	3554.9	3885.3	5771.6	5249.6	1255.9	1240	1706	2227.1	1806.9	1299.3	1017.6	1115.7	1232.5	1494.3	1335.1	1	1	1
F6T9R2;A0A1D5Q2P4;A0A1D5R2M6	F6T9R2;A0A1D5Q2P4;A0A1D5R2M6	F6T9R2	tr|F6T9R2|F6T9R2_MACMU KIAA0319 OS=Macaca mulatta OX=9544 GN=KIAA0319 PE=4 SV=2;tr|A0A1D5Q2P4|A0A1D5Q2P4_MACMU KIAA0319 OS=Macaca mulatta OX=9544 GN=KIAA0319 PE=4 SV=1;tr|A0A1D5R2M6|A0A1D5R2M6_MACMU KIAA0319 OS=Macaca mulatta OX=9544 GN=KIAA0319 PE=4 SV=1	KIAA0319	KIAA0319	8	2	2.2	110.02	68730000	1	2	2	444.05	465.5	491.95	312.68	225.17	367.54	499.48	403.09	361.39	516.98	325.19	7499.5	7107.1	9030.3	6617.5	6707.9	7082.1	7034.4	8229	8064.8	7494.6	7514.4	9249.6	11769	10560	11951	10196	10051	11844	10847	11169	9338.6	9394.1	1	1	1
A0A1D5QYK8;I2CWV6;F6X6J5;I2CUD8;A0A1D5RB98;F6XD34;A0A1D5Q949;A0A1D5R1R7;A0A1D5Q2Q0;F6YFB5	A0A1D5QYK8;I2CWV6;F6X6J5;I2CUD8;A0A1D5RB98;F6XD34;A0A1D5Q949;A0A1D5R1R7;A0A1D5Q2Q0;F6YFB5	A0A1D5QYK8	tr|A0A1D5QYK8|A0A1D5QYK8_MACMU Bridging integrator 1 OS=Macaca mulatta OX=9544 GN=BIN1 PE=4 SV=1;tr|I2CWV6|I2CWV6_MACMU Bridging integrator 1 OS=Macaca mulatta OX=9544 GN=BIN1 PE=2 SV=1;tr|F6X6J5|F6X6J5_MACMU Bridging integrator 1 OS=Macaca mulatta OX=9544	BIN1	Bridging integrator 1	5	2	7.9	51.725	11828000	0	2	2	0	0	0	0	0	0	0	0	0	0	0	1098	1325.8	1130.4	1561.4	1733.9	1640.1	1456.5	2006.4	1435.8	1761.9	1690.7	1180.7	1143.1	1108.9	1564.6	1596.5	1442.8	1343.2	1351.3	1556.6	1140.5	1018.5	0	0	0
A0A1D5Q2R8;CON__P01030	A0A1D5Q2R8	A0A1D5Q2R8	tr|A0A1D5Q2R8|A0A1D5Q2R8_MACMU Uncharacterized protein OS=Macaca mulatta OX=9544 GN=LOC721200 PE=4 SV=1	LOC721200	Uncharacterized protein	1041	2	34.6	191.8	159120000000	55	60	62	1049500	1230600	1162600	956910	1092700	871840	1538400	1665700	1203900	1109100	1041300	1453700	1182100	1242100	2810300	2717500	2513100	1488300	1514500	1606100	2078400	1987500	1276600	1287600	1204100	2614400	2337100	1986100	1338100	1400800	1357000	1596600	1494600	243	246	248
A0A1D5Q2R9;F7BC56;A0A1D5QZP5	A0A1D5Q2R9;F7BC56;A0A1D5QZP5	A0A1D5Q2R9	tr|A0A1D5Q2R9|A0A1D5Q2R9_MACMU Uncharacterized protein OS=Macaca mulatta OX=9544 GN=ICOSLG PE=4 SV=1;tr|F7BC56|F7BC56_MACMU Uncharacterized protein OS=Macaca mulatta OX=9544 GN=ICOSLG PE=4 SV=2;tr|A0A1D5QZP5|A0A1D5QZP5_MACMU Uncharacterized protein OS=Maca	LOC722191	Uncharacterized protein	4	2	6.6	33.657	55871000	0	1	1	0	0	0	0	0	0	0	0	0	0	0	1696.9	1690.5	1887.8	1806.5	1723.9	2019.7	1649.3	1646.9	1945.9	2473.2	1742	1469.4	1827.1	1457.8	1754.8	1549.6	1604	1601.5	1727	2123.7	1283	1083.4	0	0	0
F6YP24;F6RCV4;A0A1D5R171;A0A1D5Q2V2	F6YP24;F6RCV4;A0A1D5R171;A0A1D5Q2V2	F6YP24	tr|F6YP24|F6YP24_MACMU Neuropilin and tolloid like 2 OS=Macaca mulatta OX=9544 GN=NETO2 PE=4 SV=2;tr|F6RCV4|F6RCV4_MACMU Neuropilin and tolloid like 2 OS=Macaca mulatta OX=9544 GN=NETO2 PE=2 SV=1;tr|A0A1D5R171|A0A1D5R171_MACMU Neuropilin and tolloid like 2	NETO2	Neuropilin and tolloid like 2	5	2	3.1	58.156	12493000	1	1	1	0	0	0	0	0	0	0	0	0	0	0	748.01	706.65	966.07	851.08	1075.1	875.33	618.81	773.06	662.68	845.06	912.27	454.65	898.09	714.43	0	817.97	867.19	728.91	594.8	548.26	666.45	619.25	0	0	0
A0A1D5Q2W1;F7HC68;A0A1D5R106;A0A1D5QAX2;A0A1D5QPW5;A0A1D5QV92	A0A1D5Q2W1;F7HC68;A0A1D5R106;A0A1D5QAX2;A0A1D5QPW5	A0A1D5Q2W1	tr|A0A1D5Q2W1|A0A1D5Q2W1_MACMU Uncharacterized protein OS=Macaca mulatta OX=9544 GN=CD55 PE=4 SV=1;tr|F7HC68|F7HC68_MACMU Uncharacterized protein OS=Macaca mulatta OX=9544 GN=CD55 PE=4 SV=2;tr|A0A1D5R106|A0A1D5R106_MACMU Uncharacterized protein OS=Macaca m	CD55	CD55 molecule	16	4	8.4	48.689	459490000	1	2	4	0	0	0	0	0	0	0	0	0	0	0	21633	24887	32119	25916	29432	30555	21599	23583	25771	31032	27671	29466	33689	36288	42585	40480	36753	32966	32498	34706	35328	32765	0	0	0
A0A1D5Q2W3;F7FSZ9;F6VQM1	A0A1D5Q2W3;F7FSZ9;F6VQM1	A0A1D5Q2W3	tr|A0A1D5Q2W3|A0A1D5Q2W3_MACMU Heparan sulfate proteoglycan 2 OS=Macaca mulatta OX=9544 GN=HSPG2 PE=4 SV=1;tr|F7FSZ9|F7FSZ9_MACMU Heparan sulfate proteoglycan 2 OS=Macaca mulatta OX=9544 GN=HSPG2 PE=4 SV=2;tr|F6VQM1|F6VQM1_MACMU Heparan sulfate proteoglyca	HSPG2	Heparan sulfate proteoglycan 2	263	52	13.2	465.63	5047800000	36	45	46	93210	117300	103300	93957	113940	93847	131980	144060	110150	113280	101990	230110	220180	217350	323660	343930	313440	234420	245310	251990	318270	288780	217460	242280	223690	393060	347000	291050	247750	263780	240150	269740	252630	48	48	49
A0A1D5Q2Z9	A0A1D5Q2Z9	NaN	tr|A0A1D5Q2Z9|A0A1D5Q2Z9_MACMU S100 calcium binding protein A14 OS=Macaca mulatta OX=9544 GN=S100A14 PE=3 SV=1			1	1	8.7	11.664	0	0	1	0	0	0	0	0	0	0	0	0	0	0	0	0	0	0	0	0	0	0	0	0	0	0	0	0	0	0	0	0	0	0	0	0	0	0	0	0
A0A1D5Q304;F7GVE9;A0A1D5R646	A0A1D5Q304;F7GVE9;A0A1D5R646	A0A1D5Q304	tr|A0A1D5Q304|A0A1D5Q304_MACMU Proprotein convertase subtilisin/kexin type 5 OS=Macaca mulatta OX=9544 GN=PCSK5 PE=3 SV=1;tr|F7GVE9|F7GVE9_MACMU Proprotein convertase subtilisin/kexin type 5 OS=Macaca mulatta OX=9544 GN=PCSK5 PE=3 SV=1;tr|A0A1D5R646|A0A1D5	PCSK5	Proprotein convertase subtilisin/kexin type 5	3	1	1.5	76.692	3422000	1	1	1	913.87	1347	1303.8	841.87	1008.5	820.84	1176.9	1413	1032.5	1117.6	973.07	570.69	528.69	471.01	514.05	781.22	663.29	775.3	687.72	644.17	626.82	928.75	0	0	0	0	0	0	0	0	0	0	0	1	1	1
A0A1D5QMD3;A0A1D5RJN5;A0A1D5R4X9;A0A1D5Q311;F7GAT4;A0A1D5QFF2;A0A1D5Q3D4;CON__Q0V8M9	A0A1D5QMD3;A0A1D5RJN5;A0A1D5R4X9;A0A1D5Q311;F7GAT4;A0A1D5QFF2;A0A1D5Q3D4	A0A1D5QMD3	tr|A0A1D5QMD3|A0A1D5QMD3_MACMU Inter-alpha-trypsin inhibitor heavy chain 3 OS=Macaca mulatta OX=9544 GN=ITIH3 PE=4 SV=1;tr|A0A1D5RJN5|A0A1D5RJN5_MACMU Inter-alpha-trypsin inhibitor heavy chain 3 OS=Macaca mulatta OX=9544 GN=ITIH3 PE=4 SV=1;tr|A0A1D5R4X9|A0	ITIH3	Inter-alpha-trypsin inhibitor heavy chain 3	61	9	18.2	73.861	1085400000	7	8	8	17736	24719	20552	66601	64468	47182	32731	31389	25183	36046	32327	43239	32713	36871	60199	45647	44969	58776	54806	49109	55737	50193	35380	37627	32312	61050	51545	46032	60411	57284	50510	48270	41924	14	13	14
A0A1D5Q316;A0A1D5QAR7;A0A1D5RAU3;F6ZUP6;F6SZP3	A0A1D5Q316;A0A1D5QAR7;A0A1D5RAU3;F6ZUP6;F6SZP3	H9FUD8	tr|A0A1D5Q316|A0A1D5Q316_MACMU LDL receptor related protein 4 OS=Macaca mulatta OX=9544 GN=LRP4 PE=4 SV=1;tr|A0A1D5QAR7|A0A1D5QAR7_MACMU LDL receptor related protein 4 OS=Macaca mulatta OX=9544 GN=LRP4 PE=4 SV=1;tr|A0A1D5RAU3|A0A1D5RAU3_MACMU LDL receptor	LRP4	LDL receptor related protein 4	6	4	2.6	205.27	7948300	1	3	2	0	0	0	0	0	0	0	0	0	0	0	2463.8	2703.7	2923.4	2311.2	2924.3	2604	2882.5	3049.8	3091	3708.5	2974.4	1331.5	1929.5	1760.3	1374.1	1426.3	1118.2	1596.2	1882.3	1983.5	1277.1	1248	0	0	0
F7E4X5;A0A1D5R029;A0A1D5Q330	F7E4X5;A0A1D5R029;A0A1D5Q330	F7E4X5	tr|F7E4X5|F7E4X5_MACMU AXL receptor tyrosine kinase OS=Macaca mulatta OX=9544 GN=AXL PE=3 SV=2;tr|A0A1D5R029|A0A1D5R029_MACMU AXL receptor tyrosine kinase OS=Macaca mulatta OX=9544 GN=AXL PE=3 SV=1;tr|A0A1D5Q330|A0A1D5Q330_MACMU AXL receptor tyrosine kinas	AXL	Receptor protein-tyrosine kinase	14	2	2.6	96.187	424610000	2	2	2	8146.8	9726.7	8398.7	9173.3	10343	9171.2	11924	13629	11680	11367	10787	15804	15891	18273	15074	20090	18665	16916	18589	17542	20338	18023	22950	27273	25917	30474	28361	26470	28187	28830	29078	27448	22431	3	3	3
A0A1D5Q7R3;A0A1D5Q351;A0A1D5RBU1;A0A1D5Q9N5;A0A1D5QM30	A0A1D5Q7R3;A0A1D5Q351;A0A1D5RBU1;A0A1D5Q9N5;A0A1D5QM30	A0A1D5Q7R3	tr|A0A1D5Q7R3|A0A1D5Q7R3_MACMU Major histocompatibility complex, class I, A precursor OS=Macaca mulatta OX=9544 GN=MAMU-A PE=3 SV=1;tr|A0A1D5Q351|A0A1D5Q351_MACMU Major histocompatibility complex, class I, A precursor OS=Macaca mulatta OX=9544 GN=MAMU-A PE	LOC114677644	Ig-like domain-containing protein	24	2	22.2	41.962	170930000	4	8	5	5770.8	7234.7	7162.2	5283	5304.5	5500.8	8880.5	9373.2	8504.5	10294	8579.1	28828	25669	25933	25350	26638	24578	38458	49314	55428	30907	29567	3970.5	3663.6	3669	4359.3	3312.2	2445.3	4779.5	5644.3	5364.4	3832.2	3160.5	2	2	2
F7HT40;H9YYM8;F7HEQ3;F7HEQ0;I2CY02;A0A1D5Q3A9;A0A1D5QE01;A0A1D5R6P8	F7HT40;H9YYM8;F7HEQ3;F7HEQ0;I2CY02;A0A1D5Q3A9;A0A1D5QE01	H9YYM8	tr|F7HT40|F7HT40_MACMU NDRG family member 2 OS=Macaca mulatta OX=9544 GN=NDRG2 PE=4 SV=2;tr|H9YYM8|H9YYM8_MACMU NDRG family member 2 OS=Macaca mulatta OX=9544 GN=NDRG2 PE=2 SV=1;tr|F7HEQ3|F7HEQ3_MACMU NDRG family member 2 OS=Macaca mulatta OX=9544 GN=NDRG2	NDRG2	Protein NDRG2	10	3	11.9	35.979	31983000	1	3	3	697.53	957.66	894.06	836.21	1013.4	859.17	1076.1	1346	861.74	1414	868.48	3744	2731.5	2510.5	2710.3	2704.2	2502.4	2622.5	2304.8	2751.9	2789.6	2646.6	7015.8	8805.5	7715.4	9704.1	8623.2	7607.9	7061.4	8350.4	7203.9	7355.3	7290	1	1	1
F7CYM0;A0A1D5Q3C3;F7HF12	F7CYM0;A0A1D5Q3C3;F7HF12	F7CYM0	tr|F7CYM0|F7CYM0_MACMU WW domain binding protein 2 OS=Macaca mulatta OX=9544 GN=WBP2 PE=4 SV=1;tr|A0A1D5Q3C3|A0A1D5Q3C3_MACMU WW domain binding protein 2 OS=Macaca mulatta OX=9544 GN=WBP2 PE=4 SV=1;tr|F7HF12|F7HF12_MACMU WW domain-binding protein 2 OS=Maca	WBP2	WW domain binding protein 2	23	5	19	24.739	230510000	4	5	5	1715.2	2093.7	2101.1	1979.6	2159	1976.1	1957.4	2892.3	2153.7	2473.1	1970.8	17659	19861	21743	15507	16340	18070	15036	15639	18488	19645	17663	12258	13827	14192	14907	14628	13441	13275	13131	13498	12769	10989	1	1	1
A0A1D5Q3G2;F7HC46	A0A1D5Q3G2;F7HC46	F7HC46	tr|A0A1D5Q3G2|A0A1D5Q3G2_MACMU Ciliary neurotrophic factor receptor subunit alpha precursor OS=Macaca mulatta OX=9544 GN=CNTFR PE=4 SV=1;tr|F7HC46|F7HC46_MACMU Ciliary neurotrophic factor receptor subunit alpha precursor OS=Macaca mulatta OX=9544 GN=CNTFR	CNTFR	Ciliary neurotrophic factor receptor	24	3	7.3	43.428	305770000	2	2	3	4389.6	4824.5	5049.9	3782.3	5234	3951.2	5638.5	6984.8	6209.1	4563.5	3945.2	10845	12335	14088	8274.8	10140	9202.2	8675.2	9627.2	9976.2	9350.1	9556.1	21590	25854	28184	22926	19256	19032	18426	18521	21227	17967	17551	5	5	5
F6Z678;A0A1D5Q3H2	F6Z678;A0A1D5Q3H2	A0A1D5Q3H2	tr|F6Z678|F6Z678_MACMU Citrate synthase OS=Macaca mulatta OX=9544 GN=CS PE=4 SV=2;tr|A0A1D5Q3H2|A0A1D5Q3H2_MACMU Citrate synthase OS=Macaca mulatta OX=9544 GN=CS PE=4 SV=1	CNPY2	Citrate synthase	2	2	20	14.877	3475600	0	1	1	0	0	0	0	0	0	0	0	0	0	0	141.29	482.95	447.93	262.11	163.97	284.39	161.29	211.56	277.57	207.04	230.75	1068.1	1298.5	1337.4	1253.8	1682.9	1287.9	1045	967.13	1071.1	1144.9	983.68	0	0	0
A0A1D5Q4E5;A0A1D5Q3H7;F6XGH3	A0A1D5Q4E5;A0A1D5Q3H7;F6XGH3	A0A1D5Q4E5	tr|A0A1D5Q4E5|A0A1D5Q4E5_MACMU Acyloxyacyl hydrolase OS=Macaca mulatta OX=9544 GN=AOAH PE=4 SV=1;tr|A0A1D5Q3H7|A0A1D5Q3H7_MACMU Acyloxyacyl hydrolase OS=Macaca mulatta OX=9544 GN=AOAH PE=4 SV=1;tr|F6XGH3|F6XGH3_MACMU Acyloxyacyl hydrolase OS=Macaca mulatta	AOAH	Acyloxyacyl hydrolase	2	2	2.9	61.88	2476800	0	0	2	0	0	0	0	0	0	0	0	0	0	0	0	0	0	0	0	0	0	0	0	0	0	0	0	0	0	0	0	0	0	0	0	0	0	0	0
F7FD38;A0A1D5Q3L7;I2CU58;A0A1D5R9E4	F7FD38;A0A1D5Q3L7;I2CU58;A0A1D5R9E4	F7FD38	tr|F7FD38|F7FD38_MACMU Dipeptidyl peptidase like 10 OS=Macaca mulatta OX=9544 GN=DPP10 PE=3 SV=2;tr|A0A1D5Q3L7|A0A1D5Q3L7_MACMU Dipeptidyl peptidase like 10 OS=Macaca mulatta OX=9544 GN=DPP10 PE=2 SV=1;tr|I2CU58|I2CU58_MACMU Dipeptidyl peptidase like 10 OS	DPP10	Dipeptidyl peptidase like 10	2	2	5.2	74.618	3969400	0	2	0	0	0	0	0	0	0	0	0	0	0	0	1893.2	2017.7	2226.9	1649.6	1550.7	1806.1	1923.7	1656.4	1878.9	2415.6	2121.4	0	0	0	0	0	0	0	0	0	0	0	0	0	0
A0A1D5Q3N5	A0A1D5Q3N5	NaN	tr|A0A1D5Q3N5|A0A1D5Q3N5_MACMU Sushi domain containing 5 OS=Macaca mulatta OX=9544 GN=SUSD5 PE=4 SV=1			18	7	14.1	56.254	417930000	3	5	5	12214	18585	16354	14193	17750	13516	18684	21325	18815	17686	17177	10604	14839	19768	9526.2	10933	11563	10531	9836.7	11131	11710	10729	16635	20252	24564	16817	14913	13447	15065	14246	14943	14542	15081	4	4	4
A0A1D5QKN3;A0A1D5R7F6;A0A1D5Q3N9;A0A1D5Q8Q5;F7HGN6;A0A1D5Q1I7;A0A1D5QBY7	A0A1D5QKN3;A0A1D5R7F6;A0A1D5Q3N9;A0A1D5Q8Q5;F7HGN6;A0A1D5Q1I7	F7HGN6	tr|A0A1D5QKN3|A0A1D5QKN3_MACMU Dipeptidyl peptidase like 6 OS=Macaca mulatta OX=9544 GN=DPP6 PE=3 SV=1;tr|A0A1D5R7F6|A0A1D5R7F6_MACMU Dipeptidyl peptidase like 6 OS=Macaca mulatta OX=9544 GN=DPP6 PE=3 SV=1;tr|A0A1D5Q3N9|A0A1D5Q3N9_MACMU Dipeptidyl peptidas	DPP6	Dipeptidyl peptidase like 6	62	11	17.8	89.27	294850000	10	11	12	7067.1	10526	9178.4	9977.9	12017	11031	12778	15185	13535	13082	10781	18674	25157	27889	17068	20488	19621	19015	19634	21573	24266	21433	23047	24221	25688	25059	24183	23165	23692	21745	23814	24392	21283	10	11	10
A0A1D5Q3P3;P67997;A0A1D5QZN9	A0A1D5Q3P3;P67997;A0A1D5QZN9	P67997	tr|A0A1D5Q3P3|A0A1D5Q3P3_MACMU Major prion protein OS=Macaca mulatta OX=9544 GN=PRNP PE=3 SV=1;sp|P67997|PRIO_MACMU Major prion protein OS=Macaca mulatta OX=9544 GN=PRNP PE=3 SV=1;tr|A0A1D5QZN9|A0A1D5QZN9_MACMU Major prion protein OS=Macaca mulatta OX=9544	PRNP	Major prion protein	124	10	43.7	27.133	14981000000	10	8	8	70459	91549	85657	58450	70755	57343	89691	98697	92262	69748	68205	234610	253480	317900	182250	204260	203090	208290	212270	242240	238640	235090	197970	224120	264800	172920	160540	162440	193810	188250	198920	178520	171750	30	31	31
F7HSV9;A0A1D5QRW7;A0A1D5Q3Q0;A0A1D5QWU9;A0A1D5Q8R0;A0A1D5RF49;A0A1D5RBA1	F7HSV9;A0A1D5QRW7;A0A1D5Q3Q0;A0A1D5QWU9;A0A1D5Q8R0	F7HSV9	tr|F7HSV9|F7HSV9_MACMU Malate dehydrogenase OS=Macaca mulatta OX=9544 GN=MDH1 PE=3 SV=2;tr|A0A1D5QRW7|A0A1D5QRW7_MACMU Malate dehydrogenase OS=Macaca mulatta OX=9544 GN=MDH1 PE=3 SV=1;tr|A0A1D5Q3Q0|A0A1D5Q3Q0_MACMU Malate dehydrogenase OS=Macaca mulatta OX	MDH1	Malate dehydrogenase	35	9	20.1	35.837	592960000	4	9	7	17712	22890	20798	13287	16566	13006	26443	25821	25051	20648	18581	69027	69574	68321	82205	90629	85715	74377	72592	75457	84851	80112	66637	70058	74067	116740	101120	85826	86194	82717	83381	81367	75315	7	7	7
A0A1D5Q3Q5;A0A1D5QEF7;F6WYE4	A0A1D5Q3Q5;A0A1D5QEF7;F6WYE4	A0A1D5QEF7	tr|A0A1D5Q3Q5|A0A1D5Q3Q5_MACMU Cell migration inducing hyaluronan binding protein OS=Macaca mulatta OX=9544 GN=CEMIP PE=4 SV=1;tr|A0A1D5QEF7|A0A1D5QEF7_MACMU Cell migration inducing hyaluronan binding protein OS=Macaca mulatta OX=9544 GN=CEMIP PE=4 SV=1;tr	LOC717880	Hyaluronoglucosaminidase	29	7	7.8	108.36	70282000	4	6	6	1507.3	1988.1	1668	1925.1	2090.6	1743.4	1659.5	2325	974.06	2247.6	2015.2	5077	4865.4	5030.8	7086.9	8521.4	7400.7	7467.6	7447.7	6992.8	6774.6	5899.6	4480.4	5137.1	5007.7	6144.6	6132.9	4953.3	4767.1	5815.1	4813.1	5143	3976.6	4	5	5
A0A1D5Q3R9;F6W3M2;A0A1D5R6M8	A0A1D5Q3R9;F6W3M2;A0A1D5R6M8	F6W3M2	tr|A0A1D5Q3R9|A0A1D5Q3R9_MACMU Immunoglobulin heavy constant mu OS=Macaca mulatta OX=9544 GN=IGHM PE=4 SV=1;tr|F6W3M2|F6W3M2_MACMU Immunoglobulin heavy constant mu OS=Macaca mulatta OX=9544 GN=IGHM PE=4 SV=2;tr|A0A1D5R6M8|A0A1D5R6M8_MACMU Immunoglobulin he	IGHM	Immunoglobulin heavy constant mu	86	14	31.3	49.603	5324800000	8	14	11	25248	30392	23306	27603	30561	22307	19670	21021	15054	59338	54893	113510	101970	100870	351390	310420	292310	186190	195780	185140	189810	174110	107080	111620	105050	386910	302900	266880	199010	211770	190180	164360	154800	11	11	11
A0A1D5Q3W5;F7GMG0;F6V089	A0A1D5Q3W5;F7GMG0;F6V089	F7GMG0	tr|A0A1D5Q3W5|A0A1D5Q3W5_MACMU Syntaxin-12 OS=Macaca mulatta OX=9544 GN=PPP1R8 PE=4 SV=1;tr|F7GMG0|F7GMG0_MACMU Syntaxin-12 OS=Macaca mulatta OX=9544 GN=PPP1R8 PE=3 SV=2;tr|F6V089|F6V089_MACMU Syntaxin-12 OS=Macaca mulatta OX=9544 GN=PPP1R8 PE=3 SV=2	STX12	Protein phosphatase 1 regulatory subunit 8	7	3	15.8	24.61	21318000	1	3	2	0	0	0	0	0	0	0	0	0	0	0	0	0	0	0	0	0	0	0	0	0	0	316.7	0	219.82	290.73	131.93	0	172.17	262.87	131.88	0	175.61	0	0	0
F7H4U0;A0A1D5Q3Z5;A0A1D5Q7T0;F7H4T6	F7H4U0;A0A1D5Q3Z5;A0A1D5Q7T0;F7H4T6	F7H4U0	tr|F7H4U0|F7H4U0_MACMU Cadherin 1 OS=Macaca mulatta OX=9544 GN=CDH1 PE=4 SV=2;tr|A0A1D5Q3Z5|A0A1D5Q3Z5_MACMU Cadherin 1 OS=Macaca mulatta OX=9544 GN=CDH1 PE=4 SV=1;tr|A0A1D5Q7T0|A0A1D5Q7T0_MACMU Cadherin 1 OS=Macaca mulatta OX=9544 GN=CDH1 PE=4 SV=1;tr|F7H	CDH1	Cadherin-1	16	4	5.1	90.676	110880000	2	4	4	1672.3	2343	2207.1	1777	2643.8	1678	2423	2687.3	1998.8	2355	2216.3	17207	13871	12883	17529	18050	18270	17132	17101	17851	20527	17997	15733	17600	14816	20493	17541	16712	17248	19325	18898	17742	15465	2	2	2
A0A1D5Q407;A0A1D5R0N1;A0A1D5QJX8;F7GSM8	A0A1D5Q407;A0A1D5R0N1;A0A1D5QJX8;F7GSM8	A0A1D5Q407	tr|A0A1D5Q407|A0A1D5Q407_MACMU Uncharacterized protein OS=Macaca mulatta OX=9544 GN=SRI PE=4 SV=1;tr|A0A1D5R0N1|A0A1D5R0N1_MACMU Uncharacterized protein OS=Macaca mulatta OX=9544 GN=SRI PE=4 SV=1;tr|A0A1D5QJX8|A0A1D5QJX8_MACMU Uncharacterized protein OS=Ma	SRI	Sorcin	3	1	7.1	17.632	5022400	0	1	1	0	0	0	0	0	0	0	0	0	0	0	1347.7	1322.6	1170.7	2323.9	2356.7	1911.6	1559.4	1738.2	1590.5	1418.6	1610.3	983.26	843.54	1114.7	1590.6	1443.9	1212.3	1311.3	1214.1	1034.5	1054.7	1221.2	0	0	0
A0A1D5R188;A0A1D5Q432	A0A1D5R188;A0A1D5Q432	A0A1D5R188	tr|A0A1D5R188|A0A1D5R188_MACMU Mast cell immunoglobulin like receptor 1 OS=Macaca mulatta OX=9544 GN=MILR1 PE=4 SV=1;tr|A0A1D5Q432|A0A1D5Q432_MACMU Mast cell immunoglobulin like receptor 1 OS=Macaca mulatta OX=9544 GN=MILR1 PE=4 SV=1	MILR1	Mast cell immunoglobulin like receptor 1	4	2	7.9	28.452	23264000	1	2	1	0	0	0	0	0	0	0	0	0	0	0	0	0	0	0	0	0	0	0	0	0	0	0	0	0	0	0	0	0	0	0	0	0	0	0	0
A0A1D5Q997;F6RT77;A0A1D5Q458	A0A1D5Q997;F6RT77;A0A1D5Q458	A0A1D5Q458	tr|A0A1D5Q997|A0A1D5Q997_MACMU ADAM metallopeptidase domain 17 OS=Macaca mulatta OX=9544 GN=ADAM17 PE=4 SV=1;tr|F6RT77|F6RT77_MACMU ADAM metallopeptidase domain 17 OS=Macaca mulatta OX=9544 GN=ADAM17 PE=4 SV=2;tr|A0A1D5Q458|A0A1D5Q458_MACMU ADAM metallopep	ADAM17	ADAM metallopeptidase domain 17	11	4	12.6	31.334	37421000	1	3	3	0	0	0	0	0	0	0	0	0	0	0	2421	2122.1	2799.1	3274.8	3527.4	3552.6	2896	3006	3816.8	3435.4	3605.7	2744.9	3161.8	3009.8	4480.1	4098.5	4025.5	3529.1	3485.7	4083.1	2885	2758.5	0	0	0
A0A1D5Q469;F6UPU7	A0A1D5Q469;F6UPU7	A0A1D5Q469	tr|A0A1D5Q469|A0A1D5Q469_MACMU Dynein assembly factor 1, axonemal OS=Macaca mulatta OX=9544 GN=DNAAF1 PE=3 SV=1;tr|F6UPU7|F6UPU7_MACMU Dynein assembly factor 1, axonemal OS=Macaca mulatta OX=9544 GN=DNAAF1 PE=3 SV=2	DNAAF1	Dynein axonemal assembly factor 1	3	1	1.2	74.681	0	1	1	0	0	0	0	0	0	0	0	0	0	0	0	0	0	0	0	0	0	0	0	0	0	0	0	0	0	0	0	0	0	0	0	0	0	0	0	0
A0A1D5Q490;F6Y0V7	A0A1D5Q490;F6Y0V7	F6Y0V7	tr|A0A1D5Q490|A0A1D5Q490_MACMU Lysosomal associated membrane protein 1 OS=Macaca mulatta OX=9544 GN=LAMP1 PE=3 SV=1;tr|F6Y0V7|F6Y0V7_MACMU Lysosomal associated membrane protein 1 OS=Macaca mulatta OX=9544 GN=LAMP1 PE=3 SV=2	LAMP1	Lysosomal associated membrane protein 1	14	2	5	43.281	625340000	1	2	2	2969.3	4322.4	3489.8	2046.6	2300.4	2032.4	4072.4	4395.6	3523.2	3678	3100.8	16808	17235	18544	15571	18032	16695	15174	14478	19213	19248	18093	35052	37588	40351	49286	46723	40602	38840	36124	39201	36783	36824	3	3	3
H9H519;A0A1D5Q493	H9H519;A0A1D5Q493	NaN	tr|H9H519|H9H519_MACMU Uncharacterized protein OS=Macaca mulatta OX=9544 GN=LOC106999628 PE=4 SV=2;tr|A0A1D5Q493|A0A1D5Q493_MACMU Uncharacterized protein OS=Macaca mulatta OX=9544 PE=4 SV=1	LOC721071		33	1	15.8	16.852	589160000	1	1	1	6147.8	7001.7	6015.7	13624	14377	11665	5799.4	6069.7	5361.5	17449	16680	32893	33167	35194	101410	103670	91844	61298	61000	48804	58704	56554	24802	26849	26225	129260	111540	90953	51192	46477	43113	46273	44201	7	7	7
A0A1D5QQM7;F7GZS2;A0A1D5Q4B0;A0A1D5RCX4;A0A1D5Q6M4;F7B4W4;A0A1D5RIM1;A0A1D5R8C3;A0A1D5QKQ6	A0A1D5QQM7;F7GZS2;A0A1D5Q4B0;A0A1D5RCX4;A0A1D5Q6M4;F7B4W4;A0A1D5RIM1;A0A1D5R8C3;A0A1D5QKQ6	A0A1D5QQM7	tr|A0A1D5QQM7|A0A1D5QQM7_MACMU Uncharacterized protein OS=Macaca mulatta OX=9544 GN=LOC698256 PE=4 SV=1;tr|F7GZS2|F7GZS2_MACMU Uncharacterized protein OS=Macaca mulatta OX=9544 GN=PTMA PE=4 SV=2;tr|A0A1D5Q4B0|A0A1D5Q4B0_MACMU Uncharacterized protein OS=Mac	LOC712553	Uncharacterized protein	13	4	22.9	11.944	133850000	1	3	3	0	0	0	0	0	0	0	0	0	0	0	24119	17348	15909	41911	44632	43924	11480	24620	26315	26502	23020	6497.2	5889.8	5698.6	18078	16572	13231	5829.1	8689.7	7908.2	8875.9	8244.2	0	0	0
A0A1D5Q4D3;F7G3X5;F6YWD1;F6YVP3;F7GC88;A0A1D5RGZ6;A0A1D5R3Z9;A0A1D5R3X8;F7GCA1;A0A1D5QKY1;A0A1D5RKZ9;A0A1D5RIN1	A0A1D5Q4D3;F7G3X5;F6YWD1;F6YVP3	F6YVP3	tr|A0A1D5Q4D3|A0A1D5Q4D3_MACMU Fibrillin-1 OS=Macaca mulatta OX=9544 GN=FBN1 PE=2 SV=1;tr|F7G3X5|F7G3X5_MACMU Fibrillin 1 OS=Macaca mulatta OX=9544 GN=FBN1 PE=4 SV=2;tr|F6YWD1|F6YWD1_MACMU Fibrillin 1 OS=Macaca mulatta OX=9544 GN=FBN1 PE=4 SV=2;tr|F6YVP3|F	FBN1	Fibrillin-1	28	10	3	312.37	606440000	5	4	7	23786	31558	28949	23414	27319	24675	31893	37735	27081	25926	23820	44382	38339	38987	52366	55144	51765	40678	47642	49470	51962	49986	31966	39118	34413	51394	46282	39415	33977	40538	34771	36460	34528	6	6	6
A0A1D5Q4F4;A0A1D5QCP0;A0A1D5QCA1;F7BCW0;A0A1D5REN7;A0A1D5QQJ4	A0A1D5Q4F4;A0A1D5QCP0;A0A1D5QCA1;F7BCW0;A0A1D5REN7;A0A1D5QQJ4	A0A1D5QCA1	tr|A0A1D5Q4F4|A0A1D5Q4F4_MACMU Unc-5 netrin receptor D OS=Macaca mulatta OX=9544 GN=UNC5D PE=4 SV=1;tr|A0A1D5QCP0|A0A1D5QCP0_MACMU Unc-5 netrin receptor D OS=Macaca mulatta OX=9544 GN=UNC5D PE=4 SV=1;tr|A0A1D5QCA1|A0A1D5QCA1_MACMU Unc-5 netrin receptor D O	UNC5D	Netrin receptor UNC5	4	3	3.8	98.528	30973000	0	2	2	0	0	0	0	0	0	0	0	0	0	0	0	0	0	0	0	0	0	0	0	0	0	875.5	1425.6	1582.5	783.44	937.78	911.94	633.04	750.12	768.46	1003.5	855.32	0	0	0
A0A1D5QMK6;F7H945;F7H938;A0A1D5Q4H6	A0A1D5QMK6;F7H945;F7H938;A0A1D5Q4H6	F7H938	tr|A0A1D5QMK6|A0A1D5QMK6_MACMU Uncharacterized protein OS=Macaca mulatta OX=9544 PE=4 SV=1;tr|F7H945|F7H945_MACMU Peroxiredoxin 3 OS=Macaca mulatta OX=9544 GN=PRDX3 PE=4 SV=2;tr|F7H938|F7H938_MACMU Peroxiredoxin 3 OS=Macaca mulatta OX=9544 GN=PRDX3 PE=4 SV	PRDX3	Peroxiredoxin 3	5	1	3.5	24.999	10842000	1	1	1	702.78	1230.8	1084.3	868.16	971.92	774.81	1156.8	1486.3	1170.3	896.63	899.47	1881.9	2064.1	2480.8	1980.2	2571.8	2460.7	1732.8	2543.6	2411.7	2411.3	2011.6	2086.2	1782.9	2237.1	2336	2251.6	1858.3	1995	2104.7	2330.7	1916.1	1763.5	1	1	1
A0A1D5RDR0;A0A1D5Q4J0;A0A1D5QF76;A0A1D5Q561;F7FAM5;F7FAL2;F7E860;F7E856;A0A1D5Q8K9;A0A1D5R5E1	A0A1D5RDR0;A0A1D5Q4J0;A0A1D5QF76;A0A1D5Q561;F7FAM5;F7FAL2;F7E860;F7E856;A0A1D5Q8K9;A0A1D5R5E1	A0A1D5RDR0	tr|A0A1D5RDR0|A0A1D5RDR0_MACMU Calcium dependent secretion activator OS=Macaca mulatta OX=9544 GN=CADPS PE=4 SV=1;tr|A0A1D5Q4J0|A0A1D5Q4J0_MACMU Calcium dependent secretion activator 2 OS=Macaca mulatta OX=9544 GN=CADPS2 PE=4 SV=1;tr|A0A1D5QF76|A0A1D5QF76_	CADPS2	Uncharacterized protein	1	1	2	88.642	2337600	0	1	0	0	0	0	0	0	0	0	0	0	0	0	746.69	1106.9	1477.6	1329.2	1366.3	1182.9	1068.6	1399.1	1169.3	1436.9	1330.3	0	0	0	0	0	0	0	0	0	0	0	0	0	0
F6SIX4;A0A1D5QTM6;A0A1D5Q4K0;A0A1D5R0G2	F6SIX4;A0A1D5QTM6;A0A1D5Q4K0;A0A1D5R0G2	F6SIX4	tr|F6SIX4|F6SIX4_MACMU Collagen type XII alpha 1 chain OS=Macaca mulatta OX=9544 GN=COL12A1 PE=4 SV=2;tr|A0A1D5QTM6|A0A1D5QTM6_MACMU Collagen type XII alpha 1 chain OS=Macaca mulatta OX=9544 GN=COL12A1 PE=4 SV=1;tr|A0A1D5Q4K0|A0A1D5Q4K0_MACMU Collagen type	COL12A1	Collagen type XII alpha 1 chain	176	47	16.4	324.57	1187400000	26	37	41	51245	75043	62396	40291	51604	42816	72404	82306	63450	58397	54183	96225	90446	85899	198790	210820	199840	133080	138360	141650	163180	149750	70414	81118	74348	172170	157410	138270	104730	111730	106540	111610	101750	31	31	31
A0A1D5RJS7;A0A1D5Q4P4	A0A1D5RJS7;A0A1D5Q4P4	A0A1D5RJS7	tr|A0A1D5RJS7|A0A1D5RJS7_MACMU Acylphosphatase OS=Macaca mulatta OX=9544 PE=3 SV=1;tr|A0A1D5Q4P4|A0A1D5Q4P4_MACMU Acylphosphatase OS=Macaca mulatta OX=9544 PE=3 SV=1	ACYP2	Acylphosphatase	15	1	22.7	10.253	123930000	2	2	2	5951.1	8255.6	7576.9	5828.1	6682.3	5972.5	8559.3	9905.9	8370.9	7972	7156.4	12622	13145	13810	11516	12426	11457	9939.1	10947	11575	12586	12014	7794.6	9274.1	9019.1	8493.6	8031	6922.2	7779.9	7112.7	7718.2	6656.1	7192.5	3	3	3
F6RJ58;A0A1D5R8L1;A0A1D5Q4R1	F6RJ58;A0A1D5R8L1;A0A1D5Q4R1	F6RJ58	tr|F6RJ58|F6RJ58_MACMU Protein tyrosine phosphatase, receptor type M OS=Macaca mulatta OX=9544 GN=PTPRM PE=2 SV=2;tr|A0A1D5R8L1|A0A1D5R8L1_MACMU Protein tyrosine phosphatase, receptor type M OS=Macaca mulatta OX=9544 GN=PTPRM PE=4 SV=1;tr|A0A1D5Q4R1|A0A1D5	PTPRM	Protein-tyrosine-phosphatase	4	3	2.6	163.83	5300600	1	1	2	0	0	0	0	0	0	0	0	0	0	0	472.79	143.25	389.97	633.51	465.96	523.19	310.72	444.6	368.71	277.47	492.02	1676.8	1939.9	1700.4	2722.9	1984.5	1771.4	1918.5	2180.1	1879.1	1764.3	1671.2	0	0	0
A0A1D5Q5S1;A0A1D5Q4R5;F6TNE5;F6TNA6	A0A1D5Q5S1;A0A1D5Q4R5;F6TNE5;F6TNA6	A0A1D5Q5S1	tr|A0A1D5Q5S1|A0A1D5Q5S1_MACMU Multiple EGF like domains 8 OS=Macaca mulatta OX=9544 GN=MEGF8 PE=4 SV=1;tr|A0A1D5Q4R5|A0A1D5Q4R5_MACMU Multiple EGF like domains 8 OS=Macaca mulatta OX=9544 GN=MEGF8 PE=4 SV=1;tr|F6TNE5|F6TNE5_MACMU Multiple EGF like domains	MEGF8	Multiple EGF like domains 8	138	23	9.2	295.63	5531100000	16	19	18	22324	34978	29689	37021	46176	40659	52813	59374	51947	45112	40171	150390	174500	214840	94236	106740	103960	107780	107990	117310	136780	123930	122310	140950	149610	93182	90503	84068	99427	96261	101700	107340	99638	16	19	19
F6S082;A0A1D5QJ14;A0A1D5Q4Y0	F6S082;A0A1D5QJ14;A0A1D5Q4Y0	F6S082	tr|F6S082|F6S082_MACMU Legumain OS=Macaca mulatta OX=9544 GN=LGMN PE=4 SV=2;tr|A0A1D5QJ14|A0A1D5QJ14_MACMU Legumain OS=Macaca mulatta OX=9544 GN=LGMN PE=4 SV=1;tr|A0A1D5Q4Y0|A0A1D5Q4Y0_MACMU Legumain OS=Macaca mulatta OX=9544 GN=LGMN PE=4 SV=1	LGMN	Legumain	5	3	7	42.02	32685000	1	1	3	0	0	0	0	0	0	0	0	0	0	0	0	0	0	0	0	0	0	0	0	0	0	4260.3	6142.4	5486	6895.6	5973.2	6489	6086.5	6393.7	5713	5878.3	5199.9	0	0	0
A0A1D5Q4Y7	A0A1D5Q4Y7	A0A1D5Q4Y7	tr|A0A1D5Q4Y7|A0A1D5Q4Y7_MACMU Immunoglobulin lambda variable 5-52 OS=Macaca mulatta OX=9544 GN=IGLV5-52 PE=4 SV=1		Ig-like domain-containing protein	4	1	13.8	15.903	131970000	1	1	1	15909	18041	15848	21872	23247	18514	12393	12920	9800.8	14077	11764	18213	15294	14528	6182.5	4638.8	5837.3	7298.6	6250.3	6443.4	10199	9070.8	15130	13697	12172	6525.7	5815.9	4831.8	5697.5	5262.2	4708.6	9661.9	8625.2	2	2	2
A0A1D5Q513;A0A1D5RIM7;F6UEX6	A0A1D5Q513;A0A1D5RIM7;F6UEX6	F6UEX6	tr|A0A1D5Q513|A0A1D5Q513_MACMU Ubiquitin conjugating enzyme E2 K OS=Macaca mulatta OX=9544 GN=UBE2K PE=4 SV=1;tr|A0A1D5RIM7|A0A1D5RIM7_MACMU Ubiquitin conjugating enzyme E2 K OS=Macaca mulatta OX=9544 GN=UBE2K PE=3 SV=1;tr|F6UEX6|F6UEX6_MACMU Ubiquitin-con	UBE2K	E2 ubiquitin-conjugating enzyme	3	2	19.4	15.81	2850700	0	1	2	0	0	0	0	0	0	0	0	0	0	0	492.26	306.24	505.35	627.48	527.86	616.24	254.37	493.97	494.06	468.33	357.1	0	0	0	0	0	0	0	0	0	0	0	0	0	0
A0A1D5QS79;H9H3U5;A0A1D5Q524	A0A1D5QS79;H9H3U5;A0A1D5Q524	H9H3U5	tr|A0A1D5QS79|A0A1D5QS79_MACMU Uncharacterized protein OS=Macaca mulatta OX=9544 GN=LOC714964 PE=3 SV=1;tr|H9H3U5|H9H3U5_MACMU Uncharacterized protein OS=Macaca mulatta OX=9544 GN=LOC714964 PE=3 SV=2;tr|A0A1D5Q524|A0A1D5Q524_MACMU Uncharacterized protein O	LOC114676051	B protein	10	0	19.8	40.076	81734000	2	2	2	5072.1	6022.6	5866.1	9456.6	11431	10827	8197.6	10252	8000.4	9885.4	8664.5	8441.7	8145.8	7644.6	3385.8	3567	5005.9	9984.2	10969	13318	8543.1	7524.8	8146.9	8560.6	8044.3	6844.3	5918.1	4691.9	8335.2	10091	8861.4	8408.7	6431.9	2	2	2
F6WMF8;A0A1D5QN16;A0A1D5Q535;A0A1D5RAP9	F6WMF8;A0A1D5QN16;A0A1D5Q535;A0A1D5RAP9	A0A1D5QN16	tr|F6WMF8|F6WMF8_MACMU Paralemmin OS=Macaca mulatta OX=9544 GN=PALM PE=4 SV=2;tr|A0A1D5QN16|A0A1D5QN16_MACMU Paralemmin OS=Macaca mulatta OX=9544 GN=PALM PE=4 SV=1;tr|A0A1D5Q535|A0A1D5Q535_MACMU Paralemmin OS=Macaca mulatta OX=9544 GN=PALM PE=4 SV=1;tr|A0A	PALM	Paralemmin	5	4	15	35.963	20337000	1	2	2	954.77	1408.6	1246.4	912.95	1191.3	1244.4	1813	1956.7	1675.1	1624.3	1408.4	851.85	769.12	886.78	370.47	484.4	484.94	592.36	607.94	581.88	670.29	468.62	4297.3	5431.2	5578	3421	4143.2	4388.2	3786.5	3646.8	3808.1	4186.3	3390.9	1	1	1
A0A1D5QPB4;A0A1D5R9X2;F7HPY4;A0A1D5Q585	A0A1D5QPB4;A0A1D5R9X2;F7HPY4;A0A1D5Q585	A0A1D5QPB4	tr|A0A1D5QPB4|A0A1D5QPB4_MACMU Laminin subunit beta 1 OS=Macaca mulatta OX=9544 GN=LAMB1 PE=4 SV=1;tr|A0A1D5R9X2|A0A1D5R9X2_MACMU Laminin subunit beta 1 OS=Macaca mulatta OX=9544 GN=LAMB1 PE=4 SV=1;tr|F7HPY4|F7HPY4_MACMU Laminin subunit beta 1 OS=Macaca mu	LAMB1	Laminin subunit beta 1	130	30	16.1	192.74	1287500000	23	24	27	59215	82818	71341	51603	66072	56081	84988	106750	79397	71062	65063	118010	118470	123710	145490	160760	157480	120510	130430	126990	160850	148800	112460	130570	125240	174030	166320	140100	125950	132910	126120	138680	128090	28	28	28
A0A1D5RD40;F6TTV4;A0A1D5Q586;F6ZVD5	A0A1D5RD40;F6TTV4;A0A1D5Q586;F6ZVD5	A0A1D5RD40	tr|A0A1D5RD40|A0A1D5RD40_MACMU Thrombospondin 3 OS=Macaca mulatta OX=9544 GN=THBS3 PE=4 SV=1;tr|F6TTV4|F6TTV4_MACMU Thrombospondin 3 OS=Macaca mulatta OX=9544 GN=THBS3 PE=4 SV=2;tr|A0A1D5Q586|A0A1D5Q586_MACMU Thrombospondin 3 OS=Macaca mulatta OX=9544 GN=T	THBS3	Thrombospondin 3	9	4	4.7	91.248	49116000	1	2	4	913.27	1132.1	1032.1	899.87	986.12	602.26	1365	1326.8	958.98	1310.9	1055.6	1690.3	1536.5	1365.2	2751.1	3238.1	2637.5	2162.7	2808.4	2456	2628	2674.2	4859.4	4916.2	4395.9	10546	10504	8437.4	6932.3	6989	7077.9	6663.6	6497.7	1	1	1
F7DAU3;A0A1D5Q5F6;A0A1D5RGL9	F7DAU3;A0A1D5Q5F6	F7DAU3	tr|F7DAU3|F7DAU3_MACMU CD163 molecule OS=Macaca mulatta OX=9544 GN=CD163 PE=4 SV=2;tr|A0A1D5Q5F6|A0A1D5Q5F6_MACMU CD163 molecule OS=Macaca mulatta OX=9544 GN=CD163 PE=4 SV=1	EGK_03316	CD163 molecule	39	9	8.4	119.9	906620000	7	6	8	16420	20239	20580	13505	14558	13331	19622	27510	21493	18989	16088	56329	60401	69780	47816	53966	57592	41724	50791	52606	63171	59399	89930	113560	116630	89558	82772	80870	72722	87895	82496	87995	81175	9	9	9
F7CMK7;A0A1D5Q5I8;A0A1D5QKT0;A0A1D5Q230;A0A1D5QN21;A0A1D5QK14	F7CMK7;A0A1D5Q5I8;A0A1D5QKT0;A0A1D5Q230;A0A1D5QN21	A0A1D5QKT0	tr|F7CMK7|F7CMK7_MACMU Uncharacterized protein OS=Macaca mulatta OX=9544 GN=PARK7 PE=4 SV=2;tr|A0A1D5Q5I8|A0A1D5Q5I8_MACMU Uncharacterized protein OS=Macaca mulatta OX=9544 GN=PARK7 PE=4 SV=1;tr|A0A1D5QKT0|A0A1D5QKT0_MACMU Uncharacterized protein OS=Macaca	PARK7	Parkinsonism associated deglycase	40	6	33.1	17.938	915180000	6	6	6	14179	21640	18464	19294	21827	17667	25712	28434	24633	21552	19866	48824	51542	56434	72401	79346	73105	50400	53618	58466	68132	62638	34264	41278	41808	64198	59241	55006	41463	43034	40335	46471	45055	8	8	8
F6SPC5;A0A1D5QDA8;A0A1D5R1Q6;A0A1D5Q5J5;A0A1D5RAC4;F6Z819	F6SPC5;A0A1D5QDA8;A0A1D5R1Q6;A0A1D5Q5J5;A0A1D5RAC4;F6Z819	F6SPC5	tr|F6SPC5|F6SPC5_MACMU Uncharacterized protein OS=Macaca mulatta OX=9544 GN=LYPLA1 PE=4 SV=2;tr|A0A1D5QDA8|A0A1D5QDA8_MACMU Uncharacterized protein OS=Macaca mulatta OX=9544 GN=LYPLA1 PE=4 SV=1;tr|A0A1D5R1Q6|A0A1D5R1Q6_MACMU Uncharacterized protein OS=Maca	LYPLA1	Palmitoyl-protein hydrolase	2	1	7.8	10.746	5667500	0	1	1	0	0	0	0	0	0	0	0	0	0	0	1319.4	1138.9	996.87	2147.1	3492.9	2250.7	1358.1	1547.9	1761.9	1835.6	1517.4	1070	1315.7	910.17	2169.6	1926.6	1689.4	1122.8	1446.9	1170.9	1227.6	1057.1	0	0	0
F7HGZ4;A0A1D5Q5J8	F7HGZ4;A0A1D5Q5J8	A0A1D5Q5J8	tr|F7HGZ4|F7HGZ4_MACMU Methylmalonyl-CoA mutase OS=Macaca mulatta OX=9544 GN=MUT PE=4 SV=2;tr|A0A1D5Q5J8|A0A1D5Q5J8_MACMU Methylmalonyl-CoA mutase, mitochondrial OS=Macaca mulatta OX=9544 GN=MUT PE=2 SV=1	MUT	Methylmalonyl-CoA mutase, mitochondrial	9	1	1.9	74.718	98157000	1	1	1	0	0	0	0	0	0	0	0	0	0	0	1650.5	1688.5	1562.3	2639.8	2622	2800.7	3061.6	3517.5	2429.2	3154.9	2370.8	3308.2	3013.7	2427.1	4456.2	3833.6	3505.2	4081.4	4253.6	3578.6	4009	3547.5	0	0	0
F6WS88;A0A1D5RKE7;A0A1D5Q5T7;A0A1D5RL22	F6WS88;A0A1D5RKE7;A0A1D5Q5T7;A0A1D5RL22	F6WS88	tr|F6WS88|F6WS88_MACMU Glucosylceramidase OS=Macaca mulatta OX=9544 GN=GBA PE=3 SV=2;tr|A0A1D5RKE7|A0A1D5RKE7_MACMU Glucosylceramidase OS=Macaca mulatta OX=9544 GN=GBA PE=3 SV=1;tr|A0A1D5Q5T7|A0A1D5Q5T7_MACMU Glucosylceramidase OS=Macaca mulatta OX=9544 GN	GBA	Glucosylceramidase	9	4	7.2	54.076	42205000	1	2	4	474.39	569.4	427.03	455.05	229.98	470.97	1075.1	864.32	814.11	712.91	534.29	2045.2	1759	1944.1	2796.3	3042.3	3102.5	2438.6	2469.1	2502.5	3022.8	2632.2	1560.7	1571.3	1698.5	2657.5	2165.8	1856.6	1940.5	2160	2169.8	1829.9	1584.9	1	1	1
A0A1D5Q5U6;A0A1D5QWH1;F7BP86;F6XZ66	A0A1D5Q5U6;A0A1D5QWH1;F7BP86;F6XZ66	A0A1D5Q5U6	tr|A0A1D5Q5U6|A0A1D5Q5U6_MACMU Sacsin molecular chaperone OS=Macaca mulatta OX=9544 GN=SACS PE=4 SV=1;tr|A0A1D5QWH1|A0A1D5QWH1_MACMU Sacsin molecular chaperone OS=Macaca mulatta OX=9544 GN=SACS PE=4 SV=1;tr|F7BP86|F7BP86_MACMU Sacsin molecular chaperone OS	SACS	Sacsin molecular chaperone	2	2	0.4	436.82	0	1	0	1	0	0	0	0	0	0	0	0	0	0	0	0	0	0	0	0	0	0	0	0	0	0	0	0	0	0	0	0	0	0	0	0	0	0	0	0
F7H1Q5;A0A1D5Q5V4;A0A1D5QDP9	F7H1Q5;A0A1D5Q5V4;A0A1D5QDP9	F7H1Q5	tr|F7H1Q5|F7H1Q5_MACMU Follistatin like 1 OS=Macaca mulatta OX=9544 GN=FSTL1 PE=4 SV=2;tr|A0A1D5Q5V4|A0A1D5Q5V4_MACMU Follistatin like 1 OS=Macaca mulatta OX=9544 GN=FSTL1 PE=2 SV=1;tr|A0A1D5QDP9|A0A1D5QDP9_MACMU Follistatin like 1 OS=Macaca mulatta OX=954	FSTL1	Follistatin like 1	62	9	25.3	34.99	3849700000	7	4	8	76257	104980	96540	79222	84582	78616	124520	152660	101410	89695	76005	103220	81329	82799	116800	115410	118120	119600	119450	138350	128810	128750	90264	101800	87965	122330	111320	102800	115780	123350	113410	101750	92976	17	17	17
F7HCV6;A0A1D5Q5V9	F7HCV6;A0A1D5Q5V9	F7HCV6	tr|F7HCV6|F7HCV6_MACMU Semaphorin 6B OS=Macaca mulatta OX=9544 GN=SEMA6B PE=3 SV=2;tr|A0A1D5Q5V9|A0A1D5Q5V9_MACMU Semaphorin 6B OS=Macaca mulatta OX=9544 GN=SEMA6B PE=3 SV=1	SEMA6B	Semaphorin 6B	4	2	3.9	73.36	17260000	0	2	1	0	0	0	0	0	0	0	0	0	0	0	1148.1	1250	989.46	980.04	1083.1	1205.4	1021.1	1093.3	1103.5	1239.3	1198.6	868.59	1372	1356.7	1441.1	1746.3	1053.8	968.07	1037.7	1079.6	1078.5	795.07	0	0	0
F7HQI7;F7HQJ1;A0A1D5R3I0;F7HQJ6;A0A1D5QHF4;A0A1D5QSJ6;A0A1D5RJP3;A0A1D5REA5;A0A1D5Q5W8	F7HQI7;F7HQJ1;A0A1D5R3I0;F7HQJ6;A0A1D5QHF4;A0A1D5QSJ6;A0A1D5RJP3;A0A1D5REA5;A0A1D5Q5W8	F7HQI7	tr|F7HQI7|F7HQI7_MACMU Adhesion G protein-coupled receptor L3 precursor OS=Macaca mulatta OX=9544 GN=ADGRL3 PE=3 SV=2;tr|F7HQJ1|F7HQJ1_MACMU Adhesion G protein-coupled receptor L3 precursor OS=Macaca mulatta OX=9544 GN=ADGRL3 PE=3 SV=2;tr|A0A1D5R3I0|A0A1D5	LPHN3	Adhesion G protein-coupled receptor L3	23	8	8	141.55	168520000	5	7	6	5276.6	8556.1	6390.5	6137.2	7630.6	6047.4	9203.1	10330	9708	8893.9	7753	27958	29611	34681	29459	30223	29543	25916	26487	28947	32515	31430	12377	14788	17208	17075	14289	13674	14330	14860	14054	13907	13554	5	5	5
A0A1D5Q5Y1;A0A1D5QFG9;A0A1D5R440;F7DE13;H9EUR0;F7DE02;F7GMH0	A0A1D5Q5Y1;A0A1D5QFG9;A0A1D5R440;F7DE13;H9EUR0;F7DE02;F7GMH0	F7DE13	tr|A0A1D5Q5Y1|A0A1D5Q5Y1_MACMU Family with sequence similarity 3 member A OS=Macaca mulatta OX=9544 GN=FAM3A PE=4 SV=1;tr|A0A1D5QFG9|A0A1D5QFG9_MACMU Family with sequence similarity 3 member A OS=Macaca mulatta OX=9544 GN=FAM3A PE=4 SV=1;tr|A0A1D5R440|A0A1	FAM3A	FAM3 metabolism regulating signaling molecule A	3	2	10.9	21.206	6398000	1	2	0	0	0	0	0	0	0	0	0	0	0	0	0	0	0	0	0	0	0	0	0	0	0	0	0	0	0	0	0	0	0	0	0	0	0	0	0
A0A1D5Q681;A0A1D5QT02	A0A1D5Q681;A0A1D5QT02	NaN	tr|A0A1D5Q681|A0A1D5Q681_MACMU Uncharacterized protein OS=Macaca mulatta OX=9544 GN=LOC106996661 PE=4 SV=1;tr|A0A1D5QT02|A0A1D5QT02_MACMU Uncharacterized protein OS=Macaca mulatta OX=9544 GN=LOC106996661 PE=4 SV=1			14	1	53.9	28.234	107800000	1	1	1	589.12	1100.1	1245.3	1541.6	1123.9	896.13	1171.2	830.82	1105.3	27457	25384	2877.7	2761.7	3823	53277	60995	78963	2408.4	2537.5	3318	20012	20439	865.56	1091.9	1397.1	29433	26928	35092	487.73	1104.4	1601.3	8985.5	7171.9	2	2	2
A0A1D5Q6A5;F7BW43;A0A1D5RF59;A0A1D5RFZ5	A0A1D5Q6A5;F7BW43	A0A1D5Q6A5	tr|A0A1D5Q6A5|A0A1D5Q6A5_MACMU Alpha-mannosidase OS=Macaca mulatta OX=9544 GN=WDR83OS PE=3 SV=1;tr|F7BW43|F7BW43_MACMU Alpha-mannosidase OS=Macaca mulatta OX=9544 GN=WDR83OS PE=3 SV=2	WDR83OS	Alpha-mannosidase	51	10	11.2	112.08	397700000	8	8	9	9658.4	13246	11811	11298	13267	12075	16562	18358	16826	14541	11446	23437	19576	21486	35392	35531	36550	28471	31794	39338	36451	32353	19007	20570	21299	34332	30808	30801	27636	33501	34524	27165	25098	12	12	12
A0A1D5Q6C7;A0A1D5QZL1;F6YBA2;A0A1D5QJR2;A0A1D5Q8D7;F6ZYT6;F6ZYS7;REV__A0A1D5QWY7;REV__A0A1D5RJ30;REV__F6ZXA5;REV__F7E4A8;REV__A0A1D5QWQ4	A0A1D5Q6C7;A0A1D5QZL1;F6YBA2;A0A1D5QJR2;A0A1D5Q8D7;F6ZYT6;F6ZYS7	A0A1D5Q6C7	tr|A0A1D5Q6C7|A0A1D5Q6C7_MACMU Stathmin OS=Macaca mulatta OX=9544 GN=STMN2 PE=3 SV=1;tr|A0A1D5QZL1|A0A1D5QZL1_MACMU Stathmin OS=Macaca mulatta OX=9544 GN=STMN2 PE=3 SV=1;tr|F6YBA2|F6YBA2_MACMU Stathmin OS=Macaca mulatta OX=9544 GN=STMN2 PE=2 SV=2;tr|A0A1D5	STMN2;STMN4	Stathmin	5	1	15.3	20.64	12868000	1	1	1	2668.2	3281.8	2871.7	2513.2	2931.4	2706.6	3597.1	3832.5	3240.3	3646.9	3135.3	2622.2	3218.7	2783.6	2873.7	3651.2	3295	2415.8	2285.2	2315.4	2549.4	2645.1	2857.9	3072.4	3018.4	3863.9	3345.6	2572.7	2620.5	2564.8	2750.7	2858.4	2562.4	2	2	2
A0A1D5Q6D5	A0A1D5Q6D5	A0A1D5Q6D5	tr|A0A1D5Q6D5|A0A1D5Q6D5_MACMU Olfactomedin like 1 OS=Macaca mulatta OX=9544 GN=OLFML1 PE=4 SV=1	OLFML1	Olfactomedin like 1	7	3	7	45.975	15287000	0	2	3	0	0	0	0	0	0	0	0	0	0	0	3046.7	2765.2	2736.1	3415.7	3145.4	3189	2473.1	3423.4	3364.5	3127	2979.4	2087	2226	1759.4	2954.8	2248.7	2056.2	1749.7	1907	2098.6	2115.6	1790.5	0	0	0
F6XDH8;A0A1D5Q6I2;F6S8R2;A0A1D5QLU6	F6XDH8;A0A1D5Q6I2;F6S8R2;A0A1D5QLU6	F6S8R2	tr|F6XDH8|F6XDH8_MACMU Programmed cell death 5 OS=Macaca mulatta OX=9544 GN=PDCD5 PE=4 SV=2;tr|A0A1D5Q6I2|A0A1D5Q6I2_MACMU Programmed cell death 5 OS=Macaca mulatta OX=9544 GN=PDCD5 PE=4 SV=1;tr|F6S8R2|F6S8R2_MACMU Programmed cell death 5 OS=Macaca mulatta	PDCD5	Programmed cell death 5	4	1	32.5	4.4748	4645300	1	1	1	0	0	0	0	0	0	0	0	0	0	0	0	0	0	0	0	0	0	0	0	0	0	142.07	245.19	123.93	148.44	316.82	206.74	243.67	209.61	248.84	144.22	290.94	0	0	0
A0A1D5Q6I9;F7AZD4;A0A1D5RII3;A0A1D5QHW8;A0A1D5R0K9;A0A1D5R6K5;A0A1D5RKQ8	A0A1D5Q6I9;F7AZD4;A0A1D5RII3;A0A1D5QHW8;A0A1D5R0K9;A0A1D5R6K5;A0A1D5RKQ8	A0A1D5Q6I9	tr|A0A1D5Q6I9|A0A1D5Q6I9_MACMU Peptidase D OS=Macaca mulatta OX=9544 GN=PEPD PE=3 SV=1;tr|F7AZD4|F7AZD4_MACMU Peptidase D OS=Macaca mulatta OX=9544 GN=PEPD PE=3 SV=2;tr|A0A1D5RII3|A0A1D5RII3_MACMU Peptidase D OS=Macaca mulatta OX=9544 GN=PEPD PE=3 SV=1;tr|	PEPD	Peptidase D	4	3	5.2	48.813	33342000	2	2	0	4112.8	5427.7	3749.4	5890.5	6523	4758.2	4214.2	4695.1	3961.5	5493.2	4995.4	4902	3879.7	4259.3	7501.8	7632.2	6224.7	6962.8	6988.7	5980.2	6773.4	6639.5	0	0	0	0	0	0	0	0	0	0	0	2	2	2
A0A1D5Q6L7;H9YWR2	A0A1D5Q6L7;H9YWR2	H9YWR2	tr|A0A1D5Q6L7|A0A1D5Q6L7_MACMU Myelin protein zero like 1 OS=Macaca mulatta OX=9544 GN=MPZL1 PE=4 SV=1;tr|H9YWR2|H9YWR2_MACMU Myelin protein zero like 1 OS=Macaca mulatta OX=9544 GN=MPZL1 PE=2 SV=1	MPZL1	Myelin protein zero like 1	8	2	5.5	20.25	21300000	2	1	2	1725.8	3479.9	2806.2	3544.9	2224	1254.1	2654.5	2702.6	2579.3	2325.8	2323.4	4151.1	5282.4	5189.9	6668.1	5009.1	4346.9	3317.6	4127.7	4046.5	5255.3	4507.8	3437.6	5016.3	4780.5	5525	3907	3082.5	2911.5	2910.1	2962.1	3610.4	3467.1	2	2	2
A0A1D5Q6M1;F7BXD9	A0A1D5Q6M1;F7BXD9	A0A1D5Q6M1	tr|A0A1D5Q6M1|A0A1D5Q6M1_MACMU Dachsous cadherin-related 1 OS=Macaca mulatta OX=9544 GN=DCHS1 PE=4 SV=1;tr|F7BXD9|F7BXD9_MACMU Dachsous cadherin-related 1 OS=Macaca mulatta OX=9544 GN=DCHS1 PE=4 SV=1	DCHS1	Dachsous cadherin-related 1	11	7	2.9	345.23	32522000	0	6	3	0	0	0	0	0	0	0	0	0	0	0	3618.8	3690.4	3600.7	4681.9	4364.6	5150.1	4240	4780.6	3951.2	4704.6	4251.5	1995	2634.8	2733	3282.3	3070.7	2742.1	2594.6	3262.2	2602.1	2654	2280.6	0	0	0
F6QFZ5;F6QG04;A0A1D5QRL1;A0A1D5Q6M3;F6R3X6	F6QFZ5;F6QG04;A0A1D5QRL1;A0A1D5Q6M3;F6R3X6	F6QG04	tr|F6QFZ5|F6QFZ5_MACMU Septin 2 OS=Macaca mulatta OX=9544 GN=SEPT2 PE=3 SV=1;tr|F6QG04|F6QG04_MACMU Septin 2 OS=Macaca mulatta OX=9544 GN=SEPT2 PE=3 SV=1;tr|A0A1D5QRL1|A0A1D5QRL1_MACMU Septin-2 OS=Macaca mulatta OX=9544 GN=SEPT2 PE=2 SV=1;tr|A0A1D5Q6M3|A0A	44076	Septin-2	3	2	10.6	21.65	0	1	1	1	0	0	0	0	0	0	0	0	0	0	0	0	0	0	0	0	0	0	0	0	0	0	0	0	0	0	0	0	0	0	0	0	0	0	0	0
F6TPP3;A0A1D5Q6M9	F6TPP3;A0A1D5Q6M9	F6TPP3	tr|F6TPP3|F6TPP3_MACMU CutA divalent cation tolerance homolog OS=Macaca mulatta OX=9544 GN=CUTA PE=4 SV=2;tr|A0A1D5Q6M9|A0A1D5Q6M9_MACMU CutA divalent cation tolerance homolog OS=Macaca mulatta OX=9544 GN=CUTA PE=2 SV=1	CUTA	CutA divalent cation tolerance homolog	5	2	21.1	14.198	33226000	0	2	0	0	0	0	0	0	0	0	0	0	0	0	4852.7	6051.8	6811.4	2197.6	2387.9	2292.8	2232.6	2350.7	3203.7	2073.3	1925.4	0	0	0	0	0	0	0	0	0	0	0	0	0	0
F7GAT9;A0A1D5Q6N1;A0A1D5RGP6;CON__Q0VCM5	F7GAT9;A0A1D5Q6N1	F7GAT9	tr|F7GAT9|F7GAT9_MACMU Inter-alpha-trypsin inhibitor heavy chain 1 OS=Macaca mulatta OX=9544 GN=ITIH1 PE=4 SV=2;tr|A0A1D5Q6N1|A0A1D5Q6N1_MACMU Inter-alpha-trypsin inhibitor heavy chain 1 OS=Macaca mulatta OX=9544 GN=ITIH1 PE=4 SV=1	ITIH1	Inter-alpha-trypsin inhibitor heavy chain 1	99	13	15.3	100.93	2044900000	10	12	13	17086	22445	15739	19827	19977	14365	23257	20345	16612	25004	22934	116240	89396	90590	170640	139410	125460	179310	162490	133660	137770	126030	74524	77124	66082	154590	116770	104460	133740	121900	104420	93864	83487	16	17	16
A0A1D5QSY1;A0A1D5QTK1;A0A1D5Q6N4;A0A1D5QUE8;F7HTT9;CON__Q32PI4	A0A1D5QSY1;A0A1D5QTK1;A0A1D5Q6N4;A0A1D5QUE8;F7HTT9	A0A1D5QSY1	tr|A0A1D5QSY1|A0A1D5QSY1_MACMU Complement factor I OS=Macaca mulatta OX=9544 GN=CFI PE=4 SV=1;tr|A0A1D5QTK1|A0A1D5QTK1_MACMU Complement factor I OS=Macaca mulatta OX=9544 GN=CFI PE=3 SV=1;tr|A0A1D5Q6N4|A0A1D5Q6N4_MACMU Complement factor I OS=Macaca mulatta	LOC699043	Uncharacterized protein	39	8	13.8	57.298	1109100000	4	8	8	27007	35843	30256	56579	57681	40480	38831	41081	31666	36170	35546	47510	37124	41603	77470	72069	71774	99937	92142	92632	76023	73796	29512	30227	27310	59783	49481	42529	65844	64882	59669	44508	42124	7	7	7
A0A1D5QSP5;A0A1D5R7C5;F6Q836;F6W348;A0A1D5QVS6;A0A1D5Q6N7;A0A1D5QQU2;F7GN03;A0A1D5QFJ9;F7GP11;A0A1D5QXS5;F7GMU0;A0A1D5RH01;A0A1D5QMQ6;F6PTI7;F6QWJ7;F6S006	A0A1D5QSP5;A0A1D5R7C5;F6Q836;F6W348;A0A1D5QVS6;A0A1D5Q6N7;A0A1D5QQU2;F7GN03;A0A1D5QFJ9;F7GP11;A0A1D5QXS5;F7GMU0;A0A1D5RH01;A0A1D5QMQ6	F6Q836	tr|A0A1D5QSP5|A0A1D5QSP5_MACMU Ubiquitin-60S ribosomal protein L40 OS=Macaca mulatta OX=9544 GN=UBA52 PE=2 SV=1;tr|A0A1D5R7C5|A0A1D5R7C5_MACMU Uncharacterized protein OS=Macaca mulatta OX=9544 GN=UBB PE=4 SV=1;tr|F6Q836|F6Q836_MACMU Ubiquitin-40S ribosomal	Mmu.251;UBBP4;LOC722263;LOC712934	Ubiquitin-40S ribosomal protein S27a	156	5	36.7	14.728	3715900000	5	5	5	88533	111540	116420	16958	22734	22070	73770	66943	58735	29894	26097	340680	357730	431940	92063	122300	111440	84580	102500	130640	111780	100110	317560	364680	412690	103290	109130	118600	106570	115940	117600	88932	85695	27	27	27
F7H7E7;F6WRE5;F7ED97;A0A1D5QKR8;A0A1D5RDT2;A0A1D5QGY1;A0A1D5Q6P4;A0A1D5RI25;F7AWJ2;F7HKB2;F7ECG5;F7DC82;F7AWI0	F7H7E7;F6WRE5;F7ED97;A0A1D5QKR8;A0A1D5RDT2;A0A1D5QGY1;A0A1D5Q6P4;A0A1D5RI25;F7AWJ2;F7HKB2;F7ECG5;F7DC82;F7AWI0	F7AWI0	tr|F7H7E7|F7H7E7_MACMU Uncharacterized protein OS=Macaca mulatta OX=9544 PE=4 SV=2;tr|F6WRE5|F6WRE5_MACMU Uncharacterized protein OS=Macaca mulatta OX=9544 PE=4 SV=2;tr|F7ED97|F7ED97_MACMU Uncharacterized protein OS=Macaca mulatta OX=9544 PE=4 SV=2;tr|A0A1	NPM1	Nucleophosmin 1	3	1	4.7	21.431	8591100	1	1	1	455.51	622.88	589.46	896.16	1543.1	725.86	854.52	746.97	2569.4	711.3	813.32	2063.6	1763.6	1627.8	2283.9	2654.3	1927	2063.4	2875.9	3043.6	1869.2	1580.5	1210.4	1152.5	1315.2	1923.2	1481.9	1226.5	1906.1	2466.9	2158.3	1246.7	1019	1	1	1
A0A1D5Q980;F6SM35;A0A1D5Q716;F6SLL9	A0A1D5Q980;F6SM35;A0A1D5Q716;F6SLL9	A0A1D5Q980	tr|A0A1D5Q980|A0A1D5Q980_MACMU Melanoma cell adhesion molecule OS=Macaca mulatta OX=9544 GN=MCAM PE=4 SV=1;tr|F6SM35|F6SM35_MACMU Melanoma cell adhesion molecule OS=Macaca mulatta OX=9544 GN=MCAM PE=4 SV=2;tr|A0A1D5Q716|A0A1D5Q716_MACMU Melanoma cell adhes	MCAM	Melanoma cell adhesion molecule	59	10	19.2	66.246	1066100000	7	7	9	27267	36865	34251	24435	30235	23738	34563	41704	37102	31663	31410	44870	45622	52787	38570	43401	46685	37615	41423	47972	52246	49301	28468	34387	37701	31862	30680	28419	30017	32538	30137	31581	29428	13	14	15
A0A1D5QXW5;A0A1D5R087;A0A1D5Q788;A0A1D5QAG1;F6TCU1	A0A1D5QXW5;A0A1D5R087;A0A1D5Q788;A0A1D5QAG1;F6TCU1	A0A1D5QXW5	tr|A0A1D5QXW5|A0A1D5QXW5_MACMU Uncharacterized protein OS=Macaca mulatta OX=9544 GN=ACP2 PE=3 SV=1;tr|A0A1D5R087|A0A1D5R087_MACMU Uncharacterized protein OS=Macaca mulatta OX=9544 GN=ACP2 PE=3 SV=1;tr|A0A1D5Q788|A0A1D5Q788_MACMU Uncharacterized protein OS=	ACP2	Uncharacterized protein	2	1	3.6	34.257	6780500	0	1	1	0	0	0	0	0	0	0	0	0	0	0	875.5	789.69	664.19	755.58	1053.7	941.59	772.2	504	809.28	969.92	939.57	1012.1	1041.4	911.93	1372.9	877.51	1352.3	774.89	872.94	748.65	1002.6	749.57	0	0	0
A0A1D5Q789	A0A1D5Q789	NaN	tr|A0A1D5Q789|A0A1D5Q789_MACMU Heparan-sulfate 6-O-sulfotransferase OS=Macaca mulatta OX=9544 PE=3 SV=1			12	3	14.3	29.865	110150000	2	3	3	1160	2547.6	2831.7	1793.7	1952.8	1724.3	2559.4	2801.9	2817.7	2614.7	2595.4	3525.4	5613	8509.4	4365.5	3247.8	3556.7	2533.9	2960.3	2682.2	4518	3663.9	2460.1	3700.4	3703.3	3434	3236.5	3231.7	3336.5	2708.3	2761.7	3391.7	3150	1	1	1
A0A1D5Q7A4;H9EMC7;A0A1D5QJM9;A0A1D5RFD0;A0A1D5R9K0;F7HQQ7;A0A1D5QEN5;F6VE85;G7MWT0	A0A1D5Q7A4;H9EMC7;A0A1D5QJM9;A0A1D5RFD0;A0A1D5R9K0;F7HQQ7	A0A1D5Q7A4	tr|A0A1D5Q7A4|A0A1D5Q7A4_MACMU RAB2A, member RAS oncogene family OS=Macaca mulatta OX=9544 GN=RAB2A PE=4 SV=1;tr|H9EMC7|H9EMC7_MACMU RAB2A, member RAS oncogene family OS=Macaca mulatta OX=9544 GN=RAB2A PE=2 SV=1;tr|A0A1D5QJM9|A0A1D5QJM9_MACMU RAB2A, member	RAB2A	RAB2A, member RAS onco family	4	3	16.5	23.655	6627300	0	2	2	0	0	0	0	0	0	0	0	0	0	0	2292.1	2226.9	2393.5	2406.1	3362.8	2810.5	2153.3	2347.7	2320.6	3058.4	2441.9	806.48	581.45	526.7	1062.7	994.93	659.71	505.69	986.62	485.03	707.48	598.88	0	0	0
A0A1D5Q7D0;F7DFN2	A0A1D5Q7D0;F7DFN2	A0A1D5Q7D0	tr|A0A1D5Q7D0|A0A1D5Q7D0_MACMU Zinc finger protein 350 OS=Macaca mulatta OX=9544 GN=ZNF350 PE=4 SV=1;tr|F7DFN2|F7DFN2_MACMU Zinc finger protein 350 OS=Macaca mulatta OX=9544 GN=ZNF350 PE=4 SV=2	ZNF350	Zinc finger protein 350	2	1	3.7	51.401	20000000	0	1	1	0	0	0	0	0	0	0	0	0	0	0	4533.7	4704.9	5777.4	3056.3	3560.6	3570.4	2282.1	2830.8	3727	3247.5	2856.9	3145.2	5002.8	5339	2216	2239.5	1921.5	1761.6	2242.2	2049.4	2110.9	1600.4	0	0	0
A0A1D5QR08;A0A1D5Q7D3;F6SHZ8	A0A1D5QR08;A0A1D5Q7D3;F6SHZ8	F6SHZ8	tr|A0A1D5QR08|A0A1D5QR08_MACMU N-myc downstream regulated 1 OS=Macaca mulatta OX=9544 GN=NDRG1 PE=4 SV=1;tr|A0A1D5Q7D3|A0A1D5Q7D3_MACMU N-myc downstream regulated 1 OS=Macaca mulatta OX=9544 GN=NDRG1 PE=4 SV=1;tr|F6SHZ8|F6SHZ8_MACMU N-myc downstream regula	NDRG1	Protein NDRG1	1	1	13.6	11.006	0	0	1	0	0	0	0	0	0	0	0	0	0	0	0	0	0	0	0	0	0	0	0	0	0	0	0	0	0	0	0	0	0	0	0	0	0	0	0	0
F7GEV1;A0A1D5QMI6;F6YT14;A0A1D5Q7F7;A0A1D5R978;A0A1D5RG93	F7GEV1;A0A1D5QMI6;F6YT14;A0A1D5Q7F7;A0A1D5R978;A0A1D5RG93	F7GEV1	tr|F7GEV1|F7GEV1_MACMU N-ethylmaleimide sensitive factor, vesicle fusing ATPase OS=Macaca mulatta OX=9544 GN=NSF PE=4 SV=2;tr|A0A1D5QMI6|A0A1D5QMI6_MACMU N-ethylmaleimide sensitive factor, vesicle fusing ATPase OS=Macaca mulatta OX=9544 GN=NSF PE=4 SV=1;tr	NSF	Vesicle-fusing ATPase	11	2	3	82.552	64535000	2	2	2	6532.6	8698.8	7384.5	6427.4	7191.4	6275.5	8629.7	9464	8662.8	7501.7	7371	13181	15544	17500	19851	22251	20793	17526	18728	17982	20864	18790	7048.2	9594	8492.7	13901	11686	12611	11107	11833	11338	11531	10624	3	3	3
A0A1D5Q7K4;F7H2M4;A0A1D5RKB8;A0A1D5RE33	A0A1D5Q7K4;F7H2M4;A0A1D5RKB8;A0A1D5RE33	A0A1D5Q7K4	tr|A0A1D5Q7K4|A0A1D5Q7K4_MACMU GTP-binding nuclear protein Ran OS=Macaca mulatta OX=9544 GN=RAN PE=2 SV=1;tr|F7H2M4|F7H2M4_MACMU GTP-binding nuclear protein Ran OS=Macaca mulatta OX=9544 GN=RAN PE=3 SV=2;tr|A0A1D5RKB8|A0A1D5RKB8_MACMU GTP-binding nuclear p	RAN	GTP-binding nuclear protein Ran	11	2	9.7	24.423	32264000	2	2	2	748.48	1793.8	1400.7	762.39	1158.3	656.27	1315.1	1196.4	2659.2	1067	1131.7	6521.6	5163.4	4786.6	9316.4	10391	7573.9	5013.2	6921.8	6801.6	6581.9	5985.7	5382.5	5236.7	4601.5	11467	8727.7	7676.2	5649.4	7398.2	6566.8	5836.1	5653.8	1	1	1
F6S0B9;A0A1D5Q7K9;A0A1D5R7Z8;A0A1D5QDB9;F7DGY1;F6UTX4;F6UTZ3	F6S0B9;A0A1D5Q7K9;A0A1D5R7Z8;A0A1D5QDB9	F6S0B9	tr|F6S0B9|F6S0B9_MACMU Mannosidase beta OS=Macaca mulatta OX=9544 GN=MANBA PE=4 SV=2;tr|A0A1D5Q7K9|A0A1D5Q7K9_MACMU Mannosidase beta OS=Macaca mulatta OX=9544 GN=MANBA PE=4 SV=1;tr|A0A1D5R7Z8|A0A1D5R7Z8_MACMU Mannosidase beta OS=Macaca mulatta OX=9544 GN=M	MANBA	Beta-mannosidase	57	14	15.5	97.478	450570000	7	11	14	13779	17358	15183	10949	11517	10964	13890	14846	12353	13804	14010	76330	67197	69985	63322	67441	65751	71842	73209	79830	77754	72008	40459	49617	45822	48121	43219	41089	49893	52677	46944	43418	39265	8	8	8
A0A1D5QS06;A0A1D5Q7M1;F7GRA6	A0A1D5QS06;A0A1D5Q7M1;F7GRA6	F7GRA6	tr|A0A1D5QS06|A0A1D5QS06_MACMU Complement C8 gamma chain OS=Macaca mulatta OX=9544 GN=C8G PE=3 SV=1;tr|A0A1D5Q7M1|A0A1D5Q7M1_MACMU Complement C8 gamma chain OS=Macaca mulatta OX=9544 GN=C8G PE=3 SV=1;tr|F7GRA6|F7GRA6_MACMU Complement C8 gamma chain OS=Maca	C8G	Complement C8 gamma chain	31	6	37.6	22.297	799850000	5	4	6	8961.3	11362	9299.2	18485	20899	16295	15196	15462	10891	15580	13213	17303	17720	15828	25315	24444	25075	36157	38199	31898	33372	28811	22505	23300	22417	37631	33127	29629	47649	45794	40649	31635	28204	5	6	6
A0A1D5R3A9;A0A1D5QGU1;A0A1D5Q7R9;F7HRR6;A0A1D5RJC0	A0A1D5R3A9;A0A1D5QGU1;A0A1D5Q7R9;F7HRR6;A0A1D5RJC0	A0A1D5Q7R9	tr|A0A1D5R3A9|A0A1D5R3A9_MACMU Dihydrolipoyl dehydrogenase OS=Macaca mulatta OX=9544 GN=DLD PE=3 SV=1;tr|A0A1D5QGU1|A0A1D5QGU1_MACMU Dihydrolipoyl dehydrogenase OS=Macaca mulatta OX=9544 GN=DLD PE=3 SV=1;tr|A0A1D5Q7R9|A0A1D5Q7R9_MACMU Dihydrolipoyl dehydro	DLD	Dihydrolipoyl dehydrogenase	7	2	4.9	51.859	65482000	2	2	2	5253.6	6794.5	6722.2	6873.4	7181.9	7020.6	6969.4	7333.8	6139	6565.1	5391.1	12746	12781	16475	13238	17290	15395	13793	14310	14495	14586	12991	9043.1	11022	10432	11255	11763	9882.1	11635	10311	11099	10579	9376.8	1	1	1
A0A1D5Q7S0;F6Z7U0;F6Z7S3;A0A1D5Q3R4	A0A1D5Q7S0;F6Z7U0;F6Z7S3;A0A1D5Q3R4	F6Z7U0	tr|A0A1D5Q7S0|A0A1D5Q7S0_MACMU Neurexin 2 OS=Macaca mulatta OX=9544 GN=NRXN2 PE=4 SV=1;tr|F6Z7U0|F6Z7U0_MACMU Neurexin 2 OS=Macaca mulatta OX=9544 GN=NRXN2 PE=4 SV=2;tr|F6Z7S3|F6Z7S3_MACMU Neurexin 2 OS=Macaca mulatta OX=9544 GN=NRXN2 PE=4 SV=2;tr|A0A1D5Q3	NRXN2	Neurexin 2	112	18	14.7	182.91	1620800000	17	18	18	15819	24747	21504	18395	23082	19746	27728	32348	29177	27297	25626	64767	73658	85648	57923	70086	70552	53897	55198	61708	72874	66114	51112	61422	63503	62891	60311	57235	49415	49209	53608	55526	49960	15	16	16
A0A1D5Q7U7;F6PJA8	A0A1D5Q7U7;F6PJA8	A0A1D5Q7U7	tr|A0A1D5Q7U7|A0A1D5Q7U7_MACMU Kallikrein B1 OS=Macaca mulatta OX=9544 GN=KLKB1 PE=3 SV=1;tr|F6PJA8|F6PJA8_MACMU Kallikrein B1 OS=Macaca mulatta OX=9544 GN=KLKB1 PE=3 SV=2	KLKB1	Kallikrein B1	55	11	15.7	71.274	1058000000	9	8	10	12791	13948	12979	38018	35327	26942	16776	17434	14416	18365	17936	69532	52850	53101	113380	93730	86004	103420	97557	85184	104170	95910	49018	51712	45133	120310	87504	82337	91437	90856	78498	78899	71784	12	12	12
A0A1D5Q7X4;G1K368;Q6V7J5	A0A1D5Q7X4;G1K368;Q6V7J5	Q6V7J5	tr|A0A1D5Q7X4|A0A1D5Q7X4_MACMU Beta-2-microglobulin OS=Macaca mulatta OX=9544 GN=B2M PE=3 SV=1;tr|G1K368|G1K368_MACMU Beta-2-microglobulin OS=Macaca mulatta OX=9544 GN=B2M PE=3 SV=2;sp|Q6V7J5|B2MG_MACMU Beta-2-microglobulin OS=Macaca mulatta OX=9544 GN=B2M	B2M	Beta-2-microglobulin	82	4	33	10.803	27040000000	3	4	4	128060	144960	152700	110920	125980	95544	99284	120680	94362	142190	147060	230470	212170	248280	214340	218910	184960	137770	158350	167160	204030	201780	167570	162540	161420	74913	144250	122940	115110	122510	145990	112700	123320	16	16	16
A0A1D5Q810;A0A1D5R9H5;F7BWK5;A0A1D5RK67;A0A1D5RB95;F7GU70;A0A1D5RD25;F7BWI3;F7GU74	A0A1D5Q810;A0A1D5R9H5;F7BWK5;A0A1D5RK67;A0A1D5RB95;F7GU70;A0A1D5RD25	A0A1D5Q810	tr|A0A1D5Q810|A0A1D5Q810_MACMU Erythrocyte membrane protein band 4.1 like 2 OS=Macaca mulatta OX=9544 GN=EPB41L2 PE=4 SV=1;tr|A0A1D5R9H5|A0A1D5R9H5_MACMU Erythrocyte membrane protein band 4.1 like 2 OS=Macaca mulatta OX=9544 GN=EPB41L2 PE=4 SV=1;tr|F7BWK5|	EPB41L2	Erythrocyte membrane protein band 4.1 like 2	3	3	4.4	90.305	2574800	1	1	1	490.83	753.15	565.88	375.96	272.46	436.33	717.33	969.66	554.51	787.9	739.5	257.23	336.04	413.79	552.02	504.56	588.59	410.72	321.48	441.65	313.8	580.72	0	0	0	0	0	0	0	0	0	0	0	1	1	1
A0A1D5Q837;F6TM63;H9ZFL2;A0A1D5RGT4;A0A1D5QJP2	A0A1D5Q837;F6TM63;H9ZFL2;A0A1D5RGT4	A0A1D5Q837	tr|A0A1D5Q837|A0A1D5Q837_MACMU Aminopeptidase OS=Macaca mulatta OX=9544 GN=NPEPPS PE=3 SV=1;tr|F6TM63|F6TM63_MACMU Aminopeptidase OS=Macaca mulatta OX=9544 GN=NPEPPS PE=3 SV=2;tr|H9ZFL2|H9ZFL2_MACMU Aminopeptidase OS=Macaca mulatta OX=9544 GN=NPEPPS PE=2 S	NPEPPS	Aminopeptidase	52	16	18.7	97.384	239730000	8	13	12	7200.2	9859.4	8750.5	7513.9	10592	8308.8	10609	11292	12861	10356	9259	31447	35680	37713	37422	41190	44531	33091	31298	33581	39876	38493	18137	21232	21541	27113	24318	23105	21401	22009	22082	22570	19737	11	11	11
F6PL38;A0A1D5QWN0;F6PL31;A0A1D5Q8J6	F6PL38;A0A1D5QWN0;F6PL31;A0A1D5Q8J6	F6PL38	tr|F6PL38|F6PL38_MACMU AP-2 complex subunit alpha OS=Macaca mulatta OX=9544 GN=AP2A1 PE=3 SV=2;tr|A0A1D5QWN0|A0A1D5QWN0_MACMU AP-2 complex subunit alpha OS=Macaca mulatta OX=9544 GN=AP2A1 PE=3 SV=1;tr|F6PL31|F6PL31_MACMU AP-2 complex subunit alpha OS=Macac	AP2A1	AP-2 complex subunit alpha	5	2	2.3	104.9	14080000	1	2	1	0	0	0	0	0	0	0	0	0	0	0	3110.2	3564.5	3577.1	3679.5	4649.7	4403.9	3113.6	3423.6	3242	3807.1	3907.8	533.43	712.7	499.05	158.66	439.52	479.73	285.1	229.16	342.44	499.62	486.6	0	0	0
A0A1D5Q8J7	A0A1D5Q8J7	A0A1D5Q8J7	tr|A0A1D5Q8J7|A0A1D5Q8J7_MACMU Neural cell adhesion molecule 1 OS=Macaca mulatta OX=9544 GN=NCAM1 PE=4 SV=1	NCAM1	Neural cell adhesion molecule 1	9	1	23.1	94.657	120980000	1	1	1	0	0	0	0	0	0	0	0	0	0	0	2656.2	2237.1	2172.3	2716.5	2574.6	2729.7	1718.7	2148.6	2266.2	2728.1	3118.4	0	0	0	0	0	0	0	0	0	0	0	0	0	0
A0A1D5Q8K7;A0A1D5QDT8;A0A1D5RI06;F7H7D9	A0A1D5Q8K7;A0A1D5QDT8;A0A1D5RI06;F7H7D9	A0A1D5Q8K7	tr|A0A1D5Q8K7|A0A1D5Q8K7_MACMU Protein tyrosine phosphatase, receptor type K OS=Macaca mulatta OX=9544 GN=PTPRK PE=4 SV=1;tr|A0A1D5QDT8|A0A1D5QDT8_MACMU Protein tyrosine phosphatase, receptor type K OS=Macaca mulatta OX=9544 GN=PTPRK PE=4 SV=1;tr|A0A1D5RI0	EGK_15364	Protein-tyrosine-phosphatase	7	1	0.8	133.7	44295000	1	1	1	1049.9	1214.5	1329.6	1030.5	1249.4	849.79	1672.1	1600.2	1461.8	1548.4	1429.5	8961.4	8574.9	9014.7	9901.1	10239	10168	8492	8352.9	9792.6	10698	10191	8183.2	9670.8	10362	13278	11423	10068	10017	10301	9798.9	10566	9661.8	1	1	1
A0A1D5Q8U0;A0A1D5QC90;A0A1D5Q5Y4;F6WX67	A0A1D5Q8U0;A0A1D5QC90;A0A1D5Q5Y4;F6WX67	A0A1D5Q8U0	tr|A0A1D5Q8U0|A0A1D5Q8U0_MACMU Aminopeptidase OS=Macaca mulatta OX=9544 GN=ERAP1 PE=3 SV=1;tr|A0A1D5QC90|A0A1D5QC90_MACMU Endoplasmic reticulum aminopeptidase 1 OS=Macaca mulatta OX=9544 GN=ERAP1 PE=4 SV=1;tr|A0A1D5Q5Y4|A0A1D5Q5Y4_MACMU Endoplasmic reticul	ERAP1	Aminopeptidase	24	9	9.2	107.3	61226000	3	7	8	1781.9	2743.4	2335.8	3243	3661.8	3459.8	4870.6	4647.9	3555.4	3350.6	3399.8	9539.5	9461.1	10335	13115	13564	13987	12628	14410	16174	15284	12790	11310	12564	12400	22662	18819	18072	19909	20876	21468	15544	14383	3	4	4
A0A1D5Q8U8;F7E8F8	A0A1D5Q8U8;F7E8F8	NaN	tr|A0A1D5Q8U8|A0A1D5Q8U8_MACMU Plexin B3 OS=Macaca mulatta OX=9544 GN=PLXNB3 PE=4 SV=1;tr|F7E8F8|F7E8F8_MACMU Plexin B3 OS=Macaca mulatta OX=9544 GN=PLXNB3 PE=4 SV=1	PLXNB3		6	4	2.8	207	11025000	1	1	3	264.44	341.5	435.53	408.02	480.21	463.76	682.32	678.76	441.84	550.13	616.71	385.21	490.42	334.58	350.12	486.71	326.73	340.78	235.48	416.16	458.17	346.26	1468.8	1737.8	1634.5	1587.7	1593.4	1257.7	1517.9	1740.3	1672	1658.7	1142.3	1	1	1
A0A1D5Q8V4	A0A1D5Q8V4	A0A1D5Q8V4	tr|A0A1D5Q8V4|A0A1D5Q8V4_MACMU Angiopoietin like 3 OS=Macaca mulatta OX=9544 GN=ANGPTL3 PE=4 SV=1	ANGPTL3	Angiopoietin like 3	5	2	3.7	53.685	4105700	1	2	1	728.41	938.92	1128.1	1015.8	1163.1	721.89	826.58	1116.4	640.6	1024.6	812.41	1004.8	1016.3	1280.9	1127.6	1324.2	1384.2	2029	1898.3	2181.9	1810.7	1481.5	351.12	563.27	333.38	486.76	564.61	568.04	714.48	692.04	756.4	587.61	649.97	1	1	1
F6PZZ0;A0A1D5Q8Z9;F6WSG1;A0A1D5QQ94	F6PZZ0;A0A1D5Q8Z9;F6WSG1;A0A1D5QQ94	F6WSG1	tr|F6PZZ0|F6PZZ0_MACMU Cholesteryl ester transfer protein OS=Macaca mulatta OX=9544 GN=CETP PE=4 SV=2;tr|A0A1D5Q8Z9|A0A1D5Q8Z9_MACMU Cholesteryl ester transfer protein OS=Macaca mulatta OX=9544 GN=CETP PE=4 SV=1;tr|F6WSG1|F6WSG1_MACMU Cholesteryl ester tra	CETP	Cholesteryl ester transfer protein	26	4	9	47.778	122480000	3	3	4	12026	13451	12031	23840	26546	19543	10898	10552	7923.8	19663	17330	8149.3	5617.8	6875.1	8871.4	7817.7	6753.2	8079.2	7245.4	6579.7	7154.1	7125.5	3915.9	3791.9	3339.6	5704.1	3985.6	4474	5517.2	4987.5	4015.7	4296	3903.1	2	2	2
F6ZCD9;A0A1D5Q929;A0A1D5QH07;A0A1D5QJD5	F6ZCD9;A0A1D5Q929;A0A1D5QH07;A0A1D5QJD5	F6ZCD9	tr|F6ZCD9|F6ZCD9_MACMU CD300 molecule like family member g OS=Macaca mulatta OX=9544 GN=CD300LG PE=4 SV=2;tr|A0A1D5Q929|A0A1D5Q929_MACMU CD300 molecule like family member g OS=Macaca mulatta OX=9544 GN=CD300LG PE=4 SV=1;tr|A0A1D5QH07|A0A1D5QH07_MACMU CD300	CD300LG	CD300 molecule like family member g	6	2	7.8	25.938	32367000	1	2	2	1414	2076.3	1598.3	1716.7	1440.4	1013.1	1236.7	1489.1	1414.7	1684.8	1969.1	3159.2	3507	4087.1	4398.1	4041.9	4217.9	2018.1	2339.7	2724.6	4193.5	4086.6	3625	4133.4	3782.7	4939.5	4436.7	4237.7	2902.4	2986.6	2759.4	3800.9	3583.9	1	1	1
A0A1D5Q937;F7HS29	A0A1D5Q937;F7HS29	A0A1D5Q937	tr|A0A1D5Q937|A0A1D5Q937_MACMU Translocase of inner mitochondrial membrane 44 OS=Macaca mulatta OX=9544 GN=TIMM44 PE=4 SV=1;tr|F7HS29|F7HS29_MACMU Mitochondrial import inner membrane translocase subunit TIM44 OS=Macaca mulatta OX=9544 GN=TIMM44 PE=3 SV=2	TIMM44	Mitochondrial import inner membrane translocase subunit TIM44	3	2	4.4	31.293	31457000	0	2	0	0	0	0	0	0	0	0	0	0	0	0	4202.5	3943	4100.2	3842.4	4350.1	5022.2	3566.5	4099.7	3846.7	4566.6	3824.2	0	0	0	0	0	0	0	0	0	0	0	0	0	0
A0A1D5Q938;F6QQT8;H9EQM3;A0A1D5QCC1;A0A1D5QHA4;F7F8R8;F7F8R4;A0A1D5QP18	A0A1D5Q938;F6QQT8;H9EQM3;A0A1D5QCC1;A0A1D5QHA4;F7F8R8;F7F8R4;A0A1D5QP18	F6QQT8	tr|A0A1D5Q938|A0A1D5Q938_MACMU Uncharacterized protein OS=Macaca mulatta OX=9544 GN=RAB4B PE=4 SV=1;tr|F6QQT8|F6QQT8_MACMU Uncharacterized protein OS=Macaca mulatta OX=9544 GN=RAB4B PE=4 SV=2;tr|H9EQM3|H9EQM3_MACMU Ras-related protein Rab-4B OS=Macaca mula	RAB4B;RAB4A	Ras-related protein Rab-4	6	2	9.6	23.118	12303000	0	2	2	0	0	0	0	0	0	0	0	0	0	0	1471	1122.5	1388.7	1354	1400.1	1226.3	1125	1184.2	1395.1	1724.8	1165.9	483.09	593.11	660.01	779.25	648.75	617.44	775.43	661.65	653.52	631.21	538.27	0	0	0
A0A1D5R1V1;F6Y0X7;A0A1D5Q9B4;F7GY36;F7H8S5;F7HNA9;F7DXU0;F7H3X5;F7H3X6;F7H3X3;F6S2F3;F7EMX4;F7HU50;F7DXF0;F7H8S7;F6X061;F7BVJ2;A0A1D5Q0D2;F6SAA0;F7FMA3;F7B0U6;F7B0T9;F7HMJ1	A0A1D5R1V1;F6Y0X7;A0A1D5Q9B4;F7GY36;F7H8S5;F7HNA9;F7DXU0;F7H3X5;F7H3X6;F7H3X3;F6S2F3;F7EMX4;F7HU50;F7DXF0;F7H8S7;F6X061;F7BVJ2;A0A1D5Q0D2;F6SAA0;F7FMA3	A0A1D5R1V1	tr|A0A1D5R1V1|A0A1D5R1V1_MACMU Tubulin alpha chain OS=Macaca mulatta OX=9544 GN=TUBA1C PE=3 SV=1;tr|F6Y0X7|F6Y0X7_MACMU Tubulin alpha chain OS=Macaca mulatta OX=9544 GN=TUBA1A PE=3 SV=2;tr|A0A1D5Q9B4|A0A1D5Q9B4_MACMU Tubulin alpha chain OS=Macaca mulatta O	TUBA1B;LOC718034;PEX26	Tubulin alpha chain	75	2	24.1	49.895	295390000	5	6	8	10513	12156	10200	11051	15923	9997.1	13793	10915	20944	8640.1	6150	32210	25644	25040	38827	44655	36402	29517	38044	33649	31202	22065	30544	29057	33912	48021	42756	35207	39078	39387	38222	34193	23166	11	13	13
A0A1D5Q9H1	A0A1D5Q9H1	NaN	tr|A0A1D5Q9H1|A0A1D5Q9H1_MACMU Uncharacterized protein OS=Macaca mulatta OX=9544 PE=4 SV=1			10	2	19.4	13.888	82188000	2	1	2	1144.5	1236.9	1248.9	1621.3	1406.6	1274.4	1049.2	682.9	826	1212.5	1639.4	9532	7180.3	8043.7	17435	14662	14023	6005.2	6639.9	5417.4	9703.7	10163	10548	10837	9299.5	25185	20869	18146	7302.4	7249	7645.5	11595	11487	2	2	2
A0A1D5Q9M4;A0A1D5QKY2;F6T365;A0A1D5QIF8;A0A1D5RHJ2;A0A1D5RBK0	A0A1D5Q9M4;A0A1D5QKY2	A0A1D5Q9M4	tr|A0A1D5Q9M4|A0A1D5Q9M4_MACMU Uncharacterized protein OS=Macaca mulatta OX=9544 GN=YWHAE PE=3 SV=1;tr|A0A1D5QKY2|A0A1D5QKY2_MACMU Uncharacterized protein OS=Macaca mulatta OX=9544 GN=YWHAE PE=3 SV=1	YWHAE	Tyrosine 3-monooxygenase/tryptophan 5-monooxygenase activation protein epsilon	43	7	36.2	27.419	338130000	4	7	5	5496.3	6559	5779.5	6506.1	9498.4	8129.2	8101.7	8756.2	11597	7530.1	5894.3	20465	19694	18684	30684	33828	31323	22436	23993	23543	26084	23924	38492	42986	40577	50003	48237	44952	35035	36257	36937	42619	37262	5	5	5
A0A1D5QXE4;A0A1D5Q9M8;A0A1D5QSF5;H9G0D0;A0A1D5QW06	A0A1D5QXE4;A0A1D5Q9M8;A0A1D5QSF5;H9G0D0;A0A1D5QW06	A0A1D5QXE4	tr|A0A1D5QXE4|A0A1D5QXE4_MACMU Capping actin protein of muscle Z-line alpha subunit 1 OS=Macaca mulatta OX=9544 GN=CAPZA1 PE=3 SV=1;tr|A0A1D5Q9M8|A0A1D5Q9M8_MACMU Capping actin protein of muscle Z-line alpha subunit 1 OS=Macaca mulatta OX=9544 GN=CAPZA1 PE	CAPZA1	F-actin-capping protein subunit alpha	3	2	11.2	31.915	3569900	1	0	2	0	0	0	0	0	0	0	0	0	0	0	0	0	0	0	0	0	0	0	0	0	0	1342.9	1279.8	869.11	1963.1	1814.9	1628.5	1939.3	1950	1580.7	1954.6	1432.3	0	0	0
A0A1D5Q9N1;F6VZ13;A0A1D5R2N4	A0A1D5Q9N1;F6VZ13	A0A1D5Q9N1	tr|A0A1D5Q9N1|A0A1D5Q9N1_MACMU Radixin OS=Macaca mulatta OX=9544 GN=RDX PE=4 SV=1;tr|F6VZ13|F6VZ13_MACMU Radixin OS=Macaca mulatta OX=9544 GN=RDX PE=4 SV=2	RDX	Radixin	2	2	13.1	71.034	2418500	0	1	1	0	0	0	0	0	0	0	0	0	0	0	0	0	0	0	0	0	0	0	0	0	0	0	0	0	0	0	0	0	0	0	0	0	0	0	0
F7H2R7;F7HCK0;A0A1D5QNV6;A0A1D5Q9Q5;A0A1D5RC75	F7H2R7;F7HCK0;A0A1D5QNV6;A0A1D5Q9Q5;A0A1D5RC75	F7H2R7	tr|F7H2R7|F7H2R7_MACMU ADP-sugar pyrophosphatase OS=Macaca mulatta OX=9544 GN=NUDT5 PE=3 SV=2;tr|F7HCK0|F7HCK0_MACMU ADP-sugar pyrophosphatase OS=Macaca mulatta OX=9544 GN=NUDT5 PE=3 SV=2;tr|A0A1D5QNV6|A0A1D5QNV6_MACMU ADP-sugar pyrophosphatase OS=Macaca m	NUDT5	Nudix hydrolase 5	1	1	8.8	20.176	3705200	0	1	0	0	0	0	0	0	0	0	0	0	0	0	0	0	0	0	0	0	0	0	0	0	0	0	0	0	0	0	0	0	0	0	0	0	0	0	0
F7FI77;A0A1D5Q9S1;H9G259;F6RMY6	F7FI77;A0A1D5Q9S1;H9G259	A0A1D5Q9S1	tr|F7FI77|F7FI77_MACMU Glia maturation factor gamma OS=Macaca mulatta OX=9544 GN=GMFG PE=4 SV=2;tr|A0A1D5Q9S1|A0A1D5Q9S1_MACMU Glia maturation factor gamma OS=Macaca mulatta OX=9544 GN=GMFG PE=4 SV=1;tr|H9G259|H9G259_MACMU Glia maturation factor gamma OS=M	GMFB;GMFG	Glia maturation factor	3	2	31.2	10.99	12937000	0	2	1	0	0	0	0	0	0	0	0	0	0	0	454.12	215.48	201.59	576.16	602.78	474.01	197.3	296.2	344.89	247.06	394.53	540.15	482.97	318.64	917.25	762.33	718.51	439.63	457.23	507.29	433.64	401.92	0	0	0
A0A1D5Q9Y5;F7HEG8;A0A1D5RBD0	A0A1D5Q9Y5;F7HEG8;A0A1D5RBD0	A0A1D5Q9Y5	tr|A0A1D5Q9Y5|A0A1D5Q9Y5_MACMU Biotinidase OS=Macaca mulatta OX=9544 GN=BTD PE=4 SV=1;tr|F7HEG8|F7HEG8_MACMU Biotinidase OS=Macaca mulatta OX=9544 GN=BTD PE=4 SV=2;tr|A0A1D5RBD0|A0A1D5RBD0_MACMU Biotinidase OS=Macaca mulatta OX=9544 GN=BTD PE=4 SV=1	BTD	Biotinidase	20	6	11.9	58.488	332230000	3	4	5	3105.9	3976.5	3475.7	3380.9	3718.4	2388.1	4173.9	4809.1	4553.5	3552	3155.6	8190.5	7853.8	9178.3	9402.2	9583.1	9270.2	10217	9571.3	11712	7929.4	7786.9	8109.9	9096.2	9401.7	15706	13120	11823	14451	13959	15399	8635.9	8096.9	3	3	3
A0A1D5Q9Z5;A0A1D5QX99;A0A1D5RBF9;F7HUE0;A0A1D5REX8;F6VFV2;A0A1D5R6J2;A0A1D5Q9I5;F6VF23	A0A1D5Q9Z5;A0A1D5QX99;A0A1D5RBF9;F7HUE0;A0A1D5REX8;F6VFV2;A0A1D5R6J2;A0A1D5Q9I5;F6VF23	NaN	tr|A0A1D5Q9Z5|A0A1D5Q9Z5_MACMU Ubiquitin-conjugating enzyme E2 variant 1 OS=Macaca mulatta OX=9544 GN=UBE2V1 PE=4 SV=1;tr|A0A1D5QX99|A0A1D5QX99_MACMU Ubiquitin-conjugating enzyme E2 variant 1 OS=Macaca mulatta OX=9544 GN=UBE2V1 PE=4 SV=1;tr|A0A1D5RBF9|A0A1	UBE2V1;LOC719003		13	1	22.9	11.765	119560000	1	3	2	490.58	955.24	597.07	766.59	716.42	475.96	698.04	966.32	822.47	686.4	550.3	11655	10386	11296	13178	15015	13345	9876.2	10451	11832	13416	11759	12521	14817	13824	19525	17956	17457	15123	14990	13996	14996	13529	1	1	1
A0A1D5QA32;F6ZB61;A0A1D5QM22	A0A1D5QA32;F6ZB61;A0A1D5QM22	A0A1D5QA32	tr|A0A1D5QA32|A0A1D5QA32_MACMU Multiple EGF like domains 10 OS=Macaca mulatta OX=9544 GN=MEGF10 PE=4 SV=1;tr|F6ZB61|F6ZB61_MACMU Multiple EGF like domains 10 OS=Macaca mulatta OX=9544 GN=MEGF10 PE=4 SV=2;tr|A0A1D5QM22|A0A1D5QM22_MACMU Multiple EGF like dom	MEGF10	Multiple EGF like domains 10	3	1	0.9	120.52	9766500	1	1	0	1050.3	1448.8	1173.1	1172.9	2084.7	1364.8	1984.6	2381.8	1796.9	1706.7	1470.9	1760.4	1705	2231.9	1803.9	2232.6	1599	1672.9	2126.1	2143	1878.3	1664.9	0	0	0	0	0	0	0	0	0	0	0	1	1	1
F6QSQ3;H9FZE0;A0A1D5RI57;A0A1D5QA62	F6QSQ3;H9FZE0;A0A1D5RI57;A0A1D5QA62	F6QSQ3	tr|F6QSQ3|F6QSQ3_MACMU Ezrin OS=Macaca mulatta OX=9544 GN=EZR PE=4 SV=2;tr|H9FZE0|H9FZE0_MACMU Ezrin OS=Macaca mulatta OX=9544 GN=EZR PE=2 SV=1;tr|A0A1D5RI57|A0A1D5RI57_MACMU Ezrin OS=Macaca mulatta OX=9544 GN=EZR PE=4 SV=1;tr|A0A1D5QA62|A0A1D5QA62_MACMU E	EZR	Ezrin	8	4	16.5	69.15	37387000	0	4	4	0	0	0	0	0	0	0	0	0	0	0	3941.7	3195.8	3386	5110.6	6970.8	5445.6	3515.8	3686.9	4740.7	4377.7	3854.2	7972.9	8212.3	7280.8	16059	14450	12573	10462	10989	10673	10853	10180	0	0	0
A0A1D5QAB9;F7GBW1;A0A1D5RG54;F6XMD4	A0A1D5QAB9;F7GBW1;A0A1D5RG54;F6XMD4	A0A5F8A664	tr|A0A1D5QAB9|A0A1D5QAB9_MACMU Peptidylprolyl isomerase OS=Macaca mulatta OX=9544 GN=FKBP1A PE=4 SV=1;tr|F7GBW1|F7GBW1_MACMU Peptidylprolyl isomerase OS=Macaca mulatta OX=9544 PE=4 SV=2;tr|A0A1D5RG54|A0A1D5RG54_MACMU Peptidylprolyl isomerase OS=Macaca mula	FKBP1A	Peptidyl-prolyl cis-trans isomerase	1	1	15.2	10.118	4009000	0	0	1	0	0	0	0	0	0	0	0	0	0	0	0	0	0	0	0	0	0	0	0	0	0	427.27	341.53	291.98	2887.1	2490.6	1283.2	1175.8	1038.2	1652.3	555.63	476.47	0	0	0
A0A1D5QAJ7;F7HBD4;F7EFF6;A0A1D5QVP5;A0A1D5QSF9;A0A1D5Q034	A0A1D5QAJ7;F7HBD4;F7EFF6	F7HBD4	tr|A0A1D5QAJ7|A0A1D5QAJ7_MACMU Uncharacterized protein OS=Macaca mulatta OX=9544 GN=YWHAZ PE=3 SV=1;tr|F7HBD4|F7HBD4_MACMU 14-3-3 protein zeta/delta OS=Macaca mulatta OX=9544 GN=YWHAZ PE=2 SV=1;tr|F7EFF6|F7EFF6_MACMU Uncharacterized protein OS=Macaca mulat	YWHAZ	14-3-3 protein zeta/delta	127	8	45.9	26.144	2261600000	11	11	11	50447	67194	59670	50741	76358	51357	74648	68012	140250	66963	58667	129180	121760	126250	197360	235910	198930	110060	126350	135840	151440	133310	85012	87931	97543	174260	150660	129280	91746	98909	102250	95595	82909	31	31	31
A0A1D5QAK9;F7CQ31;A0A1D5Q0B5	A0A1D5QAK9;F7CQ31;A0A1D5Q0B5	A0A1D5QAK9	tr|A0A1D5QAK9|A0A1D5QAK9_MACMU DS cell adhesion molecule like 1 OS=Macaca mulatta OX=9544 GN=DSCAML1 PE=4 SV=1;tr|F7CQ31|F7CQ31_MACMU DS cell adhesion molecule like 1 OS=Macaca mulatta OX=9544 GN=DSCAML1 PE=4 SV=2;tr|A0A1D5Q0B5|A0A1D5Q0B5_MACMU DS cell adh	DSCAML1	DS cell adhesion molecule like 1	2	2	0.9	230.46	2053400	0	1	1	0	0	0	0	0	0	0	0	0	0	0	381.37	526.74	620.67	644.73	795.58	832.17	924.25	633.86	837.98	969.04	664.32	403.89	675.53	611.59	448.66	747.99	417.78	285.93	490.42	665.62	705.22	342.18	0	0	0
F7HF47;A0A1D5QAN4;A0A1D5QI87;F6WDU0;F6WDU9	F7HF47;A0A1D5QAN4;A0A1D5QI87;F6WDU0;F6WDU9	F7HF47	tr|F7HF47|F7HF47_MACMU Protocadherin 9 OS=Macaca mulatta OX=9544 GN=PCDH9 PE=4 SV=2;tr|A0A1D5QAN4|A0A1D5QAN4_MACMU Protocadherin 9 OS=Macaca mulatta OX=9544 GN=PCDH9 PE=4 SV=1;tr|A0A1D5QI87|A0A1D5QI87_MACMU Protocadherin 9 OS=Macaca mulatta OX=9544 GN=PCDH	PCDH9	Protocadherin 9	50	15	15.8	111.85	385370000	10	13	12	17325	24064	20411	15498	18373	14392	24313	26964	25713	23164	21034	49298	55003	66550	44363	51367	51155	38655	42759	43402	54072	51100	16459	18747	19251	21816	19139	17410	15506	15052	15370	17433	15899	12	12	12
A0A1D5RFU9;F7GNI4;A0A1D5QJM0;A0A1D5QAP4;F7GNI7;A0A1D5R9F4	A0A1D5RFU9;F7GNI4;A0A1D5QJM0;A0A1D5QAP4;F7GNI7;A0A1D5R9F4	A0A1D5RFU9	tr|A0A1D5RFU9|A0A1D5RFU9_MACMU NDRG family member 4 OS=Macaca mulatta OX=9544 GN=NDRG4 PE=4 SV=1;tr|F7GNI4|F7GNI4_MACMU NDRG family member 4 OS=Macaca mulatta OX=9544 GN=NDRG4 PE=4 SV=2;tr|A0A1D5QJM0|A0A1D5QJM0_MACMU NDRG family member 4 OS=Macaca mulatta	LOC712742	NDRG family member 4	1	1	4.1	37.147	11113000	0	1	0	0	0	0	0	0	0	0	0	0	0	0	4998	4923.3	5851	3885.4	4695.3	5043.9	4269.8	3995.1	4066.1	4730.1	5333.3	0	0	0	0	0	0	0	0	0	0	0	0	0	0
A0A1D5QHS8;A0A1D5QAS4;F6R9H5	A0A1D5QHS8;A0A1D5QAS4;F6R9H5	A0A1D5QHS8	tr|A0A1D5QHS8|A0A1D5QHS8_MACMU Trans-golgi network protein 2 OS=Macaca mulatta OX=9544 GN=TGOLN2 PE=4 SV=1;tr|A0A1D5QAS4|A0A1D5QAS4_MACMU Trans-golgi network protein 2 OS=Macaca mulatta OX=9544 GN=TGOLN2 PE=4 SV=1;tr|F6R9H5|F6R9H5_MACMU Trans-golgi network	TGOLN2	Trans-golgi network protein 2	188	31	60.8	45.003	6947600000	24	27	29	149060	211010	194550	150840	188650	144860	230540	265600	243320	200210	187360	339780	391130	376620	232100	268580	224500	245500	264750	220170	323250	294960	248650	310500	342830	253140	234760	168210	239450	240670	164140	244150	223510	51	52	52
A0A1D5RA32;I2CTP4;A0A1D5R4M8;A0A1D5QAT2;A0A1D5RG19	A0A1D5RA32;I2CTP4;A0A1D5R4M8;A0A1D5QAT2;A0A1D5RG19	Q06225	tr|A0A1D5RA32|A0A1D5RA32_MACMU Brain-derived neurotrophic factor OS=Macaca mulatta OX=9544 GN=BDNF PE=3 SV=1;tr|I2CTP4|I2CTP4_MACMU Brain-derived neurotrophic factor OS=Macaca mulatta OX=9544 GN=BDNF PE=2 SV=1;tr|A0A1D5R4M8|A0A1D5R4M8_MACMU Brain-derived n	BDNF	Brain-derived neurotrophic factor (Fragment)	13	3	14.3	22.19	200990000	2	3	3	4016	6832.3	6025.2	4236.3	5189.2	4644.1	6894	9221	8685.6	6870.3	6718.2	15204	17940	25897	12512	15152	17264	9963.5	12476	14594	15199	15003	3657.8	4908.3	4610	3592.2	3448.6	3988.2	2524.7	2671	3038.5	3473	3031.7	2	2	2
F6UEF5;A0A1D5REF5;A0A1D5QAW7;F7G3R3;F7G3L4;F7BG13	F6UEF5;A0A1D5REF5;A0A1D5QAW7;F7G3R3;F7G3L4;F7BG13	F6UEF5	tr|F6UEF5|F6UEF5_MACMU Heterogeneous nuclear ribonucleoprotein F OS=Macaca mulatta OX=9544 GN=HNRNPF PE=2 SV=1;tr|A0A1D5REF5|A0A1D5REF5_MACMU Uncharacterized protein OS=Macaca mulatta OX=9544 PE=4 SV=1;tr|A0A1D5QAW7|A0A1D5QAW7_MACMU Heterogeneous nuclear r	HNRNPF;HNRPH1	Heterogeneous nuclear ribonucleoprotein F	4	1	2.4	45.671	13223000	1	1	1	0	0	0	104.3	184.4	0	188.02	0	225.29	115.36	0	0	0	0	0	0	0	0	0	0	0	0	570.87	763.58	631.29	876.3	1076.8	1072.7	863.88	861.65	905.55	1099.2	722.22	0	0	0
F7BV52;A0A1D5QB22;A0A1D5QFX7	F7BV52;A0A1D5QB22;A0A1D5QFX7	NaN	tr|F7BV52|F7BV52_MACMU Connective tissue growth factor OS=Macaca mulatta OX=9544 GN=CTGF PE=4 SV=2;tr|A0A1D5QB22|A0A1D5QB22_MACMU Connective tissue growth factor OS=Macaca mulatta OX=9544 GN=CTGF PE=4 SV=1;tr|A0A1D5QFX7|A0A1D5QFX7_MACMU Connective tissue g	CTGF		7	4	13.3	37.363	18224000	1	0	4	0	0	0	0	0	0	0	0	0	0	0	0	0	0	0	0	0	0	0	0	0	0	5693.4	6806.5	6408.6	10538	9772.2	9668.1	8142	7810.7	7429.4	7601.5	7488	0	0	0
F6ZFN9;A0A1D5QB51;F6ZFL9;F6ZFQ5	F6ZFN9;A0A1D5QB51;F6ZFL9;F6ZFQ5	F6ZFN9	tr|F6ZFN9|F6ZFN9_MACMU Sushi repeat containing protein, X-linked OS=Macaca mulatta OX=9544 GN=SRPX PE=4 SV=2;tr|A0A1D5QB51|A0A1D5QB51_MACMU Sushi repeat containing protein, X-linked OS=Macaca mulatta OX=9544 GN=SRPX PE=4 SV=1;tr|F6ZFL9|F6ZFL9_MACMU Sushi r	SRPX	Sushi repeat containing protein X-linked	13	4	10.6	41.678	78855000	2	4	3	4372.7	10972	5226.7	5591.3	6701.4	4821.4	7393.4	7557.9	6452.2	5932.1	5936.5	21970	18160	16757	23638	23231	25209	15544	16179	17241	23996	21271	8817	10012	10240	12766	11518	10118	7286.9	6954.1	8132.9	9290.4	8621.6	4	4	4
A0A1D5QBA2;F6RL99;H9H525	A0A1D5QBA2;F6RL99;H9H525	NaN	tr|A0A1D5QBA2|A0A1D5QBA2_MACMU Uncharacterized protein OS=Macaca mulatta OX=9544 GN=LOC721083 PE=4 SV=1;tr|F6RL99|F6RL99_MACMU Uncharacterized protein OS=Macaca mulatta OX=9544 GN=LOC721002 PE=4 SV=2;tr|H9H525|H9H525_MACMU Uncharacterized protein OS=Macaca	LOC720866;LOC721092		9	2	24.4	13.837	287850000	0	2	3	0	0	0	0	0	0	0	0	0	0	0	58420	26745	31266	26046	128180	52936	37083	34995	18924	46380	34938	47208	28366	14448	87128	78536	75812	21463	25806	28361	34796	28795	0	0	0
A0A1D5QBE0;F7EJE5;F7GLH2	A0A1D5QBE0;F7EJE5;F7GLH2	H9EQP8	tr|A0A1D5QBE0|A0A1D5QBE0_MACMU Uncharacterized protein OS=Macaca mulatta OX=9544 GN=HMGB2 PE=4 SV=1;tr|F7EJE5|F7EJE5_MACMU Uncharacterized protein OS=Macaca mulatta OX=9544 GN=HMGB2 PE=4 SV=2;tr|F7GLH2|F7GLH2_MACMU Uncharacterized protein OS=Macaca mulatta	HMGB2	High mobility group box 2	1	1	3.9	23.34	6782100	0	1	0	0	0	0	0	0	0	0	0	0	0	0	4458.2	2622.3	2748.9	3089.3	3253.3	2595.6	3128.2	7926.7	8153.2	3930.8	3493.8	0	0	0	0	0	0	0	0	0	0	0	0	0	0
A0A1D5QBH3;F7GNE5	A0A1D5QBH3;F7GNE5	A0A1D5QBH3	tr|A0A1D5QBH3|A0A1D5QBH3_MACMU Proprotein convertase subtilisin/kexin type 2 OS=Macaca mulatta OX=9544 GN=PCSK2 PE=3 SV=1;tr|F7GNE5|F7GNE5_MACMU Neuroendocrine convertase 2 isoform 1 preproprotein OS=Macaca mulatta OX=9544 GN=PCSK2 PE=2 SV=2	PCSK2	Proprotein convertase subtilisin/kexin type 2	12	4	8.3	66.286	86976000	1	4	3	698.79	1099.4	876.46	838.72	1310.1	642.06	1126.8	1309.5	1259.7	1207.3	1344.6	4146.8	6207.4	6896.2	3856.7	4848.4	4133.1	4502.2	4450.6	5107	4585.5	4403.9	1068.1	1764.4	1635.3	1230.4	1100.1	1078.3	930.02	1000.1	1043.1	1113	979.07	2	2	2
A0A1D5QBH6	A0A1D5QBH6	NaN	tr|A0A1D5QBH6|A0A1D5QBH6_MACMU Uncharacterized protein OS=Macaca mulatta OX=9544 PE=4 SV=1			6	1	6.1	26.43	6416300000	1	1	1	60896	92339	64872	74537	89334	88051	111630	122940	109560	97360	86481	296200	402470	354180	242650	303760	313980	217570	220420	225550	390820	369640	96325	101120	130240	93939	87122	87373	70031	72001	78283	100010	93917	1	1	1
A0A1D5QBI8;F7FFM2;A0A1D5R165	A0A1D5QBI8;F7FFM2;A0A1D5R165	F7FFM2	tr|A0A1D5QBI8|A0A1D5QBI8_MACMU ADAM metallopeptidase with thrombospondin type 1 motif 8 OS=Macaca mulatta OX=9544 GN=ADAMTS8 PE=4 SV=1;tr|F7FFM2|F7FFM2_MACMU ADAM metallopeptidase with thrombospondin type 1 motif 8 OS=Macaca mulatta OX=9544 GN=ADAMTS8 PE=4	ADAMTS8	ADAM metallopeptidase with thrombospondin type 1 motif 8	8	3	3.7	109.18	503170000	1	2	2	1353.6	2117.7	1821	1512.8	2105.5	1620.8	1838.6	2309.6	2123.5	2490.9	1689.3	11374	10390	11300	15198	14061	12679	16021	14205	12306	15461	14413	2335	2439.4	3109.2	3396.6	2898.8	2927.3	2806.1	2746.9	2266.4	3039	2832	1	1	1
A0A1D5QBK7	A0A1D5QBK7	NaN	tr|A0A1D5QBK7|A0A1D5QBK7_MACMU Uncharacterized protein OS=Macaca mulatta OX=9544 GN=HSPA6 PE=3 SV=1			17	1	2.7	44.215	283910000	1	1	1	2573.1	2780.9	2309.5	2420.7	2839.5	2297.3	3329.3	2833.5	3650.4	2373.6	1365.7	6631.9	7064.1	6593.9	9733.6	10041	8382.8	6051.6	6783.7	6751.1	7667.8	6562.4	9283.2	9021.4	9510.7	12351	11450	9989.3	9210.3	9346.6	9015.9	9151	8186.6	4	4	4
A0A1D5QBV5;A0A1D5R236;F6S2B3	A0A1D5QBV5;A0A1D5R236;F6S2B3	A0A1D5QBV5	tr|A0A1D5QBV5|A0A1D5QBV5_MACMU Galactosylgalactosylxylosylprotein 3-beta-glucuronosyltransferase OS=Macaca mulatta OX=9544 GN=B3GAT3 PE=3 SV=1;tr|A0A1D5R236|A0A1D5R236_MACMU Galactosylgalactosylxylosylprotein 3-beta-glucuronosyltransferase OS=Macaca mulatt	B3GAT3	Galactosylgalactosylxylosylprotein 3-beta-glucuronosyltransferase	4	3	9.3	35.452	9203800	0	3	1	0	0	0	0	0	0	0	0	0	0	0	2240	1746.1	2173.1	2416.7	2256.2	1934.5	2202.5	2528.9	2011.8	2553.5	2165.5	0	0	0	0	0	0	0	0	0	0	0	0	0	0
A0A1D5QC07;I0FFY6	A0A1D5QC07;I0FFY6	A0A1D5QC07	tr|A0A1D5QC07|A0A1D5QC07_MACMU Vacuolar protein sorting-associated protein 35 OS=Macaca mulatta OX=9544 GN=VPS35 PE=3 SV=1;tr|I0FFY6|I0FFY6_MACMU Vacuolar protein sorting-associated protein 35 OS=Macaca mulatta OX=9544 GN=VPS35 PE=2 SV=1	VPS35	VPS35 retromer complex component	2	1	1.1	91.575	3085500	0	1	1	0	0	0	0	0	0	0	0	0	0	0	531.85	608.53	232.4	1016	1024.7	927.58	417.22	631	470.71	715.92	810.37	596.14	522.92	336.15	1445.1	1201.2	1074.5	654.65	737.81	872.4	625.91	594.59	0	0	0
A0A1D5QC79;F6QEW6;F6QEE2	A0A1D5QC79;F6QEW6;F6QEE2	A0A1D5QC79	tr|A0A1D5QC79|A0A1D5QC79_MACMU Chitinase domain containing 1 OS=Macaca mulatta OX=9544 GN=CHID1 PE=4 SV=1;tr|F6QEW6|F6QEW6_MACMU Chitinase domain containing 1 OS=Macaca mulatta OX=9544 GN=CHID1 PE=2 SV=2;tr|F6QEE2|F6QEE2_MACMU Chitinase domain containing 1	CHID1	Chitinase domain containing 1	4	2	5.2	41.668	5059600	0	2	1	0	0	0	0	0	0	0	0	0	0	0	939.5	844.21	754.79	1637.2	1079.6	1017.6	1342.8	1326.5	1116.2	1141.3	1076.4	1547.5	1822.4	1875.5	2888.1	2373.9	2027.8	2518.3	2399.7	2174.5	2091.9	1781.4	0	0	0
A0A1D5RC34;F6U4R3;A0A1D5QCB9	A0A1D5RC34;F6U4R3;A0A1D5QCB9	A0A1D5RC34	tr|A0A1D5RC34|A0A1D5RC34_MACMU Olfactomedin 2 OS=Macaca mulatta OX=9544 GN=OLFM2 PE=4 SV=1;tr|F6U4R3|F6U4R3_MACMU Noelin-2 OS=Macaca mulatta OX=9544 GN=OLFM2 PE=2 SV=1;tr|A0A1D5QCB9|A0A1D5QCB9_MACMU Olfactomedin 2 OS=Macaca mulatta OX=9544 GN=OLFM2 PE=4 SV	OLFM2	Olfactomedin 2	3	3	6	50.679	5072800	0	2	1	0	0	0	0	0	0	0	0	0	0	0	0	0	0	0	0	0	0	0	0	0	0	1792.6	1902.4	2005.6	2470.8	2015.6	2530.7	2139	2001.7	1905.4	2122.6	1797.8	0	0	0
A0A1D5QCC0	A0A1D5QCC0	A0A1D5QCC0	tr|A0A1D5QCC0|A0A1D5QCC0_MACMU Uncharacterized protein OS=Macaca mulatta OX=9544 GN=LOC714514 PE=4 SV=1	LOC714514	Uncharacterized protein	122	33	19.8	186.12	1514400000	18	27	26	33766	44507	36326	95974	100860	80545	56530	54716	43321	64378	59833	81688	65958	66585	149320	131570	122880	226540	217090	172450	159690	140980	76250	82921	71904	194380	155250	141350	237790	224580	203160	150220	135240	20	21	21
A0A1D5QCE5;F7EMJ2	A0A1D5QCE5;F7EMJ2	H9G0X2	tr|A0A1D5QCE5|A0A1D5QCE5_MACMU Semaphorin-7A precursor OS=Macaca mulatta OX=9544 GN=SEMA7A PE=3 SV=1;tr|F7EMJ2|F7EMJ2_MACMU Semaphorin-7A precursor OS=Macaca mulatta OX=9544 GN=SEMA7A PE=3 SV=2	SEMA7A	Semaphorin 7A	72	9	23	57.176	2733800000	9	7	8	30543	42485	38704	31445	35613	32339	50307	60239	52834	46224	39534	69527	78956	97507	74269	84133	77610	66968	65644	76785	79649	74669	105460	128960	141800	142450	126130	111570	119520	114400	117310	105460	99119	18	18	19
A0A1D5QCF7;F7HGP1;F7HGJ6;F7HGJ2;F7HGP0	A0A1D5QCF7;F7HGP1;F7HGJ6;F7HGJ2;F7HGP0	A0A1D5QCF7	tr|A0A1D5QCF7|A0A1D5QCF7_MACMU TNFSF12-TNFSF13 readthrough OS=Macaca mulatta OX=9544 GN=TNFSF13 PE=3 SV=1;tr|F7HGP1|F7HGP1_MACMU TNFSF12-TNFSF13 readthrough OS=Macaca mulatta OX=9544 GN=TNFSF13 PE=3 SV=1;tr|F7HGJ6|F7HGJ6_MACMU TNFSF12-TNFSF13 readthrough O	TNFSF12-TNFSF13	Tumor necrosis factor (ligand) superfamily, member 12	3	1	4.5	24.438	13457000	1	1	1	0	0	0	0	0	0	0	0	0	0	0	0	0	0	0	0	0	0	0	0	0	0	0	0	0	0	0	0	0	0	0	0	0	0	0	0
A0A1D5QTC6;A0A1D5QCN9;F7H503;A0A1D5RDD4	A0A1D5QTC6;A0A1D5QCN9;F7H503;A0A1D5RDD4	A0A1D5QCN9	tr|A0A1D5QTC6|A0A1D5QTC6_MACMU Scavenger receptor class B member 2 OS=Macaca mulatta OX=9544 GN=SCARB2 PE=3 SV=1;tr|A0A1D5QCN9|A0A1D5QCN9_MACMU Scavenger receptor class B member 2 OS=Macaca mulatta OX=9544 GN=SCARB2 PE=3 SV=1;tr|F7H503|F7H503_MACMU Scaveng	SCARB2	Scavenger receptor class B member 2	2	1	2.4	37.745	0	1	1	0	0	0	0	0	0	0	0	0	0	0	0	0	0	0	0	0	0	0	0	0	0	0	0	0	0	0	0	0	0	0	0	0	0	0	0	0
A0A1D5QZN5;F7GXV4;A0A1D5QCT7	A0A1D5QZN5;F7GXV4;A0A1D5QCT7	A0A1D5QCT7	tr|A0A1D5QZN5|A0A1D5QZN5_MACMU Collagen type V alpha 1 chain OS=Macaca mulatta OX=9544 GN=COL5A1 PE=4 SV=1;tr|F7GXV4|F7GXV4_MACMU Collagen type V alpha 1 chain OS=Macaca mulatta OX=9544 GN=COL5A1 PE=4 SV=2;tr|A0A1D5QCT7|A0A1D5QCT7_MACMU Collagen type V alp	COL5A1	Collagen type V alpha 1 chain	29	5	2.8	179.96	348050000	4	3	5	7581.2	9917.8	7513.4	7688.7	8001	6751.3	8992.9	9530.3	6485	7369.6	7536.5	8662.2	6540.9	6325.3	29169	25678	24156	6887.1	7155.9	7175.9	16808	15327	17435	19620	16379	106810	83959	64547	18408	21043	18713	38208	34963	6	6	6
A0A1D5QCX5;F6V7P3;CON__P04258	A0A1D5QCX5;F6V7P3	F6V7P3	tr|A0A1D5QCX5|A0A1D5QCX5_MACMU Collagen alpha-1(III) chain precursor OS=Macaca mulatta OX=9544 GN=COL3A1 PE=4 SV=1;tr|F6V7P3|F6V7P3_MACMU Collagen alpha-1(III) chain precursor OS=Macaca mulatta OX=9544 GN=COL3A1 PE=4 SV=2	COL3A1	Collagen type III alpha 1 chain	72	2	11.8	116.08	2251100000	11	9	9	74813	100440	90767	85942	93512	77104	100900	92432	84155	72665	66121	94763	71296	71596	207540	216950	232110	83534	80458	105020	163520	153280	54206	53606	55715	162840	149340	142250	56642	56104	58522	87428	82293	21	21	21
A0A1D5QD17;F7HHM2;Q3I226;A0A1D5QGH2;F6TS20;A0A1D5Q5I9	A0A1D5QD17;F7HHM2;Q3I226;A0A1D5QGH2;F6TS20	A0A1D5QD17	tr|A0A1D5QD17|A0A1D5QD17_MACMU Acyl-CoA-binding protein isoform 3 OS=Macaca mulatta OX=9544 GN=DBI PE=2 SV=1;tr|F7HHM2|F7HHM2_MACMU Diazepam binding inhibitor, acyl-CoA binding protein OS=Macaca mulatta OX=9544 GN=DBI PE=4 SV=1;tr|Q3I226|Q3I226_MACMU Diaze	DBI	Acyl-CoA-binding protein isoform 3	26	5	66.7	10.039	332600000	3	5	4	14320	17693	17578	20206	22350	22803	20709	23744	19596	17472	16920	34427	29517	26104	44802	49873	46547	28124	29363	29850	36399	35143	21533	22910	22805	44589	38974	32824	21149	25204	24732	23997	21769	7	7	7
A0A1D5QD20;F6WF14;A0A1D5R0L5	A0A1D5QD20;F6WF14;A0A1D5R0L5	A0A1D5QD20	tr|A0A1D5QD20|A0A1D5QD20_MACMU von Willebrand factor precursor OS=Macaca mulatta OX=9544 GN=VWF PE=4 SV=1;tr|F6WF14|F6WF14_MACMU von Willebrand factor precursor OS=Macaca mulatta OX=9544 GN=VWF PE=4 SV=2;tr|A0A1D5R0L5|A0A1D5R0L5_MACMU von Willebrand factor	VWF	von Willebrand factor	4	3	1	306.39	5511000	1	2	1	330.59	508.6	779.3	179.26	319.63	314.61	386.35	582.92	401.51	317.98	488.07	1553.9	1832.3	1994.3	1571.8	1863.9	1433.1	1404.1	1984.3	2141.7	1736.7	1795.3	0	0	0	0	0	0	0	0	0	0	0	1	1	1
A0A1D5QD91;F7ETD0;A0A1D5QP41;A0A1D5QZ25;A0A1D5RBN7	A0A1D5QD91;F7ETD0;A0A1D5QP41	A0A1D5QD91	tr|A0A1D5QD91|A0A1D5QD91_MACMU ATP synthase subunit alpha OS=Macaca mulatta OX=9544 GN=ATP5F1A PE=3 SV=1;tr|F7ETD0|F7ETD0_MACMU ATP synthase subunit alpha OS=Macaca mulatta OX=9544 GN=ATP5F1A PE=2 SV=1;tr|A0A1D5QP41|A0A1D5QP41_MACMU ATP synthase subunit al	ATP5A1	ATP synthase subunit alpha	6	3	6.1	58.317	16907000	1	0	2	270.31	373.65	414.98	529.27	781.02	509.96	700.47	442.63	537.59	772.11	447.76	0	0	0	0	0	0	0	0	0	0	0	2304	2572.4	2252.2	3539.5	2800.7	2513.2	3312.3	2799.8	3494.9	3029	1321.3	1	1	1
A0A1D5QDK8;A0A1D5R424;F7B7D7;F7B708;A0A1D5R5P8;A0A1D5R888;A0A1D5QVD9;A0A1D5QCJ2;A0A1D5QQ55;F6ZNI7;REV__F7HTB8;REV__A0A1D5QZ94;REV__A0A1D5RA14;H9ENN2;F7HRA5	A0A1D5QDK8;A0A1D5R424;F7B7D7;F7B708;A0A1D5R5P8	F7B7D7	tr|A0A1D5QDK8|A0A1D5QDK8_MACMU Myosin heavy chain 9 OS=Macaca mulatta OX=9544 GN=MYH9 PE=3 SV=1;tr|A0A1D5R424|A0A1D5R424_MACMU Myosin heavy chain 9 OS=Macaca mulatta OX=9544 GN=MYH9 PE=3 SV=1;tr|F7B7D7|F7B7D7_MACMU Myosin heavy chain 9 OS=Macaca mulatta OX	MYH9	Myosin heavy chain 9	43	13	8.2	219.91	111920000	11	15	6	4334.1	5147.3	5378.9	6373.1	10852	6678.1	11088	7514.7	19891	7723.5	5816.1	15973	11769	10596	14651	19550	15218	15274	22449	22543	17746	14334	4299.2	2849.1	3123.7	4795.8	4270.9	3570.1	5633.7	6392.6	6498.6	3993.4	3801.7	8	10	10
A0A1D5QDN9;A0A1D5QKL2;A0A1D5RDB7;A0A1D5QLJ7;A0A1D5R419;A0A1D5RA90	A0A1D5QDN9;A0A1D5QKL2;A0A1D5RDB7;A0A1D5QLJ7;A0A1D5R419	A0A1D5QDN9	tr|A0A1D5QDN9|A0A1D5QDN9_MACMU Reelin OS=Macaca mulatta OX=9544 GN=RELN PE=4 SV=1;tr|A0A1D5QKL2|A0A1D5QKL2_MACMU Reelin OS=Macaca mulatta OX=9544 GN=RELN PE=4 SV=1;tr|A0A1D5RDB7|A0A1D5RDB7_MACMU Reelin OS=Macaca mulatta OX=9544 GN=RELN PE=4 SV=1;tr|A0A1D5Q	RELN	Reelin	318	49	14.8	379.44	9573800000	32	38	45	141400	173040	158090	121970	143960	118630	161880	169830	139230	138880	130490	334510	265800	244850	443480	466910	457290	336420	333460	371270	417170	391910	325450	338000	334220	521440	459480	408110	365080	367780	356710	360070	328810	63	63	62
F7HR46;A0A1D5QDQ9	F7HR46;A0A1D5QDQ9	F7HR46	tr|F7HR46|F7HR46_MACMU Proteasome subunit beta type OS=Macaca mulatta OX=9544 GN=PSMB6 PE=3 SV=2;tr|A0A1D5QDQ9|A0A1D5QDQ9_MACMU Proteasome subunit beta type OS=Macaca mulatta OX=9544 GN=PSMB6 PE=3 SV=1	PSMB6	Proteasome subunit beta type	3	1	4.5	25.764	2913500	1	1	1	0	0	0	0	0	0	0	0	0	0	0	0	0	0	0	0	0	0	0	0	0	0	0	0	0	0	0	0	0	0	0	0	0	0	0	0
A0A1D5QDR4;A0A1D5QPI6	A0A1D5QDR4;A0A1D5QPI6	A0A1D5QDR4	tr|A0A1D5QDR4|A0A1D5QDR4_MACMU Glial fibrillary acidic protein OS=Macaca mulatta OX=9544 GN=GFAP PE=3 SV=1;tr|A0A1D5QPI6|A0A1D5QPI6_MACMU Glial fibrillary acidic protein OS=Macaca mulatta OX=9544 GN=GFAP PE=3 SV=1	GFAP	Glial fibrillary acidic protein	5	1	14.2	49.722	9939300	1	3	1	0	0	0	0	0	0	0	0	0	0	0	584.42	759.83	813.84	1654	1711.3	1398.3	1180.1	1315.8	1105	1514.4	1262.1	0	0	0	0	0	0	0	0	0	0	0	0	0	0
I0FW14;A0A1D5QE04;H9YUP4;A0A1D5QQQ6;A0A1D5QZP3;A0A1D5RC86	I0FW14;A0A1D5QE04;H9YUP4;A0A1D5QQQ6;A0A1D5QZP3	I0FW14	tr|I0FW14|I0FW14_MACMU Actinin alpha 1 OS=Macaca mulatta OX=9544 GN=ACTN1 PE=2 SV=1;tr|A0A1D5QE04|A0A1D5QE04_MACMU Actinin alpha 1 OS=Macaca mulatta OX=9544 GN=ACTN1 PE=4 SV=1;tr|H9YUP4|H9YUP4_MACMU Actinin alpha 1 OS=Macaca mulatta OX=9544 GN=ACTN1 PE=2 S	ACTN1	Actinin alpha 1	3	2	4.8	102.68	8359800	1	1	1	588.13	667.98	536.84	684.85	785.22	541.12	808.18	658.38	1240	435.3	590.56	233.47	142.58	191.51	371.54	384.01	378.6	197.32	221.42	256.14	279.84	297.24	557.32	487.31	511.37	1338.6	879.54	911.6	986.4	1095.8	772.11	816.05	817.28	1	1	1
A0A1D5QE17;F6TSU2	A0A1D5QE17;F6TSU2	F6TSU2	tr|A0A1D5QE17|A0A1D5QE17_MACMU Protein tyrosine phosphatase, receptor type J OS=Macaca mulatta OX=9544 GN=PTPRJ PE=4 SV=1;tr|F6TSU2|F6TSU2_MACMU Protein tyrosine phosphatase, receptor type J OS=Macaca mulatta OX=9544 GN=PTPRJ PE=4 SV=2	LOC100429793	Protein-tyrosine-phosphatase	2	1	1.1	142.64	1775600	0	1	1	0	0	0	0	0	0	0	0	0	0	0	0	0	0	0	0	0	0	0	0	0	0	306.79	386.41	432.18	329.14	196.67	221.62	513.03	202.13	463.74	165.97	314.03	0	0	0
F6T373;A0A1D5QEF9	F6T373;A0A1D5QEF9	A0A1D5QEF9	tr|F6T373|F6T373_MACMU Carboxypeptidase A4 OS=Macaca mulatta OX=9544 GN=CPA4 PE=4 SV=2;tr|A0A1D5QEF9|A0A1D5QEF9_MACMU Carboxypeptidase A4 OS=Macaca mulatta OX=9544 GN=CPA4 PE=4 SV=1	CPA4	Carboxypeptidase A4	3	2	5.7	35.697	4230600	2	0	1	664.45	1257	1299.8	1348.3	1719.6	1157.6	2818.3	2547.9	4915.4	1853.3	1597.1	0	0	0	0	0	0	0	0	0	0	0	0	0	0	0	0	0	0	0	0	0	0	2	2	2
A0A1D5QEI9;F6PPA4;F6PP96	A0A1D5QEI9;F6PPA4;F6PP96	A0A1D5QEI9	tr|A0A1D5QEI9|A0A1D5QEI9_MACMU Collagen type XV alpha 1 chain OS=Macaca mulatta OX=9544 GN=COL15A1 PE=4 SV=1;tr|F6PPA4|F6PPA4_MACMU Collagen type XV alpha 1 chain OS=Macaca mulatta OX=9544 GN=COL15A1 PE=4 SV=2;tr|F6PP96|F6PP96_MACMU Collagen type XV alpha	COL15A1	Collagen type XV alpha 1 chain	16	8	7.4	141.79	92096000	3	6	5	6959.4	10008	7534.4	7092.9	7129.7	5910.3	8260.3	8598.4	6800.5	7566	6764.6	5549.2	4838.2	4885.4	8704.2	8603.3	8572.3	5328.6	6930.6	5804.5	9492.9	8326.2	3130.9	3404	2675.1	7757.3	6465	5530.2	3884.6	4014.6	3517.5	4843.2	4160.6	3	3	3
F6YZU2;F7A0D0;A0A1D5QEN6;F7A0C0	F6YZU2;F7A0D0;A0A1D5QEN6;F7A0C0	F6YZU2	tr|F6YZU2|F6YZU2_MACMU Caspase 1 OS=Macaca mulatta OX=9544 GN=CASP1 PE=4 SV=2;tr|F7A0D0|F7A0D0_MACMU Caspase 1 OS=Macaca mulatta OX=9544 GN=CASP1 PE=3 SV=2;tr|A0A1D5QEN6|A0A1D5QEN6_MACMU Caspase 1 OS=Macaca mulatta OX=9544 GN=CASP1 PE=3 SV=1;tr|F7A0C0|F7A0	CASP1;CARD17	CARD domain-containing protein	2	1	4.1	22.108	5725500	0	1	1	0	0	0	0	0	0	0	0	0	0	0	0	0	0	0	0	0	0	0	0	0	0	1678.4	1791.2	1426.9	4075.7	3620.9	3304.7	2291.2	2055.6	2489.7	2634.2	2019.6	0	0	0
A0A1D5RHN2;A0A1D5QLP0;A0A1D5QES5;A0A1D5R528;A0A1D5Q901;F7GP69;F7GP66	A0A1D5RHN2;A0A1D5QLP0;A0A1D5QES5;A0A1D5R528	A0A1D5RHN2	tr|A0A1D5RHN2|A0A1D5RHN2_MACMU Amine oxidase OS=Macaca mulatta OX=9544 GN=LOC708053 PE=3 SV=1;tr|A0A1D5QLP0|A0A1D5QLP0_MACMU Amine oxidase OS=Macaca mulatta OX=9544 GN=LOC708053 PE=3 SV=1;tr|A0A1D5QES5|A0A1D5QES5_MACMU Amine oxidase OS=Macaca mulatta OX=95	AOC3	Amine oxidase	18	5	7.6	83.823	213820000	3	4	5	0	0	0	547.63	392.6	128.54	322.64	169.34	183.64	181.98	0	4988.2	5199.7	4546.6	12782	10854	10476	14715	13527	12101	11707	10850	3012.9	3223.1	2898.7	11684	10569	8012.3	12927	12208	11306	7092.6	6326.7	0	0	0
F7G7Z3;A0A1D5QEU0;F6XXY6;F6XXZ7;A0A1D5RIL1	F7G7Z3;A0A1D5QEU0;F6XXY6;F6XXZ7;A0A1D5RIL1	A0A1D5RIL1	tr|F7G7Z3|F7G7Z3_MACMU Heterogeneous nuclear ribonucleoprotein A/B OS=Macaca mulatta OX=9544 GN=HNRNPAB PE=4 SV=2;tr|A0A1D5QEU0|A0A1D5QEU0_MACMU Heterogeneous nuclear ribonucleoprotein A/B OS=Macaca mulatta OX=9544 GN=HNRNPAB PE=4 SV=1;tr|F6XXY6|F6XXY6_MAC	HNRNPAB	Heteroous nuclear ribonucleoprotein A/B	1	1	7.5	20.937	1124800	0	1	0	0	0	0	0	0	0	0	0	0	0	0	894.95	554.66	695.36	756.14	706.19	644.04	483.32	663.54	520.92	759.53	829.96	0	0	0	0	0	0	0	0	0	0	0	0	0	0
A0A1D5QEU7	A0A1D5QEU7	A0A1D5QEU7	tr|A0A1D5QEU7|A0A1D5QEU7_MACMU Uncharacterized protein OS=Macaca mulatta OX=9544 GN=LOC720619 PE=3 SV=1		SERPIN domain-containing protein	5	1	2	43.878	11917000	1	1	1	205.69	169.74	74.762	498.04	548.88	395.73	274.43	289.19	197.06	244.63	278.2	146.52	135.66	112.8	286.32	266.4	200.12	241.72	375.58	328.21	200.51	208.3	194.33	281.73	233.35	457.59	288.96	378.18	359.08	285.77	292.91	275.31	159.22	1	1	1
F7GXZ2;F7GXZ0;F7GXY8;F7CI13;A0A1D5QF06;F7CI19	F7GXZ2;F7GXZ0;F7GXY8;F7CI13;A0A1D5QF06;F7CI19	F7GXZ2	tr|F7GXZ2|F7GXZ2_MACMU Myelin-oligodendrocyte glycoprotein OS=Macaca mulatta OX=9544 GN=MOG PE=3 SV=2;tr|F7GXZ0|F7GXZ0_MACMU Myelin-oligodendrocyte glycoprotein OS=Macaca mulatta OX=9544 GN=MOG PE=3 SV=2;tr|F7GXY8|F7GXY8_MACMU Myelin-oligodendrocyte glycop	MOG	Myelin-oligodendrocyte glycoprotein	8	4	18.9	23.305	48879000	3	2	3	542.93	804.47	595.97	431.33	746.91	467.46	1039.4	1204	786.15	777.91	764.14	1985.1	2193.8	2531.9	2876.1	4732.8	2492.8	2658.1	2927.9	3047	2488.7	2479.7	2491.7	3340.1	3292	2211.5	2714.9	2171.9	2897.7	3602.3	2873.9	3171.6	2423.4	1	1	1
A0A1D5QF45	A0A1D5QF45	A0A1D5QF45	tr|A0A1D5QF45|A0A1D5QF45_MACMU PZP, alpha-2-macroglobulin like OS=Macaca mulatta OX=9544 GN=PZP PE=4 SV=1	PZP	PZP alpha-2-macroglobulin like	37	11	12.2	163.94	292660000	5	9	10	3519.8	5109.5	2958.9	7829.1	7324	5643.4	5059.2	4529.2	3294.5	6117	5750	23947	19004	19226	75511	52986	50164	50999	52019	45830	46956	43819	12441	12816	10578	51080	37665	33934	32936	31308	29981	26401	24553	3	3	3
A0A1D5QF46;A0A1D5QGL0;A0A1D5QGP2	A0A1D5QF46;A0A1D5QGL0	A0A1D5QF46	tr|A0A1D5QF46|A0A1D5QF46_MACMU Carboxypeptidase D OS=Macaca mulatta OX=9544 GN=CPD PE=4 SV=1;tr|A0A1D5QGL0|A0A1D5QGL0_MACMU Carboxypeptidase D OS=Macaca mulatta OX=9544 GN=CPD PE=4 SV=1	CPD	Carboxypeptidase D	20	7	5.8	152.18	86914000	3	4	7	7996	11146	9397.6	11074	13604	11548	13924	15726	12359	13002	11533	7759.9	8246.7	8515.2	9573.6	9077.7	9835	10657	10066	10323	11418	9817.2	8005.7	10068	9811.2	14114	11140	10052	12604	12385	11546	11739	9400	4	4	4
A0A1D5QJ00;A0A1D5QFJ7;A0A1D5QL51;H9EQI5	A0A1D5QJ00;A0A1D5QFJ7;A0A1D5QL51;H9EQI5	A0A1D5QFJ7	tr|A0A1D5QJ00|A0A1D5QJ00_MACMU ADAM metallopeptidase domain 10 OS=Macaca mulatta OX=9544 GN=ADAM10 PE=4 SV=1;tr|A0A1D5QFJ7|A0A1D5QFJ7_MACMU ADAM metallopeptidase domain 10 OS=Macaca mulatta OX=9544 GN=ADAM10 PE=4 SV=1;tr|A0A1D5QL51|A0A1D5QL51_MACMU ADAM me	ADAM10	Disintegrin and metalloproteinase domain-containing protein 10	10	4	13.2	36.894	103710000	2	1	4	1748.8	2087.5	1838.2	1234.7	1691.4	909.88	2291.7	2173.7	1529.4	1394	1578.3	3647.6	3536.2	3134.5	3632	4248.1	4255.4	3197.4	3511.2	3673.5	3833.9	3816.9	1586.4	2189	2156.7	2169.7	1900.3	1585.6	1657.9	1711.1	1952.9	1720.7	1553.5	1	1	1
A0A1D5QY56;A0A1D5QFL9;F7ALI1	A0A1D5QY56;A0A1D5QFL9;F7ALI1	H9FP10	tr|A0A1D5QY56|A0A1D5QY56_MACMU Complexin-1 OS=Macaca mulatta OX=9544 GN=CPLX1 PE=4 SV=1;tr|A0A1D5QFL9|A0A1D5QFL9_MACMU Complexin-1 OS=Macaca mulatta OX=9544 GN=CPLX1 PE=4 SV=1;tr|F7ALI1|F7ALI1_MACMU Complexin-1 OS=Macaca mulatta OX=9544 GN=CPLX1 PE=4 SV=2	CPLX1	Complexin-1	1	1	17.7	12.525	1493000	0	1	0	0	0	0	0	0	0	0	0	0	0	0	596.57	806.72	1154.4	729.02	675.92	774.96	802.43	643.12	757.59	972.16	638.4	0	0	0	0	0	0	0	0	0	0	0	0	0	0
A0A1D5QFS1;F7GPK0;F7HHH2	A0A1D5QFS1;F7GPK0;F7HHH2	F7GPK0	tr|A0A1D5QFS1|A0A1D5QFS1_MACMU Complement C1q-like protein 3 precursor OS=Macaca mulatta OX=9544 GN=C1QL3 PE=4 SV=1;tr|F7GPK0|F7GPK0_MACMU Complement C1q-like protein 3 precursor OS=Macaca mulatta OX=9544 GN=C1QL3 PE=2 SV=1;tr|F7HHH2|F7HHH2_MACMU Complemen	C1QL3;C1QL2	Complement C1q like 3	3	1	8.3	23.041	5939800	1	1	1	422.47	691.1	480.16	429.25	668.85	381.72	842.65	791.12	720.23	825.77	455.64	785.28	567.61	861.47	850.1	1086.8	724.18	954.08	873.92	766.66	931.35	793.47	876.23	702.99	907.94	755.86	563.76	758.85	816.81	551.6	776.46	697.07	764.33	1	1	1
A0A1D5QNF5;A0A1D5QFS3;F7HI65;F7HIS3;A0A1D5QU79	A0A1D5QNF5;A0A1D5QFS3;F7HI65;F7HIS3;A0A1D5QU79	A0A1D5QNF5	tr|A0A1D5QNF5|A0A1D5QNF5_MACMU Unc-5 netrin receptor C OS=Macaca mulatta OX=9544 GN=UNC5C PE=4 SV=1;tr|A0A1D5QFS3|A0A1D5QFS3_MACMU Unc-5 netrin receptor C OS=Macaca mulatta OX=9544 GN=UNC5C PE=4 SV=1;tr|F7HI65|F7HI65_MACMU Unc-5 netrin receptor C OS=Macaca	UNC5C	Unc-5 netrin receptor C	16	7	21.5	29.342	64006000	2	5	6	463.83	703.55	772.81	635.75	694.69	433.58	751.74	765.7	785.57	781.08	946.41	4628.3	5613.1	5462.8	4591.3	5480.7	5661.3	3917.9	4547.2	4336.1	5791.4	5785.1	6776.4	7054	8135.3	10489	9109	7446.6	7104.7	7557	6720.3	7780.4	6661.9	1	1	1
A0A1D5QFU0;A0A1D5R3E3;F6UNH0;F7HD17;H9H5T8;F7GTM2;F6RVX2;H9H569;F7H5Y1;A0A1D5Q5X7;A0A1D5RH58;A0A1D5RB30	A0A1D5QFU0;A0A1D5R3E3;F6UNH0;F7HD17;H9H5T8;F7GTM2;F6RVX2;H9H569	A0A1D5QFU0	tr|A0A1D5QFU0|A0A1D5QFU0_MACMU Uncharacterized protein OS=Macaca mulatta OX=9544 PE=4 SV=1;tr|A0A1D5R3E3|A0A1D5R3E3_MACMU Uncharacterized protein OS=Macaca mulatta OX=9544 PE=4 SV=1;tr|F6UNH0|F6UNH0_MACMU Uncharacterized protein OS=Macaca mulatta OX=9544 P		Ig-like domain-containing protein	47	1	25.4	14.578	7426900000	1	4	4	5761.6	7726.1	6131	20188	21068	14946	9939.2	8535	6436.5	12302	12137	34941	26918	30053	56621	52700	53429	37203	32093	28406	39034	38175	51187	46332	42603	116690	94295	81794	54744	53614	45904	54059	51401	9	10	10
A0A1D5QFX9;F6UFK3	A0A1D5QFX9;F6UFK3	F6UFK3	tr|A0A1D5QFX9|A0A1D5QFX9_MACMU Kunitz-type protease inhibitor 2 precursor OS=Macaca mulatta OX=9544 GN=SPINT2 PE=4 SV=1;tr|F6UFK3|F6UFK3_MACMU Kunitz-type protease inhibitor 2 precursor OS=Macaca mulatta OX=9544 GN=SPINT2 PE=4 SV=2	SPINT2	Serine peptidase inhibitor, Kunitz type 2	7	1	6.2	21.752	189250000	1	1	1	3150	4956.4	4822.6	3815.2	3896.6	3591.5	4998.2	5667.7	5214.1	5285.8	3837	15584	19868	22330	13103	15137	14019	11890	12774	13403	17482	14824	18693	21586	22645	19280	17147	15643	15519	15507	13886	17699	16462	2	2	2
A0A1D5QFY7;F7BB96	A0A1D5QFY7;F7BB96	A0A1D5QFY7	tr|A0A1D5QFY7|A0A1D5QFY7_MACMU Galactosylgalactosylxylosylprotein 3-beta-glucuronosyltransferase OS=Macaca mulatta OX=9544 GN=B3GAT1 PE=3 SV=1;tr|F7BB96|F7BB96_MACMU Galactosylgalactosylxylosylprotein 3-beta-glucuronosyltransferase OS=Macaca mulatta OX=954	B3GAT1	Galactosylgalactosylxylosylprotein 3-beta-glucuronosyltransferase	1	1	7.9	31.817	0	0	1	0	0	0	0	0	0	0	0	0	0	0	0	0	0	0	0	0	0	0	0	0	0	0	0	0	0	0	0	0	0	0	0	0	0	0	0	0
G7NEA1;A0A1D5QG46	G7NEA1;A0A1D5QG46	G7NEA1	tr|G7NEA1|G7NEA1_MACMU RELT, TNF receptor OS=Macaca mulatta OX=9544 GN=RELT PE=2 SV=1;tr|A0A1D5QG46|A0A1D5QG46_MACMU RELT, TNF receptor OS=Macaca mulatta OX=9544 GN=RELT PE=4 SV=1	RELT	RELT TNF receptor	2	1	3.5	45.88	1833100	0	1	1	0	0	0	0	0	0	0	0	0	0	0	0	0	0	0	0	0	0	0	0	0	0	0	0	0	0	0	0	0	0	0	0	0	0	0	0
A0A1D5QG77;A0A1D5R0L1;A0A1D5RDR8;F7GZC7	A0A1D5QG77;A0A1D5R0L1;A0A1D5RDR8;F7GZC7	A0A1D5RDR8	tr|A0A1D5QG77|A0A1D5QG77_MACMU Ephrin A5 OS=Macaca mulatta OX=9544 GN=EFNA5 PE=3 SV=1;tr|A0A1D5R0L1|A0A1D5R0L1_MACMU Ephrin A5 OS=Macaca mulatta OX=9544 GN=EFNA5 PE=3 SV=1;tr|A0A1D5RDR8|A0A1D5RDR8_MACMU Ephrin A5 OS=Macaca mulatta OX=9544 GN=EFNA5 PE=3 SV=	EFNA5	Ephrin A5	2	1	7.4	21.709	3668100	0	1	1	0	0	0	0	0	0	0	0	0	0	0	793.05	1165.5	1126.3	674.56	854.5	645.43	641.59	614.28	658.96	922.16	842.5	438.19	636.38	503.95	715.39	420.82	442.51	259.73	430.06	404.77	464.66	344.89	0	0	0
A0A1D5QSR8;A0A1D5QG79	A0A1D5QSR8;A0A1D5QG79	A0A1D5QG79	tr|A0A1D5QSR8|A0A1D5QSR8_MACMU Matrix Gla protein OS=Macaca mulatta OX=9544 GN=MGP PE=3 SV=1;tr|A0A1D5QG79|A0A1D5QG79_MACMU Osteocalcin OS=Macaca mulatta OX=9544 GN=MGP PE=3 SV=1	MGP	Matrix Gla protein	30	3	25.5	11.793	2788700000	3	3	3	11719	14669	14324	13002	14886	14326	14988	20473	14529	13581	12888	48015	44345	49668	73003	78290	79272	50259	49483	58463	58854	54144	48281	58665	54213	106680	97343	79733	57153	64736	74020	54914	49382	7	7	7
A0A1D5QGD2;G7N7V5;A0A1D5QF71	A0A1D5QGD2;G7N7V5;A0A1D5QF71	G7N7V5	tr|A0A1D5QGD2|A0A1D5QGD2_MACMU RAB7A, member RAS oncogene family OS=Macaca mulatta OX=9544 GN=RAB7A PE=4 SV=1;tr|G7N7V5|G7N7V5_MACMU RAB7A, member RAS oncogene family OS=Macaca mulatta OX=9544 GN=RAB7A PE=2 SV=1;tr|A0A1D5QF71|A0A1D5QF71_MACMU RAB7A, member	RAB7A	RAB7A, member RAS onco family	8	3	23.9	15.138	16410000	0	3	3	0	0	0	0	0	0	0	0	0	0	0	1162.7	877.16	1044.5	778.02	1509.9	668.53	693.38	816.72	727.89	939.82	1129	862.42	1303.6	1096.2	1429.6	1171.1	649.06	810.18	965.1	1096.9	804.3	785.56	0	0	0
F7H6Y5;A0A1D5QGI7;A0A1D5RJY6;A0A1D5QM72	F7H6Y5;A0A1D5QGI7;A0A1D5RJY6;A0A1D5QM72	F7H6Y5	tr|F7H6Y5|F7H6Y5_MACMU Hypoxanthine phosphoribosyltransferase OS=Macaca mulatta OX=9544 GN=HPRT1 PE=3 SV=2;tr|A0A1D5QGI7|A0A1D5QGI7_MACMU Hypoxanthine phosphoribosyltransferase OS=Macaca mulatta OX=9544 GN=HPRT1 PE=3 SV=1;tr|A0A1D5RJY6|A0A1D5RJY6_MACMU Hyp	HPRT1	Hypoxanthine phosphoribosyltransferase	7	2	14.3	23.072	27784000	1	1	2	920.05	1784.7	1602.8	1261.2	1545.5	1593.9	1984.3	1913.5	1770.5	1883.1	1925.3	1798	2605.5	3040.9	2212.2	2394.8	2335.4	2011.5	2246.1	1783	2606.4	2098.9	2790.2	3970.8	3824.8	3967.8	3772.9	3802.9	2729.3	2861	3304.2	3303.5	2754.2	2	2	2
A0A1D5RC16;A0A1D5RKK1;A0A1D5QGM5;F7EVX1	A0A1D5RC16;A0A1D5RKK1;A0A1D5QGM5;F7EVX1	A0A1D5RC16	tr|A0A1D5RC16|A0A1D5RC16_MACMU Carnosine dipeptidase 1 OS=Macaca mulatta OX=9544 GN=CNDP1 PE=4 SV=1;tr|A0A1D5RKK1|A0A1D5RKK1_MACMU Carnosine dipeptidase 1 OS=Macaca mulatta OX=9544 GN=CNDP1 PE=4 SV=1;tr|A0A1D5QGM5|A0A1D5QGM5_MACMU Carnosine dipeptidase 1 O	CNDP1	Carnosine dipeptidase 1	402	18	38.2	51.539	45582000000	16	17	18	222650	291860	250970	221990	268840	222330	369970	384410	304700	318150	291530	863810	921780	1067800	567800	618830	609030	467720	444740	520460	696950	654290	701910	796500	783280	621680	574370	536810	458620	449410	443940	548030	508240	78	81	81
A0A1D5QGP7;F6SYF6;H9G1Z6;A0A1D5Q900;F7HR49;F7HR23;A0A1D5R2C2	A0A1D5QGP7;F6SYF6;H9G1Z6;A0A1D5Q900	F6SYF6	tr|A0A1D5QGP7|A0A1D5QGP7_MACMU Neurexin 3 OS=Macaca mulatta OX=9544 GN=NRXN3 PE=4 SV=1;tr|F6SYF6|F6SYF6_MACMU Neurexin 3 OS=Macaca mulatta OX=9544 GN=NRXN3 PE=4 SV=2;tr|H9G1Z6|H9G1Z6_MACMU Neurexin 3 OS=Macaca mulatta OX=9544 GN=NRXN3 PE=2 SV=1;tr|A0A1D5Q9	NRXN3	Neurexin 3	188	25	20.1	183.19	3432700000	23	27	29	51036	67365	61603	62579	78527	66609	78756	91419	88086	76979	72821	158270	196600	250730	164510	195510	193570	146280	154680	164260	189150	176720	140440	170150	183660	187870	177060	170210	146690	148270	154750	161040	146170	38	37	37
F6PJU5;F6PJW4;F6PKZ8;F6PKV0;A0A1D5R5T9;A0A1D5QGY4;F6PJT4;F6PJY7;F6PKW8;A0A1D5RCN6;F7FD75;F7F2A9;F7FD81;F6PKX6;A0A1D5RJS6;F7FD86;F7FD93;A0A1D5QWP9;F7H4H3;F6UHD3;F7H4G9;F7H4H1;F7H4F4;F6UGY3	F6PJU5;F6PJW4;F6PKZ8;F6PKV0;A0A1D5R5T9;A0A1D5QGY4;F6PJT4;F6PJY7;F6PKW8;A0A1D5RCN6;F7FD75;F7F2A9;F7FD81;F6PKX6;A0A1D5RJS6;F7FD86;F7FD93	F6PJW4	tr|F6PJU5|F6PJU5_MACMU Calcium/calmodulin dependent protein kinase II beta OS=Macaca mulatta OX=9544 GN=CAMK2B PE=3 SV=2;tr|F6PJW4|F6PJW4_MACMU Calcium/calmodulin dependent protein kinase II beta OS=Macaca mulatta OX=9544 GN=CAMK2B PE=3 SV=2;tr|F6PKZ8|F6PK	LOC706977;CAMK2G	Calcium/calmodulin-dependent protein kinase	6	3	8.1	54.073	19277000	0	3	2	0	0	0	0	0	0	0	0	0	0	0	3459.5	3212.2	3437.6	4094	3966.6	3568.7	3873.5	4038.3	4120.4	4102.1	3741.3	1351.6	2477.5	2499.1	1490.9	1245.1	1582.6	1279.6	1263.2	1130.4	1771.5	1455.8	0	0	0
A0A1D5QH14;H9Z4E0;A0A1D5RBT8;A0A1D5Q1S4;A0A1D5Q7R4;F7HSL9	A0A1D5QH14;H9Z4E0;A0A1D5RBT8	A0A1D5QH14	tr|A0A1D5QH14|A0A1D5QH14_MACMU Hypoxia up-regulated 1 OS=Macaca mulatta OX=9544 GN=HYOU1 PE=3 SV=1;tr|H9Z4E0|H9Z4E0_MACMU Hypoxia up-regulated 1 OS=Macaca mulatta OX=9544 GN=HYOU1 PE=2 SV=1;tr|A0A1D5RBT8|A0A1D5RBT8_MACMU Hypoxia up-regulated 1 OS=Macaca mu	HYOU1	Hypoxia up-regulated 1	53	15	14.3	109.59	312600000	8	12	13	10464	15307	13523	13816	14175	12455	16198	19721	15707	15434	14132	26354	27391	31999	30077	30121	31747	25883	27342	28252	33834	30708	26642	31693	32035	33793	31615	30341	25739	30077	28449	27246	26581	7	7	7
A0A1D5QH62	A0A1D5QH62	NaN	tr|A0A1D5QH62|A0A1D5QH62_MACMU Calreticulin precursor OS=Macaca mulatta OX=9544 GN=CALR PE=3 SV=1			3	2	49	28.403	31879000	0	2	1	0	0	0	0	0	0	0	0	0	0	0	0	327.52	342.85	346.61	113.41	0	271.44	162.45	165.31	303.24	240.54	0	0	0	0	0	0	0	0	0	0	0	0	0	0
A0A1D5QHC1;F7GZ17;A0A1D5QPK8;F7GZ13	A0A1D5QHC1;F7GZ17;A0A1D5QPK8;F7GZ13	F7GZ17	tr|A0A1D5QHC1|A0A1D5QHC1_MACMU Filamin C OS=Macaca mulatta OX=9544 GN=FLNC PE=4 SV=1;tr|F7GZ17|F7GZ17_MACMU Filamin C OS=Macaca mulatta OX=9544 GN=FLNC PE=4 SV=2;tr|A0A1D5QPK8|A0A1D5QPK8_MACMU Filamin C OS=Macaca mulatta OX=9544 GN=FLNC PE=4 SV=1;tr|F7GZ13	FLNC	Filamin A	5	3	1.2	276.38	10096000	1	2	1	0	0	0	0	0	0	0	0	0	0	0	2041.4	1724.6	1983.5	1609.6	1525.7	1480.9	1649.8	1150.3	1718.6	2415.7	1957.9	4173.8	5721.2	5718.6	4448.8	4716.2	3796.4	4523.1	5033.4	4545.8	4502.7	4927.8	0	0	0
F7D0C9;A0A1D5QHR7;F7D0E6;F7D0S6;F7D0R9;A0A1D5QHC7;A0A1D5QNZ5;A0A1D5RHZ9	F7D0C9;A0A1D5QHR7;F7D0E6;F7D0S6;F7D0R9;A0A1D5QHC7;A0A1D5QNZ5;A0A1D5RHZ9	F7D0C9	tr|F7D0C9|F7D0C9_MACMU NT-3 growth factor receptor precursor OS=Macaca mulatta OX=9544 GN=NTRK3 PE=4 SV=2;tr|A0A1D5QHR7|A0A1D5QHR7_MACMU Tyrosine-protein kinase receptor OS=Macaca mulatta OX=9544 GN=NTRK3 PE=3 SV=1;tr|F7D0E6|F7D0E6_MACMU Tyrosine-protein k	NTRK3	Tyrosine-protein kinase receptor	2	1	1.6	68.67	13111000	0	0	1	0	0	0	0	0	0	0	0	0	0	0	0	0	0	0	0	0	0	0	0	0	0	2161.5	2612.6	2947.1	2661.7	2623.6	2146.7	1817.4	2209.4	2619.3	2531.6	2259	0	0	0
F7H722;A0A1D5QHE4	F7H722;A0A1D5QHE4	A0A5F7ZTC0	tr|F7H722|F7H722_MACMU Pleiotrophin precursor OS=Macaca mulatta OX=9544 GN=PTN PE=4 SV=2;tr|A0A1D5QHE4|A0A1D5QHE4_MACMU Pleiotrophin precursor OS=Macaca mulatta OX=9544 GN=PTN PE=4 SV=1	PTN	Pleiotrophin	3	2	11.7	18.199	38121000	1	0	2	444.98	576.8	616.32	439.38	348.6	480.45	354.96	769.22	560.18	525.98	518.99	0	0	0	0	0	0	0	0	0	0	0	10521	10528	10995	14485	15801	14028	13322	13579	13724	12908	11668	1	1	1
F7E1P4;A0A1D5RCF2;F7E1W0;A0A1D5QHG9;A0A1D5RDS2;A0A1D5Q8G9	F7E1P4;A0A1D5RCF2;F7E1W0;A0A1D5QHG9;A0A1D5RDS2;A0A1D5Q8G9	A0A1D5RCF2	tr|F7E1P4|F7E1P4_MACMU Protocadherin 1 OS=Macaca mulatta OX=9544 GN=PCDH1 PE=4 SV=2;tr|A0A1D5RCF2|A0A1D5RCF2_MACMU Protocadherin 1 OS=Macaca mulatta OX=9544 GN=PCDH1 PE=4 SV=1;tr|F7E1W0|F7E1W0_MACMU Protocadherin 1 OS=Macaca mulatta OX=9544 GN=PCDH1 PE=4 S	PCDH1	Protocadherin 1	54	15	16.4	112.48	595730000	8	13	13	6358.5	9489.7	7800.4	6801.5	8877.3	6764.3	9350.3	10786	10323	9094.6	9294	42055	49383	65875	37640	40808	40173	32788	34590	39967	44023	41976	31292	38259	43503	29132	27446	27924	24019	23589	24537	26994	27467	6	6	6
F7CHP3;A0A1D5R7C4;A0A1D5QHH2	F7CHP3;A0A1D5R7C4;A0A1D5QHH2	A0A1D5R7C4	tr|F7CHP3|F7CHP3_MACMU Uncharacterized protein OS=Macaca mulatta OX=9544 PE=4 SV=2;tr|A0A1D5R7C4|A0A1D5R7C4_MACMU Acyl-CoA-binding domain-containing protein 7 OS=Macaca mulatta OX=9544 GN=ACBD7 PE=4 SV=1;tr|A0A1D5QHH2|A0A1D5QHH2_MACMU Acyl-CoA-binding doma	ACBD7	Acyl-CoA binding domain containing 7	7	2	18.8	9.61	44199000	1	2	2	3075.8	3717.4	3483.1	2095.5	3155.1	1738.1	3253.9	3235.4	2742.8	2938.4	2975.8	12281	11205	12074	10371	10149	12086	9150.5	9748.9	11033	11463	10569	8279.3	11810	11421	8752.6	7541.8	7095.3	7772.6	7930.1	7405.7	6817.3	7458.5	1	1	1
A0A1D5QI06;F6UDV1	A0A1D5QI06;F6UDV1	F6UDV1	tr|A0A1D5QI06|A0A1D5QI06_MACMU Aspartate aminotransferase OS=Macaca mulatta OX=9544 GN=GOT2 PE=4 SV=1;tr|F6UDV1|F6UDV1_MACMU Aspartate aminotransferase OS=Macaca mulatta OX=9544 GN=GOT2 PE=4 SV=2	GOT2	Aspartate aminotransferase	1	1	3.1	42.921	803480	0	1	0	0	0	0	0	0	0	0	0	0	0	0	442.74	293.77	160.13	468.89	340.64	386.12	320.53	292.15	387.01	506.54	316.62	0	0	0	0	0	0	0	0	0	0	0	0	0	0
A0A1D5QI53;F6W7B1	A0A1D5QI53;F6W7B1	F6W7B1	tr|A0A1D5QI53|A0A1D5QI53_MACMU GTPase, IMAP family member 4 OS=Macaca mulatta OX=9544 GN=GIMAP4 PE=4 SV=1;tr|F6W7B1|F6W7B1_MACMU GTPase IMAP family member 4 OS=Macaca mulatta OX=9544 GN=GIMAP4 PE=2 SV=1	GIMAP4	GTPase, IMAP family member 4	4	4	12.9	32.526	13246000	0	3	1	0	0	0	0	0	0	0	0	0	0	0	4732.2	3975.6	3714.1	7240.9	7119.8	6366.8	4058.5	6279.8	4666.3	6445.6	5502.5	0	0	0	0	0	0	0	0	0	0	0	0	0	0
A0A1D5R1B3;A0A1D5QKR3;A0A1D5R3F6;A0A1D5QI85;A0A1D5RH27;F7ESJ8;A0A1D5QFW0;A0A1D5RIN6;A0A1D5QW59;A0A1D5QZA1	A0A1D5R1B3;A0A1D5QKR3;A0A1D5R3F6;A0A1D5QI85;A0A1D5RH27;F7ESJ8;A0A1D5QFW0;A0A1D5RIN6;A0A1D5QW59;A0A1D5QZA1	A0A1D5QKR3	tr|A0A1D5R1B3|A0A1D5R1B3_MACMU Uncharacterized protein OS=Macaca mulatta OX=9544 PE=4 SV=1;tr|A0A1D5QKR3|A0A1D5QKR3_MACMU Small ubiquitin-related modifier 2 isoform b OS=Macaca mulatta OX=9544 GN=SUMO2 PE=2 SV=1;tr|A0A1D5R3F6|A0A1D5R3F6_MACMU Uncharacteriz	SUMO4	Jupiter microtubule associated homolog 1	10	2	37.9	6.6076	63882000	1	2	1	1636.8	1885.9	1945.6	1386.7	2055.2	1775.5	2242.9	2550.3	2478.9	2049.5	1986.9	6536.1	6387.1	7335.7	9231.7	9768	9345.3	5569.7	6428.5	7720.6	7891.1	7108.3	7206.8	7681.1	7531.4	12471	11678	11250	7636.3	7969.8	8214	8805.3	7459.8	3	3	3
F6R0C8;F7B7C7;A0A1D5QIG3;A0A1D5R6W0;F6R0F5;F6SL60	F6R0C8;F7B7C7;A0A1D5QIG3;A0A1D5R6W0;F6R0F5;F6SL60	F6R0C8	tr|F6R0C8|F6R0C8_MACMU Myosin heavy chain 11 OS=Macaca mulatta OX=9544 GN=MYH11 PE=3 SV=2;tr|F7B7C7|F7B7C7_MACMU Myosin heavy chain 11 OS=Macaca mulatta OX=9544 GN=MYH11 PE=3 SV=2;tr|A0A1D5QIG3|A0A1D5QIG3_MACMU Myosin heavy chain 11 OS=Macaca mulatta OX=95	MYH11	Myosin heavy chain 11	9	1	2.6	223.55	104160000	1	1	1	3020.9	4168.8	4444.1	15144	19036	17759	4528.4	5866.1	6132	14031	10783	2959.1	2277.6	2893.8	5090.6	6523.5	8054.9	14027	17463	19355	14911	11132	1168.3	1490.5	1460.6	3605.1	3432.4	3940.9	11191	12743	9102.1	7187.6	4897.4	3	3	3
A0A1D5QIH5;A0A1D5R8E2	A0A1D5QIH5;A0A1D5R8E2	NaN	tr|A0A1D5QIH5|A0A1D5QIH5_MACMU RAB14, member RAS oncogene family OS=Macaca mulatta OX=9544 GN=RAB14 PE=4 SV=1;tr|A0A1D5R8E2|A0A1D5R8E2_MACMU RAB14, member RAS oncogene family OS=Macaca mulatta OX=9544 GN=RAB14 PE=2 SV=1			8	2	11.2	21.888	32874000	1	2	2	487.4	704.21	485.63	416.81	488.91	371.39	743.98	610.81	868.27	611.3	646.3	1429.8	1358.6	1317.6	1437.3	1639.3	1315.7	1183.1	1518.9	1614.4	1695.5	1501	5622.2	6843.6	6974.9	6356.2	6722.3	6091.7	5885.2	5678.7	5753.5	6023.8	5630.7	1	1	1
F7A083;A0A1D5QIM2;F7A091;A0A1D5RF69;F7DHQ7;F6TW09	F7A083;A0A1D5QIM2;F7A091;A0A1D5RF69;F7DHQ7;F6TW09	F7A091	tr|F7A083|F7A083_MACMU Ras-related protein Rab-6A OS=Macaca mulatta OX=9544 GN=RAB6A PE=4 SV=2;tr|A0A1D5QIM2|A0A1D5QIM2_MACMU Ras-related protein Rab-6A OS=Macaca mulatta OX=9544 GN=RAB6A PE=4 SV=1;tr|F7A091|F7A091_MACMU Ras-related protein Rab-6A OS=Macac	RAB6C;RAB6B;RAB39A	RAB6A, member RAS onco family	5	1	6.4	19.642	28994000	1	1	0	1735.1	2478.9	2363.3	1971.4	2689.3	2289.1	2700.4	3210.3	3712.7	2450.3	2292.6	4969.4	4905.5	4593.7	5945.1	6086.2	5224.6	5026.4	5667.1	5859.5	6200.3	4916.9	0	0	0	0	0	0	0	0	0	0	0	2	2	2
F7H510;F7H4X4;A0A1D5QIU6	F7H510;F7H4X4;A0A1D5QIU6	F7H510	tr|F7H510|F7H510_MACMU Unc-5 netrin receptor A OS=Macaca mulatta OX=9544 GN=UNC5A PE=4 SV=2;tr|F7H4X4|F7H4X4_MACMU Unc-5 netrin receptor A OS=Macaca mulatta OX=9544 GN=UNC5A PE=4 SV=2;tr|A0A1D5QIU6|A0A1D5QIU6_MACMU Unc-5 netrin receptor A OS=Macaca mulatta	UNC5A	Netrin receptor UNC5	8	2	2.3	92.604	14043000	0	2	1	0	0	0	0	0	0	0	0	0	0	0	1688.1	1774.8	2464.5	1674	1582.9	1591.8	1583.3	1472.8	1252	1841.2	1556.3	2074.5	3123	3717.5	3401.9	2969.7	3280.1	2564.4	2780.1	2520.4	2931.2	3166.2	0	0	0
A0A1D5QIX0;F7G2E1;F7G226	A0A1D5QIX0;F7G2E1;F7G226	A0A1D5QIX0	tr|A0A1D5QIX0|A0A1D5QIX0_MACMU Sarcoglycan epsilon OS=Macaca mulatta OX=9544 GN=SGCE PE=4 SV=1;tr|F7G2E1|F7G2E1_MACMU Sarcoglycan epsilon OS=Macaca mulatta OX=9544 GN=SGCE PE=4 SV=2;tr|F7G226|F7G226_MACMU Sarcoglycan epsilon OS=Macaca mulatta OX=9544 GN=SG	SGCE	Epsilon-sarcoglycan	11	4	8.8	46.508	179700000	2	3	4	1162.3	1626.2	1166.9	1104.4	1685.9	1412	2007.4	2540.6	1647.8	1357.2	1461.3	9204.2	8986.4	9134	11724	12172	12167	11737	10545	11375	10872	9091.3	14323	15191	15096	23384	20466	18256	18067	18156	17637	18103	15492	2	2	2
A0A1D5QIX3;Q1WK23	A0A1D5QIX3;Q1WK23	A0A1D5QIX3	tr|A0A1D5QIX3|A0A1D5QIX3_MACMU Serine protease 23 OS=Macaca mulatta OX=9544 GN=PRSS23 PE=4 SV=1;sp|Q1WK23|PRS23_MACMU Serine protease 23 OS=Macaca mulatta OX=9544 GN=PRSS23 PE=2 SV=1	PRSS23	Serine protease 23	8	1	2.9	42.073	39814000	1	1	1	5317.6	6856.1	7105.9	5772.3	6132.5	5592.7	7955.5	8033.6	6498.4	6351.6	5766.2	8706.3	8506.8	8546.8	10545	11084	11228	7685.4	8592.1	8068.5	10851	9475.8	1791.3	2260.2	2301.3	3548.2	2796.5	2926.7	1816.1	2121.9	2193.4	2390.2	2155.3	2	2	2
A0A1D5QJ19;A0A1D5QIZ2;A0A1D5R177;A0A1D5R839;F7FAA5;F7FA93	A0A1D5QJ19;A0A1D5QIZ2;A0A1D5R177;A0A1D5R839;F7FAA5;F7FA93	A0A1D5QJ19	tr|A0A1D5QJ19|A0A1D5QJ19_MACMU Adhesion G protein-coupled receptor B2 OS=Macaca mulatta OX=9544 GN=ADGRB2 PE=3 SV=1;tr|A0A1D5QIZ2|A0A1D5QIZ2_MACMU Adhesion G protein-coupled receptor B2 OS=Macaca mulatta OX=9544 GN=ADGRB2 PE=3 SV=1;tr|A0A1D5R177|A0A1D5R177	BAI2	Adhesion G protein-coupled receptor B2	14	3	1.5	160.5	260040000	2	3	2	3984.8	5796.3	5734.8	4914.1	5796.8	4593.2	7213.4	9196	8399.6	7586.7	7074.9	35097	48263	68807	29517	30987	32544	23529	26459	29765	36900	36081	29779	33310	38062	30052	27748	28126	24622	22541	23738	26563	28614	2	2	2
A0A1D5QJ08	A0A1D5QJ08	NaN	tr|A0A1D5QJ08|A0A1D5QJ08_MACMU EF-hand domain-containing protein D1 OS=Macaca mulatta OX=9544 GN=EFHD1 PE=4 SV=1			2	1	5.6	22.042	19769000	0	1	1	0	0	0	0	0	0	0	0	0	0	0	0	0	0	0	0	0	0	0	0	0	0	0	0	0	0	0	0	0	0	0	0	0	0	0	0
F7AJ20;A0A1D5QJ27;F7CBG9;A0A1D5QEF0;A0A1D5QTP4;A0A1D5QA13	F7AJ20;A0A1D5QJ27;F7CBG9;A0A1D5QEF0;A0A1D5QTP4	F7AJ20	tr|F7AJ20|F7AJ20_MACMU Uncharacterized protein OS=Macaca mulatta OX=9544 GN=ADA PE=3 SV=2;tr|A0A1D5QJ27|A0A1D5QJ27_MACMU Uncharacterized protein OS=Macaca mulatta OX=9544 GN=ADA PE=3 SV=1;tr|F7CBG9|F7CBG9_MACMU Uncharacterized protein OS=Macaca mulatta OX=	ADA	Adenosine deaminase	13	7	22	40.892	42008000	2	4	5	1337.6	1859.4	1589.1	1074.6	1795.5	1451.8	1754.6	2329.1	1844.7	2351	2187.2	5600	4898.1	6136.1	4504.2	4782.1	5029	5539.7	4708.6	5910.8	4414.3	4490.7	5781.8	7141.2	6337.3	6539.2	6190.2	5407.1	6428.9	6072.9	5247.1	6296.6	5253	1	1	1
F7FEE8;F7FEE3;A0A1D5QJ49	F7FEE8;F7FEE3;A0A1D5QJ49	F7FEE8	tr|F7FEE8|F7FEE8_MACMU Growth associated protein 43 OS=Macaca mulatta OX=9544 GN=GAP43 PE=4 SV=1;tr|F7FEE3|F7FEE3_MACMU Growth associated protein 43 OS=Macaca mulatta OX=9544 GN=GAP43 PE=4 SV=2;tr|A0A1D5QJ49|A0A1D5QJ49_MACMU Growth associated protein 43 OS	GAP43	Neuromodulin	45	9	61.8	24.788	332870000	7	9	7	18778	31597	26654	21281	26014	21378	32978	40499	40993	28440	27158	34427	43311	60415	23184	24657	28345	23332	22380	30100	31607	30965	16502	20635	26347	14426	12702	13160	11940	12688	13108	13310	13256	10	10	10
F7F364;A0A1D5QJB2	F7F364;A0A1D5QJB2	A0A1D5QJB2	tr|F7F364|F7F364_MACMU Uncharacterized protein OS=Macaca mulatta OX=9544 GN=PTGR2 PE=4 SV=2;tr|A0A1D5QJB2|A0A1D5QJB2_MACMU Uncharacterized protein OS=Macaca mulatta OX=9544 GN=PTGR2 PE=4 SV=1	PTGR2	Prostaglandin reductase 2	2	1	3	36.831	1308300	0	1	1	0	0	0	0	0	0	0	0	0	0	0	1119.9	821.03	1066.1	1545.7	1453.6	1609.3	1351.7	1151.9	1307.9	1651.7	1357.8	0	0	0	0	0	0	0	0	0	0	0	0	0	0
A0A1D5QJG1;F7A5A1;A0A1D5QYN7;F7A593;A0A1D5QR25;A0A1D5QJS9;A0A1D5R8X6;A0A1D5QX04;A0A1D5QFH7;F7A5X3	A0A1D5QJG1;F7A5A1;A0A1D5QYN7;F7A593;A0A1D5QR25;A0A1D5QJS9;A0A1D5R8X6;A0A1D5QX04;A0A1D5QFH7	A0A1D5QYN7	tr|A0A1D5QJG1|A0A1D5QJG1_MACMU Fibroblast growth factor receptor OS=Macaca mulatta OX=9544 GN=FGFR2 PE=3 SV=1;tr|F7A5A1|F7A5A1_MACMU Fibroblast growth factor receptor OS=Macaca mulatta OX=9544 GN=FGFR2 PE=3 SV=2;tr|A0A1D5QYN7|A0A1D5QYN7_MACMU Fibroblast gr	FGFR2	Fibroblast growth factor receptor	23	5	6.9	81.157	350620000	4	4	4	4197.8	8426.9	5769.7	6962.5	7336	6363.3	7451.5	9083.6	8004.7	7413.1	7269.2	30414	30841	37962	24794	27395	26351	22765	23228	27485	29036	27413	26850	32740	33201	19106	17358	16861	22342	21444	20830	20063	19220	5	5	5
H9H395;F6WBZ5;A0A1D5QJJ6;A0A1D5R092;A0A1D5R9K8	H9H395;F6WBZ5;A0A1D5QJJ6;A0A1D5R092;A0A1D5R9K8	F6WBZ5	tr|H9H395|H9H395_MACMU Microfibril associated protein 4 OS=Macaca mulatta OX=9544 GN=MFAP4 PE=4 SV=2;tr|F6WBZ5|F6WBZ5_MACMU Microfibril associated protein 4 OS=Macaca mulatta OX=9544 GN=MFAP4 PE=2 SV=2;tr|A0A1D5QJJ6|A0A1D5QJJ6_MACMU Microfibril associated	MFAP4;MAPK7	Mitogen-activated protein kinase	6	2	9.8	28.562	9955300	0	2	1	0	0	0	0	0	0	0	0	0	0	0	4650.9	4976.8	5055.9	5818.5	5784.7	5072.9	7474.8	6748.5	5990.4	5172.7	5780.4	1874.1	1640.8	1771.9	2182.5	1950.8	2167.5	2056	2211	1734.3	2156.8	1568	0	0	0
F7HTN0;A0A1D5RDF3;F7GT11;A0A1D5QVR7;A0A1D5QJP3	F7HTN0;A0A1D5RDF3;F7GT11;A0A1D5QVR7;A0A1D5QJP3	F7HTN0	tr|F7HTN0|F7HTN0_MACMU Protocadherin alpha 9 OS=Macaca mulatta OX=9544 GN=PCDHA9 PE=4 SV=2;tr|A0A1D5RDF3|A0A1D5RDF3_MACMU Protocadherin alpha 9 OS=Macaca mulatta OX=9544 GN=PCDHA9 PE=4 SV=1;tr|F7GT11|F7GT11_MACMU Uncharacterized protein OS=Macaca mulatta O	PCDHAC1	Protocadherin alpha subfamily C, 2	3	1	1.7	88.077	2717500	1	1	0	255.77	289.01	412.27	116.92	214.93	131.67	398.25	210.48	520.83	330.33	546.89	1133.2	1335.9	1620.4	438.51	917.37	602.07	763.23	865.99	879.24	1212	1147.1	0	0	0	0	0	0	0	0	0	0	0	1	1	1
A0A1D5QJP4;CON__Q28107	A0A1D5QJP4	A0A1D5QJP4	tr|A0A1D5QJP4|A0A1D5QJP4_MACMU Coagulation factor V OS=Macaca mulatta OX=9544 GN=F5 PE=3 SV=1	F5	Coagulation factor V	286	50	21.8	247.25	5729400000	40	39	42	157730	238980	230950	115110	139240	122920	251830	300570	228030	177080	166430	412390	354200	331650	381080	449020	504260	500290	538650	608510	540180	504110	315570	424840	355190	364710	357380	371190	422940	464440	457350	364600	337480	59	61	59
A0A1D5QK48;A0A1D5QX38;F6ZXR6	A0A1D5QK48;A0A1D5QX38;F6ZXR6	F6ZXR6	tr|A0A1D5QK48|A0A1D5QK48_MACMU Collagen type VI alpha 1 chain OS=Macaca mulatta OX=9544 GN=COL6A1 PE=4 SV=1;tr|A0A1D5QX38|A0A1D5QX38_MACMU Collagen type VI alpha 1 chain OS=Macaca mulatta OX=9544 GN=COL6A1 PE=4 SV=1;tr|F6ZXR6|F6ZXR6_MACMU Collagen type VI	COL6A1	Collagen alpha-1(VI) chain	128	17	19	101.67	2826200000	13	15	14	50781	65979	59807	64420	73764	63621	69761	88581	70361	63312	57235	70747	71819	74707	113870	119290	113910	67355	74175	77041	105170	99792	89265	99484	98693	179160	159000	136730	92273	104470	99504	114550	107440	19	19	19
A0A1D5QKD7;F6WVH8;F7GR55;F7GR52;A0A1D5QI19	A0A1D5QKD7;F6WVH8;F7GR55;F7GR52	A0A1D5QKD7	tr|A0A1D5QKD7|A0A1D5QKD7_MACMU Protein O-linked mannose N-acetylglucosaminyltransferase 1 (beta 1,2-) OS=Macaca mulatta OX=9544 GN=POMGNT1 PE=4 SV=1;tr|F6WVH8|F6WVH8_MACMU Protein O-linked mannose N-acetylglucosaminyltransferase 1 (beta 1,2-) OS=Macaca mul	POMGNT1	Protein O-linked-mannose beta-1,2-N-acetylglucosaminyltransferase	47	11	16.9	71.179	534850000	8	9	11	19340	23094	21978	20176	23076	20707	27312	30425	27826	26301	24291	35099	36205	40061	34425	37836	36171	35238	35065	37494	40212	36255	40269	47901	44772	62952	51122	46859	49724	49448	46951	46863	43457	9	9	9
A0A1D5QKI6;A0A1D5QRX8;F6SHW5	A0A1D5QKI6;A0A1D5QRX8;F6SHW5	A0A1D5QKI6	tr|A0A1D5QKI6|A0A1D5QKI6_MACMU GLI pathogenesis related 2 OS=Macaca mulatta OX=9544 GN=GLIPR2 PE=3 SV=1;tr|A0A1D5QRX8|A0A1D5QRX8_MACMU GLI pathogenesis related 2 OS=Macaca mulatta OX=9544 GN=GLIPR2 PE=3 SV=1;tr|F6SHW5|F6SHW5_MACMU GLI pathogenesis related	GLIPR2	GLI pathosis related 2	1	1	10.4	13.911	1723500	0	0	1	0	0	0	0	0	0	0	0	0	0	0	0	0	0	0	0	0	0	0	0	0	0	958.39	530.47	532.02	911.97	958.3	858.06	801	1309.3	946.98	809.34	697.51	0	0	0
A0A1D5QKN1	A0A1D5QKN1	A0A1D5QKN1	tr|A0A1D5QKN1|A0A1D5QKN1_MACMU Thiamine-triphosphatase OS=Macaca mulatta OX=9544 GN=THTPA PE=4 SV=1	THTPA	Thiamine-triphosphatase	3	1	4	30.246	4233600	0	1	1	0	0	0	0	0	0	0	0	0	0	0	160.17	93.296	148.43	147.82	112.47	222.94	122.94	188.3	123.97	183.82	223.57	0	0	0	0	0	0	0	0	0	0	0	0	0	0
F6YR98;A0A1D5QKP2	F6YR98;A0A1D5QKP2	F6YR98	tr|F6YR98|F6YR98_MACMU Polypeptide N-acetylgalactosaminyltransferase OS=Macaca mulatta OX=9544 GN=GALNT1 PE=3 SV=2;tr|A0A1D5QKP2|A0A1D5QKP2_MACMU Polypeptide N-acetylgalactosaminyltransferase OS=Macaca mulatta OX=9544 GN=GALNT1 PE=2 SV=1	GALNT1	Polypeptide N-acetylgalactosaminyltransferase	16	5	10	64.159	120800000	3	4	5	2982.4	4777.6	3933.1	3544.8	3575.3	3007.9	5103.7	5367.8	5265.8	4003.9	3611.2	13973	13169	14065	14873	15044	15445	12366	12988	13195	15902	15295	14655	18551	18546	21043	18473	16297	15207	16527	17281	17198	17351	4	4	4
A0A1D5QKS0;F7EHI1;F7H0L2;F7EHH7	A0A1D5QKS0;F7EHI1;F7H0L2;F7EHH7	F7H0L2	tr|A0A1D5QKS0|A0A1D5QKS0_MACMU Protein tyrosine phosphatase, receptor type G OS=Macaca mulatta OX=9544 GN=PTPRG PE=4 SV=1;tr|F7EHI1|F7EHI1_MACMU Protein tyrosine phosphatase, receptor type G OS=Macaca mulatta OX=9544 GN=PTPRG PE=4 SV=2;tr|F7H0L2|F7H0L2_MAC	PTPRG	Protein-tyrosine-phosphatase	39	6	5.4	151.4	548860000	3	6	5	7722.6	10507	10903	7274.4	9613.5	9012.8	11574	12538	11831	11275	10893	21029	25765	32649	18239	19648	18212	14538	16654	18209	20713	19417	12333	16412	16245	12901	11388	10924	11184	9782.4	9913.6	11706	10558	7	7	7
F7HBI0;A0A1D5R1N1;A0A1D5QKS3;A0A1D5R9L1;A0A1D5QTV5	F7HBI0;A0A1D5R1N1;A0A1D5QKS3;A0A1D5R9L1;A0A1D5QTV5	A0A1D5R1N1	tr|F7HBI0|F7HBI0_MACMU N-acetylglucosamine-6-sulfatase OS=Macaca mulatta OX=9544 GN=GNS PE=3 SV=2;tr|A0A1D5R1N1|A0A1D5R1N1_MACMU N-acetylglucosamine-6-sulfatase OS=Macaca mulatta OX=9544 GN=GNS PE=3 SV=1;tr|A0A1D5QKS3|A0A1D5QKS3_MACMU N-acetylglucosamine-6	GNS	N-acetylglucosamine-6-sulfatase	31	5	9.4	60.051	353530000	5	5	5	16862	23183	23057	11864	14917	13686	27525	27774	23727	18426	16861	23743	19803	20145	29812	31544	29603	29921	25671	29172	30165	29723	13365	15009	15688	23315	19038	18271	19434	18668	19188	17193	15208	6	6	6
F7EK21;A0A1D5QTE6;A0A1D5QKS6;F7GZL4;F7DQR7;F7DQT7;A0A1D5QU34;A0A1D5QLL1	F7EK21;A0A1D5QTE6;A0A1D5QKS6;F7GZL4;F7DQR7;F7DQT7;A0A1D5QU34;A0A1D5QLL1	F7GZL4	tr|F7EK21|F7EK21_MACMU Septin-7 OS=Macaca mulatta OX=9544 GN=SEPT7 PE=3 SV=2;tr|A0A1D5QTE6|A0A1D5QTE6_MACMU Septin-7 OS=Macaca mulatta OX=9544 GN=SEPT7 PE=3 SV=1;tr|A0A1D5QKS6|A0A1D5QKS6_MACMU Septin-7 OS=Macaca mulatta OX=9544 GN=SEPT7 PE=3 SV=1;tr|F7GZL4	SEPTIN7	Septin	3	2	5	44.674	2776200	0	1	1	0	0	0	0	0	0	0	0	0	0	0	1034.1	895.68	668.5	1480.3	1270.9	1153	950.86	1296.9	1349.1	1298.5	1434	0	0	0	0	0	0	0	0	0	0	0	0	0	0
A0A1D5QKU2;G7MYJ4;A0A1D5R1G0	A0A1D5QKU2;G7MYJ4;A0A1D5R1G0	G7MYJ4	tr|A0A1D5QKU2|A0A1D5QKU2_MACMU Synaptojanin-2-binding protein OS=Macaca mulatta OX=9544 GN=COX16 PE=4 SV=1;tr|G7MYJ4|G7MYJ4_MACMU Cytochrome c oxidase assembly protein COX16 homolog, mitochondrial isoform 1 OS=Macaca mulatta OX=9544 GN=COX16 PE=2 SV=1;tr|A	COX16	Cytochrome c oxidase assembly protein COX16 homolog, mitochondrial	10	2	28	9.7121	93067000	2	2	2	3011.4	4701.6	4026.4	4144.3	4612.9	3801.5	4775.8	4671	4443.6	4432.4	3896.4	0	0	0	0	0	0	0	0	0	0	0	7207.4	9200.4	7492.6	10701	9017.8	7982.1	9606.1	9831.5	8176.8	8442.2	7026	2	2	2
A0A1D5QKX6;F7CEU1;A0A1D5QDA7;CON__ENSEMBL:ENSBTAP00000032840	A0A1D5QKX6;F7CEU1	A0A1D5QKX6	tr|A0A1D5QKX6|A0A1D5QKX6_MACMU Apolipoprotein B OS=Macaca mulatta OX=9544 GN=APOB PE=4 SV=1;tr|F7CEU1|F7CEU1_MACMU Apolipoprotein B OS=Macaca mulatta OX=9544 GN=APOB PE=4 SV=2	APOB	Apolipoprotein B	152	61	12.8	515.33	534270000	16	49	47	7656.9	10446	8645.3	14961	15917	12250	10339	10207	8837.3	13623	14048	66966	55453	60595	131780	91650	78601	85864	83727	75403	90159	82728	56729	58876	53472	127510	91275	79446	99256	94503	88088	77576	71361	9	9	9
F7HMC7;A0A1D5QL55;F7HMC3;F7HMC2;F7HMC5;A0A1D5R1D4	F7HMC7;A0A1D5QL55;F7HMC3;F7HMC2;F7HMC5	F7HMC7	tr|F7HMC7|F7HMC7_MACMU Palmitoyl-protein thioesterase 1 OS=Macaca mulatta OX=9544 GN=PPT1 PE=4 SV=2;tr|A0A1D5QL55|A0A1D5QL55_MACMU Palmitoyl-protein thioesterase 1 isoform 1 OS=Macaca mulatta OX=9544 GN=PPT1 PE=2 SV=1;tr|F7HMC3|F7HMC3_MACMU Palmitoyl-prote	PPT1	Palmitoyl-protein thioesterase 1	17	5	16.8	33.219	174250000	2	4	4	10771	13527	13897	11997	13046	12731	15536	18172	13747	12290	13103	23597	20335	21686	24002	24569	26101	31193	28838	36586	29191	26082	20996	26439	22853	27462	23509	24541	26254	28553	29285	22347	20187	4	4	4
A0A1D5R6E5;F6X6S0;A0A1D5R9N4;A0A1D5QL76	A0A1D5R6E5;F6X6S0;A0A1D5R9N4;A0A1D5QL76	F6X6S0	tr|A0A1D5R6E5|A0A1D5R6E5_MACMU Integrin subunit alpha 7 OS=Macaca mulatta OX=9544 GN=ITGA7 PE=3 SV=1;tr|F6X6S0|F6X6S0_MACMU Integrin subunit alpha 7 OS=Macaca mulatta OX=9544 GN=ITGA7 PE=3 SV=2;tr|A0A1D5R9N4|A0A1D5R9N4_MACMU Integrin subunit alpha 7 OS=Mac	ITGA7	Integrin subunit alpha 7	1	1	1.2	112.37	0	0	1	0	0	0	0	0	0	0	0	0	0	0	0	0	0	0	0	0	0	0	0	0	0	0	0	0	0	0	0	0	0	0	0	0	0	0	0	0
A0A1D5RFN2;F7EH63;A0A1D5QLA7	A0A1D5RFN2;F7EH63;A0A1D5QLA7	F7EH63	tr|A0A1D5RFN2|A0A1D5RFN2_MACMU Lymphocyte-specific protein 1 OS=Macaca mulatta OX=9544 GN=LSP1 PE=4 SV=1;tr|F7EH63|F7EH63_MACMU Lymphocyte-specific protein 1 OS=Macaca mulatta OX=9544 GN=LSP1 PE=4 SV=2;tr|A0A1D5QLA7|A0A1D5QLA7_MACMU Lymphocyte-specific pro	LSP1	Lymphocyte specific protein 1	1	1	4.7	30.706	1705400	0	0	1	0	0	0	0	0	0	0	0	0	0	0	0	0	0	0	0	0	0	0	0	0	0	526.35	388.46	361.15	674.74	805.26	434.27	530.67	781.22	657.14	450.83	325.2	0	0	0
F6W031;A0A1D5QXL1;A0A1D5QLD1;F6W047;A0A1D5R1V2	F6W031;A0A1D5QXL1;A0A1D5QLD1;F6W047;A0A1D5R1V2	F6W031	tr|F6W031|F6W031_MACMU Fibulin 7 OS=Macaca mulatta OX=9544 GN=FBLN7 PE=4 SV=1;tr|A0A1D5QXL1|A0A1D5QXL1_MACMU Fibulin 7 OS=Macaca mulatta OX=9544 GN=FBLN7 PE=4 SV=1;tr|A0A1D5QLD1|A0A1D5QLD1_MACMU Fibulin 7 OS=Macaca mulatta OX=9544 GN=FBLN7 PE=4 SV=1;tr|F6W	FBLN7	EGF_CA domain-containing protein	4	2	6.1	28.025	29591000	1	2	0	1302.4	1746.3	1242.8	1229.7	1302.7	844.92	1031.8	1455.9	1113.3	1733.5	1362	2473.6	3260.4	3992.6	3623.5	3963.1	3463.2	1371	1457.2	1438.2	2968.6	2806.7	0	0	0	0	0	0	0	0	0	0	0	1	1	1
A0A1D5QLF1;F6VS17;F6VS00	A0A1D5QLF1;F6VS17;F6VS00	A0A1D5QLF1	tr|A0A1D5QLF1|A0A1D5QLF1_MACMU Glyoxalase domain-containing protein 4 OS=Macaca mulatta OX=9544 GN=GLOD4 PE=4 SV=1;tr|F6VS17|F6VS17_MACMU Glyoxalase domain-containing protein 4 OS=Macaca mulatta OX=9544 GN=GLOD4 PE=4 SV=2;tr|F6VS00|F6VS00_MACMU Glyoxalase	GLOD4	Glyoxalase domain containing 4	7	3	11.5	25.552	41607000	1	2	2	0	0	0	0	0	0	0	0	0	0	0	9140.3	9295.7	9907.5	11787	11655	11932	7098.6	8436.1	7891.3	10520	9004.5	7006.9	7331.3	7733.5	12156	10387	9663.8	6231.1	6786.4	7682.1	8560.9	7163.3	0	0	0
A0A1D5QLF6;F7FDL0	A0A1D5QLF6;F7FDL0	A0A1D5QLF6	tr|A0A1D5QLF6|A0A1D5QLF6_MACMU Carbonic anhydrase 14 precursor OS=Macaca mulatta OX=9544 GN=CA14 PE=4 SV=1;tr|F7FDL0|F7FDL0_MACMU Carbonic anhydrase 14 precursor OS=Macaca mulatta OX=9544 GN=CA14 PE=4 SV=2	CA14	Carbonic anhydrase 14	8	2	18.2	15.623	17953000	2	1	1	2572	3578.2	3226.2	3148.4	4054.4	3237.9	4235.9	3899.5	3874.9	4010.1	3616.1	3010.3	3030.2	3530.5	2071.7	2480.2	2236.3	2132.8	1856.2	1920.3	3039.4	2542.2	2430.4	2718	2377.9	1707.5	2088.1	1629.2	2095.7	2597	1933.7	2312.6	2004.1	3	3	3
A0A1D5QLN8;F7G642;A0A1D5QUS1	A0A1D5QLN8;F7G642;A0A1D5QUS1	A0A1D5QLN8	tr|A0A1D5QLN8|A0A1D5QLN8_MACMU Agrin OS=Macaca mulatta OX=9544 GN=AGRN PE=4 SV=1;tr|F7G642|F7G642_MACMU Agrin OS=Macaca mulatta OX=9544 GN=AGRN PE=4 SV=2;tr|A0A1D5QUS1|A0A1D5QUS1_MACMU Agrin OS=Macaca mulatta OX=9544 GN=AGRN PE=4 SV=1	AGRN	Agrin	63	15	8.3	201.29	1692800000	9	14	13	13928	16939	16180	9905	11936	9302.7	18816	19126	17212	13779	11819	45171	42729	48777	38886	42487	42233	39423	40978	46478	49094	44574	38979	40917	42101	42888	38555	34507	37384	36893	38983	36882	33081	8	8	7
A0A1D5QLR6;F6UV41;A0A1D5R2P7;F6UV60;A0A1D5QB39	A0A1D5QLR6;F6UV41;A0A1D5R2P7;F6UV60	F6UV41	tr|A0A1D5QLR6|A0A1D5QLR6_MACMU MAM domain containing glycosylphosphatidylinositol anchor 2 OS=Macaca mulatta OX=9544 GN=MDGA2 PE=4 SV=1;tr|F6UV41|F6UV41_MACMU MAM domain containing glycosylphosphatidylinositol anchor 2 OS=Macaca mulatta OX=9544 GN=MDGA2 PE	MDGA2	MAM domain containing glycosylphosphatidylinositol anchor 2	16	7	11.4	94.851	49315000	2	6	5	0	0	0	0	0	0	0	0	0	0	0	8459.6	8869.6	11367	7848.6	9244.3	8249.1	8518.3	7486.5	8227.7	9228.4	8798.6	8955.1	10396	11935	10099	10589	10008	7971.1	8291.5	9090.3	10750	8213.4	0	0	0
A0A1D5QLX6;F7H6X3;CON__ENSEMBL:ENSBTAP00000006074	A0A1D5QLX6;F7H6X3	F7H6X3	tr|A0A1D5QLX6|A0A1D5QLX6_MACMU Cartilage oligomeric matrix protein OS=Macaca mulatta OX=9544 GN=COMP PE=4 SV=1;tr|F7H6X3|F7H6X3_MACMU Cartilage oligomeric matrix protein OS=Macaca mulatta OX=9544 GN=COMP PE=4 SV=2	COMP	Cartilage oligomeric matrix protein	83	18	27	77.241	3222100000	15	9	12	31739	43789	36023	53598	58031	45252	67669	79248	58012	55076	52246	95928	82920	73176	226510	230700	248330	30991	36390	40037	140840	128270	58168	71300	57285	192100	166760	128870	18954	23453	24930	79297	76465	22	22	22
A0A1D5QLY2;F7DNJ5;A0A1D5QCT0;F7HBM6	A0A1D5QLY2;F7DNJ5;A0A1D5QCT0	F7DNJ5	tr|A0A1D5QLY2|A0A1D5QLY2_MACMU Uncharacterized protein OS=Macaca mulatta OX=9544 GN=C1R PE=3 SV=1;tr|F7DNJ5|F7DNJ5_MACMU Uncharacterized protein OS=Macaca mulatta OX=9544 GN=C1R PE=3 SV=2;tr|A0A1D5QCT0|A0A1D5QCT0_MACMU Uncharacterized protein OS=Macaca mul	C1R	Complement subcomponent C1r	106	20	27.8	80.22	7360500000	15	16	20	96910	112240	117010	80921	101090	86253	142930	165440	123420	107580	104330	160930	138010	154840	275150	275630	267400	157350	197160	240510	219130	207470	224700	235700	230880	456030	383930	335990	244550	312690	325300	254360	243510	24	24	24
A0A1D5QLZ7;F7H193;I0FLC3;A0A1D5QF85	A0A1D5QLZ7;F7H193;I0FLC3;A0A1D5QF85	F7H193	tr|A0A1D5QLZ7|A0A1D5QLZ7_MACMU Leukotriene A(4) hydrolase OS=Macaca mulatta OX=9544 GN=LTA4H PE=3 SV=1;tr|F7H193|F7H193_MACMU Leukotriene A(4) hydrolase OS=Macaca mulatta OX=9544 GN=LTA4H PE=3 SV=2;tr|I0FLC3|I0FLC3_MACMU Leukotriene A(4) hydrolase OS=Macac	LTA4H	Leukotriene A(4) hydrolase	14	6	9.5	66.771	40396000	1	6	4	590.52	975.48	1229.9	540.31	481.25	588.96	685.02	1029	373.69	951.88	879.63	4803.1	4299	4138.2	6789	6381.6	5857.2	4275.9	4738.1	4199.6	4801.1	4834.1	2393.1	3209.1	2184	5615.5	4479.3	4456.4	3997.1	3591.3	3188.8	3637	3372.8	1	1	1
A0A1D5QM57;F7GCN8;F7GCM2;F7GCN1;F6YST5;F6YS48	A0A1D5QM57;F7GCN8;F7GCM2;F7GCN1;F6YST5	A0A1D5QM57	tr|A0A1D5QM57|A0A1D5QM57_MACMU Filamin A OS=Macaca mulatta OX=9544 GN=FLNA PE=4 SV=1;tr|F7GCN8|F7GCN8_MACMU Filamin A OS=Macaca mulatta OX=9544 GN=FLNA PE=4 SV=2;tr|F7GCM2|F7GCM2_MACMU Filamin A OS=Macaca mulatta OX=9544 GN=FLNA PE=2 SV=2;tr|F7GCN1|F7GCN1_	FLNA	Filamin A	25	13	7.6	245.39	71162000	5	11	7	1848.6	2534.3	1946.8	2696.8	3335.1	2419.2	3977.8	3433	3285.5	2895.9	2572.6	4742.3	4467.8	4054.9	6798.3	6334.1	6212.1	4428.1	7061.7	7368.1	6201.4	6116.7	4156.7	3732.3	3442.2	7549.3	6019.6	5076.3	5529.2	5864.8	6090.1	5235	4301.2	4	4	4
F6VAS8;A0A1D5QM83	F6VAS8;A0A1D5QM83	F6VAS8	tr|F6VAS8|F6VAS8_MACMU Semaphorin 3E OS=Macaca mulatta OX=9544 GN=SEMA3E PE=3 SV=2;tr|A0A1D5QM83|A0A1D5QM83_MACMU Semaphorin 3E OS=Macaca mulatta OX=9544 GN=SEMA3E PE=3 SV=1	SEMA3E	Semaphorin 3E	2	1	1.9	84.685	3469000	1	0	0	343.75	437.92	256.06	149.04	222.65	214.12	178.4	387.1	431.69	283.23	345.96	0	0	0	0	0	0	0	0	0	0	0	0	0	0	0	0	0	0	0	0	0	0	1	1	1
A0A1D5QMA0;H9EMQ0;H9EM58;F7GXJ5;F6TDW8;A0A1D5QH31;A0A1D5RD94;A0A1D5Q7M5	A0A1D5QMA0;H9EMQ0;H9EM58;F7GXJ5;F6TDW8;A0A1D5QH31;A0A1D5RD94;A0A1D5Q7M5	H9EMQ0	tr|A0A1D5QMA0|A0A1D5QMA0_MACMU Histone H2A OS=Macaca mulatta OX=9544 GN=H2AFV PE=3 SV=1;tr|H9EMQ0|H9EMQ0_MACMU Histone H2A OS=Macaca mulatta OX=9544 GN=H2AFV PE=2 SV=1;tr|H9EM58|H9EM58_MACMU Histone H2A OS=Macaca mulatta OX=9544 GN=H2AFZ PE=2 SV=1;tr|F7GXJ	H2AFV;H2AFZ;LOC705636	Histone H2A	1	1	22.8	12.146	2682600	0	0	1	0	0	0	0	0	0	0	0	0	0	0	0	0	0	0	0	0	0	0	0	0	0	1953.2	1480.1	1268	1415.1	1401.4	1197.5	2204	2735.9	2711.6	1713.5	1884.5	0	0	0
F7DSL7;A0A1D5QMB8;F6U213	F7DSL7;A0A1D5QMB8;F6U213	A0A1D5QMB8	tr|F7DSL7|F7DSL7_MACMU Plexin B1 OS=Macaca mulatta OX=9544 GN=PLXNB1 PE=4 SV=2;tr|A0A1D5QMB8|A0A1D5QMB8_MACMU Plexin B1 OS=Macaca mulatta OX=9544 GN=PLXNB1 PE=4 SV=1;tr|F6U213|F6U213_MACMU Plexin B1 OS=Macaca mulatta OX=9544 GN=PLXNB1 PE=4 SV=2	PLXNB1	Plexin B1	11	3	1.4	214.6	96021000	2	3	3	2389	3087.6	3033.7	2545.7	3301.6	3842.9	4214.7	4933.3	4593.7	3950.9	3831.4	13015	14602	15124	12299	16087	15937	11208	10944	13800	15903	14063	5822.4	5935.6	7272.9	6736.6	5433.8	5737.9	5338.8	5291.5	5191.3	4703.4	5473.1	1	1	1
F7F6G5;A0A1D5QMC0;A0A1D5R0P7;A0A1D5QXY2;A0A1D5QPK7	F7F6G5;A0A1D5QMC0;A0A1D5R0P7;A0A1D5QXY2;A0A1D5QPK7	A0A1D5QPK7	tr|F7F6G5|F7F6G5_MACMU Aspartate beta-hydroxylase OS=Macaca mulatta OX=9544 GN=ASPH PE=4 SV=2;tr|A0A1D5QMC0|A0A1D5QMC0_MACMU Aspartate beta-hydroxylase OS=Macaca mulatta OX=9544 GN=ASPH PE=4 SV=1;tr|A0A1D5R0P7|A0A1D5R0P7_MACMU Aspartate beta-hydroxylase OS	ASPH	Aspartate beta-hydroxylase	5	2	3.2	81.146	8625600	0	2	1	0	0	0	0	0	0	0	0	0	0	0	1498.8	1288.1	1456.1	1266.7	1545.3	1270.9	1614.6	1685.7	1587.9	1965.2	1488.8	1136.6	1209.7	1558.3	1334.8	1336.8	1155	1757.8	1776	1311	1531.9	1028.6	0	0	0
A0A1D5QMG6	A0A1D5QMG6	A0A1D5QMG6	tr|A0A1D5QMG6|A0A1D5QMG6_MACMU Uncharacterized protein OS=Macaca mulatta OX=9544 PE=4 SV=1		Ig-like domain-containing protein	9	0	12	19.573	124150000	1	1	1	146.52	416.08	373.26	4359.8	4876.9	3742	853.5	964.73	1050.3	695.91	680.62	985.97	935.15	955.25	9218.6	8626.6	5905.9	19171	11714	11923	2057.9	2178.7	6182.6	7785.5	6252.9	21665	17769	11649	24799	21146	23581	8409.9	7648	1	2	2
F6XWT0;A0A1D5R4N3;H9FZA6;F7EVY1;F6ZC17;F6S052;A0A1D5QMI0;A0A1D5QQB8;A0A1D5QFY2	F6XWT0;A0A1D5R4N3;H9FZA6;F7EVY1;F6ZC17;F6S052;A0A1D5QMI0;A0A1D5QQB8	A0A1D5R4N3	tr|F6XWT0|F6XWT0_MACMU Uncharacterized protein OS=Macaca mulatta OX=9544 GN=UBE2L3 PE=3 SV=2;tr|A0A1D5R4N3|A0A1D5R4N3_MACMU Uncharacterized protein OS=Macaca mulatta OX=9544 GN=UBE2L3 PE=3 SV=1;tr|H9FZA6|H9FZA6_MACMU Ubiquitin-conjugating enzyme E2 L3 OS=M	UBE2L3;LOC712771;LOC709150	Ubiquitin conjugating enzyme E2 L3	7	3	20.5	14.121	38137000	1	3	2	1732.8	2554	1983.6	2140.8	2853	1973.4	2531	2958.9	2888.6	2861.4	2547.6	11882	10095	10644	17363	18190	16838	12082	14085	14620	15346	13135	2494.6	2522.7	2822.2	4900.3	3945	3207.9	3158.2	3685.8	3395.6	3196.8	2887.6	1	1	1
A0A1D5QMK7;A0A1D5Q0H5	A0A1D5QMK7	NaN	tr|A0A1D5QMK7|A0A1D5QMK7_MACMU Uncharacterized protein OS=Macaca mulatta OX=9544 PE=4 SV=1			41	2	21.6	15.641	9851300000	3	3	3	4359.9	6477.3	4927.2	15205	16453	11919	8150	8492.9	7434.6	25511	24718	22996	19767	21232	175570	172880	169370	29965	29666	29842	74305	70911	42538	48278	45153	202650	161820	152940	51743	52730	52069	74209	73629	5	5	5
A0A1D5QMR2;A0A1D5RED3	A0A1D5QMR2;A0A1D5RED3	NaN	tr|A0A1D5QMR2|A0A1D5QMR2_MACMU Adenylate kinase 1 OS=Macaca mulatta OX=9544 GN=AK1 PE=3 SV=1;tr|A0A1D5RED3|A0A1D5RED3_MACMU Adenylate kinase isoenzyme 1 OS=Macaca mulatta OX=9544 GN=AK1 PE=3 SV=1			2	1	8.2	15.197	3334600	0	1	1	0	0	0	0	0	0	0	0	0	0	0	873.67	659.07	583.96	1524.7	982.76	1079.5	931.36	1073.5	1166.3	1035.2	790.69	0	0	0	0	0	0	0	0	0	0	0	0	0	0
A0A1D5QMS5;F7DFB4	A0A1D5QMS5	NaN	tr|A0A1D5QMS5|A0A1D5QMS5_MACMU Uncharacterized protein OS=Macaca mulatta OX=9544 GN=LOC107000576 PE=4 SV=1			20	3	18.1	15.057	766000000	2	4	4	7371.4	10174	8085.2	22404	25502	18257	6910.6	9035.4	5346.4	14252	13461	18827	16820	18506	33293	33585	31221	50212	46695	39237	36981	35074	12728	13175	11667	30494	25967	23605	37193	36309	32364	23951	20866	2	2	2
A0A1D5QMW6	A0A1D5QMW6	NaN	tr|A0A1D5QMW6|A0A1D5QMW6_MACMU Dynamin 1 OS=Macaca mulatta OX=9544 GN=DNM1 PE=3 SV=1			2	1	1.4	94.016	8571700	0	1	1	0	0	0	0	0	0	0	0	0	0	0	861.05	1354.4	1285.9	1038.8	1152.9	943.15	984.31	846.56	1097.3	1260.7	1064.7	1159.2	1695.1	1544.1	1284	1250.4	1017.3	1316.9	839.46	1062.4	1198.2	1175.6	0	0	0
F7HPP6;A0A1D5R702;A0A1D5QT51;A0A1D5QMZ9;F6Z1R0;F6WKK2;F7DQE8	F7HPP6;A0A1D5R702;A0A1D5QT51;A0A1D5QMZ9;F6Z1R0;F6WKK2	F7HPP6	tr|F7HPP6|F7HPP6_MACMU Sodium/potassium-transporting ATPase subunit alpha OS=Macaca mulatta OX=9544 GN=ATP1A3 PE=2 SV=1;tr|A0A1D5R702|A0A1D5R702_MACMU Sodium/potassium-transporting ATPase subunit alpha OS=Macaca mulatta OX=9544 GN=ATP1A3 PE=3 SV=1;tr|A0A1D	ATP1A3;ATP1A4	Sodium/potassium-transporting ATPase subunit alpha	6	3	10	111.75	23926000	1	2	3	0	0	0	0	0	0	0	0	0	0	0	0	0	0	0	0	0	0	0	0	0	0	0	0	0	0	0	0	0	0	0	0	0	0	0	0
A0A1D5QN19;F7GQT9	A0A1D5QN19;F7GQT9	A0A1D5QN19	tr|A0A1D5QN19|A0A1D5QN19_MACMU Matrilin 2 OS=Macaca mulatta OX=9544 GN=MATN2 PE=4 SV=1;tr|F7GQT9|F7GQT9_MACMU Matrilin 2 OS=Macaca mulatta OX=9544 GN=MATN2 PE=4 SV=2	MATN2	Matrilin 2	7	4	4.3	105.32	12487000	1	3	2	1916.3	3221.9	2616.7	1634	2385	1736.3	2304.6	2554.3	2030.7	2019.3	2386.4	4131.5	3909.7	4376.9	5524	5667.4	5204.2	4460.4	4531.3	5014.2	6067.6	4681	1870.2	2402.4	1711.2	3153.5	3076.6	2155.5	2374.2	2959.9	2271.6	3060	3041.4	1	1	1
A0A1D5QN20	A0A1D5QN20	NaN	tr|A0A1D5QN20|A0A1D5QN20_MACMU Uncharacterized protein OS=Macaca mulatta OX=9544 PE=3 SV=1			3	1	15.1	41.659	3479300	1	1	0	441.46	675.93	463.77	1171.7	1267.2	1393.9	934.45	952.73	601.07	537.5	705.7	0	0	0	0	0	0	0	0	0	0	0	0	0	0	0	0	0	0	0	0	0	0	1	1	1
A0A1D5QNE3;F7BLR5;A0A1D5QRK7;A0A1D5R8T6;F6WUA2;F7HRN7;F6WU88;A0A1D5QZ72	A0A1D5QNE3;F7BLR5;A0A1D5QRK7;A0A1D5R8T6;F6WUA2;F7HRN7;F6WU88;A0A1D5QZ72	NaN	tr|A0A1D5QNE3|A0A1D5QNE3_MACMU Uncharacterized protein OS=Macaca mulatta OX=9544 GN=RPLP0 PE=4 SV=1;tr|F7BLR5|F7BLR5_MACMU Uncharacterized protein OS=Macaca mulatta OX=9544 PE=4 SV=2;tr|A0A1D5QRK7|A0A1D5QRK7_MACMU Uncharacterized protein OS=Macaca mulatta	RPLP0		2	1	7.2	16.68	4837400	1	1	0	0	0	0	0	0	0	0	0	0	0	0	0	0	0	0	0	0	0	0	0	0	0	0	0	0	0	0	0	0	0	0	0	0	0	0	0
A0A1D5QNF3	A0A1D5QNF3	A0A1D5QNF3	tr|A0A1D5QNF3|A0A1D5QNF3_MACMU Uncharacterized protein OS=Macaca mulatta OX=9544 GN=LOC106997750 PE=4 SV=1	PTPRN2	Protein tyrosine phosphatase receptor type N2	34	7	11.2	65.534	507510000	6	5	7	6343.6	11299	9403.6	7148.8	7550.4	6473.8	9230.6	10762	9759.6	8216.1	6768.8	49599	63525	80834	29213	33997	35313	28508	29570	33417	37520	33423	35373	37360	44837	25415	23986	24170	22486	24398	23148	22468	20736	6	6	6
F6U941;A0A1D5QNM9	F6U941;A0A1D5QNM9	F6U941	tr|F6U941|F6U941_MACMU Mannose receptor C type 2 OS=Macaca mulatta OX=9544 GN=MRC2 PE=4 SV=2;tr|A0A1D5QNM9|A0A1D5QNM9_MACMU Mannose receptor C type 2 OS=Macaca mulatta OX=9544 GN=MRC2 PE=4 SV=1	MRC2	Mannose receptor C type 2	13	4	2.7	156.84	84758000	1	3	3	757.65	624.45	814.8	627.61	1038.1	911.78	1168.7	1236.1	834.01	1163	906.91	9433	11407	11996	14057	14076	14251	10506	11110	11079	14231	11976	1534.7	2093.3	2126.8	3348.8	2734.9	2426.7	1827.4	2275.4	1932.6	2647.8	2421.5	2	2	2
A0A1D5QNY4	A0A1D5QNY4	NaN	tr|A0A1D5QNY4|A0A1D5QNY4_MACMU Uncharacterized protein OS=Macaca mulatta OX=9544 PE=4 SV=1			12	1	11.5	15.313	80202000	1	1	1	297.84	733.19	608.58	956.46	1158	961.74	337.51	171.92	209.87	594.02	676.93	3928	3820.1	3805.7	8864.4	7789	7045.4	3688.5	3632	3127	6485.2	6260.4	3911.6	4295.6	5055.6	10639	7813.4	7518.2	4177.7	4359.6	3831.4	5669.6	5581.7	1	1	1
A0A1D5QNY6;F6U5B4	A0A1D5QNY6;F6U5B4	G7NLB5	tr|A0A1D5QNY6|A0A1D5QNY6_MACMU Peroxiredoxin-2 OS=Macaca mulatta OX=9544 GN=PRDX2 PE=4 SV=1;tr|F6U5B4|F6U5B4_MACMU Peroxiredoxin-2 OS=Macaca mulatta OX=9544 GN=PRDX2 PE=4 SV=2	PRDX2	Peroxiredoxin 2	30	3	24	17.112	526300000	5	5	3	19131	25615	22365	22591	27227	21021	29549	31935	37514	35492	30121	27712	27521	30481	67843	52218	39006	37103	34305	42891	54486	45301	22601	27442	26180	43207	34291	30150	29833	27999	27820	30542	27345	7	7	7
A0A1D5QP17;F7HPP5;A0A1D5QPL8;A0A1D5RCC7	A0A1D5QP17;F7HPP5;A0A1D5QPL8;A0A1D5RCC7	A0A1D5QP17	tr|A0A1D5QP17|A0A1D5QP17_MACMU SPARC related modular calcium binding 1 OS=Macaca mulatta OX=9544 GN=SMOC1 PE=4 SV=1;tr|F7HPP5|F7HPP5_MACMU SPARC related modular calcium binding 1 OS=Macaca mulatta OX=9544 GN=SMOC1 PE=4 SV=2;tr|A0A1D5QPL8|A0A1D5QPL8_MACMU S	LOC712994	SPARC related modular calcium binding 1	25	6	14.4	47.226	661370000	5	5	5	3997.2	5451.1	5109	4811.1	5874.6	5871.2	7870.8	8570.2	7846	7241.5	6843.6	12398	13656	15531	16592	18065	19657	15486	16629	17830	18599	16056	32205	39393	40279	55301	50512	46956	42271	45448	42003	42408	37650	4	4	4
F7H977;A0A1D5QS18;A0A1D5QPC7;A0A1D5R9U2	F7H977;A0A1D5QS18;A0A1D5QPC7;A0A1D5R9U2	F7H977	tr|F7H977|F7H977_MACMU Coronin OS=Macaca mulatta OX=9544 GN=CORO7 PE=3 SV=2;tr|A0A1D5QS18|A0A1D5QS18_MACMU Coronin OS=Macaca mulatta OX=9544 GN=CORO7 PE=3 SV=1;tr|A0A1D5QPC7|A0A1D5QPC7_MACMU Coronin OS=Macaca mulatta OX=9544 GN=CORO7 PE=3 SV=1;tr|A0A1D5R9U	LOC721184	Coronin	2	1	1.1	91.787	2307100	0	1	0	0	0	0	0	0	0	0	0	0	0	0	640.15	714.24	557.2	863.94	998.12	686.22	517.96	1053.2	795.22	888.2	702.63	0	0	0	0	0	0	0	0	0	0	0	0	0	0
F7H2U5;A0A1D5QPT8;F7CP36	F7H2U5;A0A1D5QPT8;F7CP36	F7H2U5	tr|F7H2U5|F7H2U5_MACMU Neuronal membrane glycoprotein M6-a OS=Macaca mulatta OX=9544 GN=GPM6A PE=4 SV=2;tr|A0A1D5QPT8|A0A1D5QPT8_MACMU Neuronal membrane glycoprotein M6-a OS=Macaca mulatta OX=9544 GN=GPM6A PE=4 SV=1;tr|F7CP36|F7CP36_MACMU Neuronal membrane	GPM6A	Glycoprotein M6A	4	2	6.7	29.905	19812000	0	2	2	0	0	0	0	0	0	0	0	0	0	0	6824.9	5375.7	4034.4	4741.3	3699.9	3387	13046	9094.2	11504	7285.9	6192.9	4175.6	3723.3	2944.5	3775	3558.1	2172.1	8124	6523.1	6871.4	4037.5	3574.2	0	0	0
F7HR41;F7HR39;A0A1D5QPY1;F7HR38	F7HR41;F7HR39;A0A1D5QPY1;F7HR38	F7HR41	tr|F7HR41|F7HR41_MACMU Mannan binding lectin serine peptidase 1 OS=Macaca mulatta OX=9544 GN=MASP1 PE=3 SV=2;tr|F7HR39|F7HR39_MACMU Mannan binding lectin serine peptidase 1 OS=Macaca mulatta OX=9544 GN=MASP1 PE=3 SV=1;tr|A0A1D5QPY1|A0A1D5QPY1_MACMU Mannan	MASP1	MBL associated serine protease 1	31	7	10.7	81.422	2370800000	2	4	6	19069	24815	21928	20097	26315	25237	29962	39683	29234	29872	28056	48429	42915	43612	57601	61884	62300	43667	50757	61255	59815	52821	39632	47984	42942	55469	55361	48458	41555	46558	42212	44092	40959	5	5	5
A0A1D5QQ04	A0A1D5QQ04	NaN	tr|A0A1D5QQ04|A0A1D5QQ04_MACMU Immunoglobulin kappa constant OS=Macaca mulatta OX=9544 GN=IGKC PE=4 SV=1			73	2	21	11.425	14986000000	1	2	2	872.55	1881.4	2677.1	133090	128490	57804	65707	63958	47620	68599	69769	36866	29319	32750	101470	81201	87980	134140	116590	104300	80979	79862	17895	18948	18551	56083	44128	37873	60440	51013	46976	35065	33673	3	7	8
A0A1D5QQ66;F6UI16	A0A1D5QQ66;F6UI16	A0A1D5QQ66	tr|A0A1D5QQ66|A0A1D5QQ66_MACMU Hyaluronan and proteoglycan link protein 4 OS=Macaca mulatta OX=9544 GN=HAPLN4 PE=4 SV=1;tr|F6UI16|F6UI16_MACMU Hyaluronan and proteoglycan link protein 4 OS=Macaca mulatta OX=9544 GN=HAPLN4 PE=4 SV=2	LOC719748	Hyaluronan and proteoglycan link protein 4	15	2	7.5	42.954	107430000	2	2	2	1389.4	1962.3	1990.8	1706.7	2072.7	1413.2	2204	2520.4	1994.8	1513.6	1709.8	1965.6	1706.8	2196.1	2445.6	2903.9	3180.4	3678.2	3161.8	2496.7	2399.5	1903.4	1267.3	1991.3	1854.3	1869	1945.3	1280.2	1846	1916.6	1841.2	1457.6	1162.7	4	4	4
A0A1D5QQD8;F7FDF4;A0A1D5Q956;F6R689	A0A1D5QQD8;F7FDF4	F7FDF4	tr|A0A1D5QQD8|A0A1D5QQD8_MACMU Polypeptide N-acetylgalactosaminyltransferase OS=Macaca mulatta OX=9544 GN=GALNT6 PE=3 SV=1;tr|F7FDF4|F7FDF4_MACMU Polypeptide N-acetylgalactosaminyltransferase 6 OS=Macaca mulatta OX=9544 GN=GALNT6 PE=4 SV=2	GALNT6	Polypeptide N-acetylgalactosaminyltransferase	10	4	8	71.153	79133000	2	4	1	6269.2	7835.4	6715.7	6218	7138.6	5617	10548	10455	9038.6	7683.4	7138.1	11608	12621	12030	7797.7	9087.4	8405.9	8187.7	7907.7	8382.9	10921	10273	8036.7	9030.6	8781.7	8692	7383.2	6773.3	7214.2	6645.9	6901.5	7873.5	6570.2	3	3	3
A0A1D5QQE5;H9ER33;F7EF11;F7EF21	A0A1D5QQE5;H9ER33	A0A1D5QQE5	tr|A0A1D5QQE5|A0A1D5QQE5_MACMU Neural cell adhesion molecule 2 OS=Macaca mulatta OX=9544 GN=NCAM2 PE=4 SV=1;tr|H9ER33|H9ER33_MACMU Neural cell adhesion molecule 2 OS=Macaca mulatta OX=9544 GN=NCAM2 PE=2 SV=1	NCAM2	Neural cell adhesion molecule 2	121	22	26.1	92.894	3497700000	18	17	20	80323	115450	104610	79315	101940	88112	119810	139450	126460	125950	118680	179910	214950	267640	188860	212840	212960	157190	168160	191520	210900	196340	145730	174140	189700	199440	181370	175920	155460	155010	154800	153850	143320	29	29	29
F6ZV45;A0A1D5QQF1	F6ZV45;A0A1D5QQF1	F6ZV45	tr|F6ZV45|F6ZV45_MACMU Ferritin OS=Macaca mulatta OX=9544 GN=FTL PE=2 SV=1;tr|A0A1D5QQF1|A0A1D5QQF1_MACMU Ferritin OS=Macaca mulatta OX=9544 GN=FTL PE=3 SV=1	FTL	Ferritin	4	2	11.4	19.995	12347000	1	1	2	1902.6	1933.7	1752.1	944.87	869.79	1352	2325.8	2024.2	950.45	2337.7	2084.9	0	0	0	0	0	0	0	0	0	0	0	0	0	113.03	179.13	112.92	0	95.895	225.51	0	0	0	1	1	1
A0A1D5QQG2;F7EMR9;F7BK83;A0A1D5RDD6;A0A1D5R4X7	A0A1D5QQG2;F7EMR9;F7BK83;A0A1D5RDD6	A0A1D5QQG2	tr|A0A1D5QQG2|A0A1D5QQG2_MACMU ATPase H+ transporting accessory protein 2 OS=Macaca mulatta OX=9544 GN=ATP6AP2 PE=4 SV=1;tr|F7EMR9|F7EMR9_MACMU ATPase H+ transporting accessory protein 2 OS=Macaca mulatta OX=9544 GN=ATP6AP2 PE=4 SV=2;tr|F7BK83|F7BK83_MACMU	ATP6AP2	Renin receptor	48	8	27.1	34.426	1663900000	5	5	8	31057	39255	35340	27837	31840	30597	37078	46129	37602	37006	32932	66244	63374	64534	68241	77513	74740	61998	65132	71114	75704	71257	50804	62388	61097	61118	54679	52956	53099	56543	57734	55165	51316	12	12	12
A0A1D5QQG5;P15426;A0A1D5Q556;A0A1D5RBJ0;A0A1D5RDK5	A0A1D5QQG5;P15426	P15426	tr|A0A1D5QQG5|A0A1D5QQG5_MACMU Triosephosphate isomerase OS=Macaca mulatta OX=9544 GN=TPI1 PE=3 SV=1;sp|P15426|TPIS_MACMU Triosephosphate isomerase OS=Macaca mulatta OX=9544 GN=TPI1 PE=3 SV=2	TPI1	Triosephosphate isomerase	19	5	31.1	17.972	258430000	4	5	3	10122	12251	9861.7	9040.8	12415	8584	18282	13576	23843	12344	11598	30646	22254	17197	39266	47894	35263	25857	34652	37257	33718	31509	9288.7	6780.2	7059.1	18113	14540	12823	11708	11168	11820	10777	9304.8	4	4	4
A0A1D5QQI4;F7F9L6	A0A1D5QQI4;F7F9L6	A0A1D5QQI4	tr|A0A1D5QQI4|A0A1D5QQI4_MACMU Alanyl-tRNA synthetase OS=Macaca mulatta OX=9544 GN=AARS PE=3 SV=1;tr|F7F9L6|F7F9L6_MACMU Alanyl-tRNA synthetase OS=Macaca mulatta OX=9544 GN=AARS PE=3 SV=2	AARS	Alanine--tRNA ligase, cytoplasmic	2	2	2.7	106.78	1409400	1	1	0	0	0	0	0	0	0	0	0	0	0	0	0	0	0	0	0	0	0	0	0	0	0	0	0	0	0	0	0	0	0	0	0	0	0	0	0
A0A1D5RGA5;A0A1D5QQL7	A0A1D5RGA5;A0A1D5QQL7	NaN	tr|A0A1D5RGA5|A0A1D5RGA5_MACMU Uncharacterized protein OS=Macaca mulatta OX=9544 PE=4 SV=1;tr|A0A1D5QQL7|A0A1D5QQL7_MACMU Uncharacterized protein OS=Macaca mulatta OX=9544 PE=4 SV=1			20	1	17.6	10.904	378930000	1	1	1	1242.8	760.56	999.63	992.83	806.71	842.73	5604	4054.8	3592.4	2879.8	3186.9	1233.7	1509.9	1400.7	21336	17236	17950	21781	14780	14335	4307.5	3307.7	2622.6	2250.5	1813.9	37000	28520	20313	22536	18197	19320	6642.6	5675.1	3	2	3
A0A1D5QQN5;A0A1D5RJX2;H9H2N5	A0A1D5QQN5;A0A1D5RJX2;H9H2N5	A0A5F8A5C7	tr|A0A1D5QQN5|A0A1D5QQN5_MACMU Fractalkine precursor OS=Macaca mulatta OX=9544 GN=CX3CL1 PE=4 SV=1;tr|A0A1D5RJX2|A0A1D5RJX2_MACMU Fractalkine precursor OS=Macaca mulatta OX=9544 GN=CX3CL1 PE=4 SV=1;tr|H9H2N5|H9H2N5_MACMU Fractalkine precursor OS=Macaca mul	CX3CL1	C-X3-C motif chemokine ligand 1	2	2	5.7	38.952	3832900	0	2	0	0	0	0	0	0	0	0	0	0	0	0	545.69	818.29	733.13	741.34	813.42	507.55	374.71	504.32	810.28	539.08	682.99	0	0	0	0	0	0	0	0	0	0	0	0	0	0
A0A1D5R5Z8;A0A1D5QQR2;F6U2J6;A0A1D5Q5C3;F6RF33	A0A1D5R5Z8;A0A1D5QQR2;F6U2J6;A0A1D5Q5C3	I0FH47	tr|A0A1D5R5Z8|A0A1D5R5Z8_MACMU Insulin-like growth factor-binding protein 3 precursor OS=Macaca mulatta OX=9544 GN=IGFBP3 PE=4 SV=1;tr|A0A1D5QQR2|A0A1D5QQR2_MACMU Insulin-like growth factor-binding protein 3 precursor OS=Macaca mulatta OX=9544 GN=IGFBP3 PE	IGFBP3	Insulin-like growth factor-binding protein 3	36	9	25.9	29.035	2593500000	3	5	8	21911	26442	25337	26544	29406	26155	41706	44496	28799	31608	29731	64429	51454	60706	103390	94632	98668	119730	117190	130540	86167	88445	56460	59106	60079	97084	78937	76982	98954	106930	87292	69753	64705	6	6	6
A0A1D5QQX5;F7GC25;A0A1D5RAB0	A0A1D5QQX5;F7GC25;A0A1D5RAB0	A0A1D5QQX5	tr|A0A1D5QQX5|A0A1D5QQX5_MACMU Elongation factor 2 OS=Macaca mulatta OX=9544 GN=EEF2 PE=2 SV=1;tr|F7GC25|F7GC25_MACMU Eukaryotic translation elongation factor 2 OS=Macaca mulatta OX=9544 GN=EEF2 PE=4 SV=2;tr|A0A1D5RAB0|A0A1D5RAB0_MACMU Eukaryotic translati	EEF2	Elongation factor 2	11	4	4.3	95.323	34316000	2	4	3	0	362.88	388.23	217.56	580.96	230.01	360.54	270.41	1716.2	432.95	261.75	7413	6775.6	6240.8	10991	16564	11684	7171.2	9719.4	10701	9228.5	8948.4	721.06	873.18	951.22	1424.3	1325.8	1437.1	1028.5	1045.5	790.39	1260.9	1089	0	1	1
F6SV78;A0A1D5QQY0;F6SV88	F6SV78;A0A1D5QQY0	F6SV88	tr|F6SV78|F6SV78_MACMU Collagen triple helix repeat containing 1 OS=Macaca mulatta OX=9544 GN=CTHRC1 PE=4 SV=1;tr|A0A1D5QQY0|A0A1D5QQY0_MACMU Collagen triple helix repeat containing 1 OS=Macaca mulatta OX=9544 GN=CTHRC1 PE=4 SV=1	CTHRC1	Collagen triple helix repeat containing 1	24	4	17.5	24.728	184460000	3	3	4	4435.4	5612.7	5070.5	5043.7	4990.7	4449.6	6181.6	7551.7	6370.4	4308.8	4485.6	11249	9915.8	10469	19031	18708	17886	12242	12981	14794	17599	16655	6617.8	7106.8	6981	14411	12884	11522	8403.7	9614.4	8989.1	9470.1	8853	5	5	5
F7GLE2;A0A1D5QQZ2;F7GLD0;F6W890;F6W898;F7GLE9;F7GLD7;F6R7X5	F7GLE2;A0A1D5QQZ2;F7GLD0;F6W890;F6W898;F7GLE9	F6W890	tr|F7GLE2|F7GLE2_MACMU Lamin A/C OS=Macaca mulatta OX=9544 GN=LMNA PE=3 SV=1;tr|A0A1D5QQZ2|A0A1D5QQZ2_MACMU Lamin A/C OS=Macaca mulatta OX=9544 GN=LMNA PE=2 SV=1;tr|F7GLD0|F7GLD0_MACMU Lamin A/C OS=Macaca mulatta OX=9544 GN=LMNA PE=3 SV=1;tr|F6W890|F6W890_	LMNA	Lamin A/C	37	13	22.3	70.591	111250000	10	11	7	5134.1	7387.2	7123.4	6382.7	10202	7286.9	8096.8	6808.2	31511	7137.8	6084.6	11275	10589	9589.7	22782	31234	22195	10928	12191	12446	16267	14880	5973.6	6104	6512.6	16598	13564	11379	7325.2	6899.1	7408.7	10124	8629.9	9	9	9
A0A1D5RJC9;F6RKI4;A0A1D5QR26	A0A1D5RJC9;F6RKI4;A0A1D5QR26	F6RKI4	tr|A0A1D5RJC9|A0A1D5RJC9_MACMU Transgelin OS=Macaca mulatta OX=9544 GN=TAGLN2 PE=2 SV=1;tr|F6RKI4|F6RKI4_MACMU Transgelin OS=Macaca mulatta OX=9544 GN=TAGLN2 PE=3 SV=2;tr|A0A1D5QR26|A0A1D5QR26_MACMU Transgelin OS=Macaca mulatta OX=9544 GN=TAGLN2 PE=3 SV=1	TAGLN2	Transgelin	21	6	24.6	22.391	206080000	1	6	6	1615.7	2176.2	1976.7	1691.8	2095.1	1618.9	2777.8	1928.6	2130.7	2340.3	1854.1	10163	8704.6	6827.5	19345	21787	18521	8255	10072	11568	11762	11393	3607.9	4147.6	3796.4	8386.3	7812	7006.8	3559.7	3962.1	3522.9	5559.2	4844.3	2	2	2
A0A1D5QR47	A0A1D5QR47	NaN	tr|A0A1D5QR47|A0A1D5QR47_MACMU Uncharacterized protein OS=Macaca mulatta OX=9544 PE=4 SV=1			57	3	13	13.013	11642000000	2	5	4	21810	25867	22661	46406	47763	36366	25470	25071	18761	29290	28754	22945	19322	20039	82880	68645	65836	46384	41416	37021	50815	51613	39861	42769	37827	130350	106440	93005	79393	74777	69249	71156	73355	10	10	10
A0A1D5QR57;F7DEE6	A0A1D5QR57;F7DEE6	F7DEE6	tr|A0A1D5QR57|A0A1D5QR57_MACMU Neurexophilin OS=Macaca mulatta OX=9544 GN=NXPH4 PE=3 SV=1;tr|F7DEE6|F7DEE6_MACMU Neurexophilin OS=Macaca mulatta OX=9544 GN=NXPH4 PE=2 SV=2	NXPH4	Neurexophilin	2	1	3	32.341	11395000	0	0	1	0	0	0	0	0	0	0	0	0	0	0	0	0	0	0	0	0	0	0	0	0	0	0	0	0	0	0	0	0	0	0	0	0	0	0	0
A0A1D5R7V3;F6ZDW3;A0A1D5QRB0;F6ZDY9;F6ZDY1;F6ZDZ8;F6ZDX2	A0A1D5R7V3;F6ZDW3;A0A1D5QRB0;F6ZDY9;F6ZDY1;F6ZDZ8;F6ZDX2	F6ZDW3	tr|A0A1D5R7V3|A0A1D5R7V3_MACMU CD44 molecule (Indian blood group) OS=Macaca mulatta OX=9544 GN=CD44 PE=4 SV=1;tr|F6ZDW3|F6ZDW3_MACMU CD44 molecule (Indian blood group) OS=Macaca mulatta OX=9544 GN=CD44 PE=4 SV=2;tr|A0A1D5QRB0|A0A1D5QRB0_MACMU CD44 molecule	CD44	CD44 antigen	26	2	15.9	14.861	245930000	2	2	2	3923.5	4887.9	4785.1	4563.4	5040.9	3869.5	5982.4	6525.4	5492.5	5456.5	5301	12934	13356	13471	14580	15835	18924	15736	15833	15772	16677	15824	11055	13289	12568	14879	13128	12812	11990	13580	12438	12061	11497	5	5	5
A0A1D5QRB8;F6UJ08;A0A1D5Q2J9;A0A1D5R0Z8;A0A1D5R2D1;F7H0D2	A0A1D5QRB8;F6UJ08;A0A1D5Q2J9;A0A1D5R0Z8;A0A1D5R2D1	F6SFZ4	tr|A0A1D5QRB8|A0A1D5QRB8_MACMU Phosphoglycerate kinase OS=Macaca mulatta OX=9544 GN=PGK1 PE=3 SV=1;tr|F6UJ08|F6UJ08_MACMU Phosphoglycerate kinase OS=Macaca mulatta OX=9544 GN=PGK1 PE=3 SV=2;tr|A0A1D5Q2J9|A0A1D5Q2J9_MACMU Phosphoglycerate kinase OS=Macaca m	PGK1	Phosphoglycerate kinase	32	0	31.3	23.585	240490000	6	6	5	12593	16239	13730	11296	15491	11811	18526	16535	26687	15809	15086	20837	17797	17697	33901	36439	31055	23409	25528	25608	28454	27994	13058	12244	13163	25951	24250	20167	14778	15943	17340	16131	13993	7	7	7
F6SIH8;A0A1D5QRG7	F6SIH8;A0A1D5QRG7	F6SIH8	tr|F6SIH8|F6SIH8_MACMU Neuritin 1 OS=Macaca mulatta OX=9544 GN=NRN1 PE=2 SV=1;tr|A0A1D5QRG7|A0A1D5QRG7_MACMU Neuritin 1 OS=Macaca mulatta OX=9544 GN=NRN1 PE=4 SV=1	NRN1	Neuritin	17	3	19	15.299	211050000	2	2	2	7434.2	9867.5	9337.2	12962	15130	17173	14170	16305	15648	9160.2	8555.4	13256	14629	17673	17511	22801	21148	20902	19435	22985	15226	14642	23211	26783	31588	19840	16318	18881	20788	20171	19708	20776	19583	4	4	4
A0A1D5R633;H9ETL1;A0A1D5QRK1;G7NGE8	A0A1D5R633;H9ETL1;A0A1D5QRK1;G7NGE8	H9ETL1	tr|A0A1D5R633|A0A1D5R633_MACMU Ubiquilin 2 OS=Macaca mulatta OX=9544 GN=UBQLN2 PE=4 SV=1;tr|H9ETL1|H9ETL1_MACMU G kinase-anchoring protein 1 OS=Macaca mulatta OX=9544 GN=UBQLN1 PE=2 SV=1;tr|A0A1D5QRK1|A0A1D5QRK1_MACMU Ubiquilin 2 OS=Macaca mulatta OX=9544	UBQLN1	Ubiquilin 1	2	1	3	58.953	10921000	1	1	0	509.41	844.77	838.24	620.69	864.85	734	739.71	674.6	876.61	804.43	841.19	867.63	933.97	1303.7	1170.7	986.23	1101.1	1555.4	1500.4	1627.2	1488.9	1043.2	0	0	0	0	0	0	0	0	0	0	0	1	1	1
F7H0F1;F7H0H8;A0A1D5QRK2;F7H0F3;G7MIC2;F7GYH3;F7H0F5	F7H0F1;F7H0H8;A0A1D5QRK2;F7H0F3;G7MIC2;F7GYH3;F7H0F5	F7H0F1	tr|F7H0F1|F7H0F1_MACMU Netrin G1 OS=Macaca mulatta OX=9544 GN=NTNG1 PE=2 SV=1;tr|F7H0H8|F7H0H8_MACMU Netrin G1 OS=Macaca mulatta OX=9544 GN=NTNG1 PE=4 SV=2;tr|A0A1D5QRK2|A0A1D5QRK2_MACMU Netrin G1 OS=Macaca mulatta OX=9544 GN=NTNG1 PE=4 SV=1;tr|F7H0F3|F7H0	NTNG1;EGK_01028	Netrin G1	21	4	7.5	49.34	189640000	3	4	4	4767.7	6844	5709.5	5252.2	4948.2	4492.7	7444.1	7348.5	7393.5	6200.8	6048.8	30405	31280	37227	23606	25588	26311	20852	21079	27577	27851	27131	13742	18152	20234	15710	13009	13986	15386	12967	13118	13616	12419	3	3	3
F6T4F2;A0A1D5RHH6;A0A1D5QRL3;F6ZB86;F6T4D4;A0A1D5QVG0	F6T4F2;A0A1D5RHH6;A0A1D5QRL3;F6ZB86;F6T4D4;A0A1D5QVG0	F6T4F2	tr|F6T4F2|F6T4F2_MACMU Protein disulfide isomerase family A member 6 OS=Macaca mulatta OX=9544 GN=PDIA6 PE=3 SV=2;tr|A0A1D5RHH6|A0A1D5RHH6_MACMU Protein disulfide isomerase family A member 6 OS=Macaca mulatta OX=9544 GN=PDIA6 PE=3 SV=1;tr|A0A1D5QRL3|A0A1D5	PDIA6	Protein disulfide-isomerase A6	11	4	10.5	47.817	99117000	1	2	4	2267.2	3238.4	2641.4	3986.3	4414.1	4565	3840.9	4429.8	4812	3503.9	2824.6	5810.9	5197	7081.8	5790.4	5725.7	6383.1	4611.7	5542.1	5641.6	6455.2	6674.4	9008.7	10768	10875	10114	10203	9117.6	10158	10403	10264	9024.4	8970.7	1	1	1
A0A1D5QRN4	A0A1D5QRN4	A0A1D5QRN4	tr|A0A1D5QRN4|A0A1D5QRN4_MACMU Uncharacterized protein OS=Macaca mulatta OX=9544 GN=LOC701315 PE=3 SV=1	LOC106994543	SERPIN domain-containing protein	7	2	5.6	44.721	15211000	2	2	0	584.06	913.9	668.01	746.27	3736.8	1225	1544.6	1077.1	38414	1180.8	1118.6	1485.6	1512.1	1755.9	2018.3	30365	2091.1	2326.1	2850.6	2785.8	3053.9	2031.3	0	0	0	0	0	0	0	0	0	0	0	2	2	4
F7C6Q8;A0A1D5QRS2;F7DHS4;F7BRD9;F7HAP4;F7FGT7;F7C6M7;F7BRH6;G7MQV3;F7C6W4;A0A1D5QW91;F7HSJ5;F7HAT6;F7BRG1;A0A1D5Q8M5;F6ZYL1;A0A1D5Q5B3;F6PS34;A0A1D5RFL1;REV__F7FRB9;REV__F6YY62;REV__F6YY37;REV__F6YY46;REV__F7FRC8;REV__F7FRA9	F7C6Q8;A0A1D5QRS2;F7DHS4;F7BRD9;F7HAP4;F7FGT7;F7C6M7;F7BRH6;G7MQV3;F7C6W4;A0A1D5QW91;F7HSJ5;F7HAT6;F7BRG1;A0A1D5Q8M5;F6ZYL1;A0A1D5Q5B3;F6PS34	F7C6Q8	tr|F7C6Q8|F7C6Q8_MACMU Histone H2A OS=Macaca mulatta OX=9544 GN=HIST1H2AJ PE=3 SV=1;tr|A0A1D5QRS2|A0A1D5QRS2_MACMU Histone H2A OS=Macaca mulatta OX=9544 GN=LOC701826 PE=3 SV=1;tr|F7DHS4|F7DHS4_MACMU Histone H2A OS=Macaca mulatta OX=9544 GN=H2AFJ PE=2 SV=2;	HIST1H2AJ;EGK_03418;HIST2H2AC;HIST1H2AC;H2AFX;LOC705469;LOC704994;HIST1H2AA;HIST2H2AB;LOC697977;HIST3H2A;LOC701826;LOC705220	Histone H2A;Histone H3	44	2	23.4	13.936	1259800000	3	3	3	61608	70356	62343	96746	94007	86185	107150	90050	133660	79437	74608	95248	62247	59631	56475	71961	57887	70821	135950	139490	77043	72090	61208	43667	41649	54999	47768	37568	72089	94763	87379	54017	48483	20	20	20
F6RUL6;A0A1D5QRZ7;F6RUI6	F6RUL6;A0A1D5QRZ7;F6RUI6	F6RUL6	tr|F6RUL6|F6RUL6_MACMU Neuroligin 1 OS=Macaca mulatta OX=9544 GN=NLGN1 PE=4 SV=2;tr|A0A1D5QRZ7|A0A1D5QRZ7_MACMU Neuroligin 1 OS=Macaca mulatta OX=9544 GN=NLGN1 PE=4 SV=1;tr|F6RUI6|F6RUI6_MACMU Neuroligin-1 OS=Macaca mulatta OX=9544 GN=NLGN1 PE=2 SV=1	NLGN1	Neuroligin 1	19	2	6.4	69.934	201540000	3	4	3	5900.1	8559.9	7102.4	5629.2	7791.7	7316.3	8404.1	9215.8	9244	8801.1	7098.1	15851	18229	21419	14388	18335	16389	14679	14838	16983	19827	18823	7283.4	9042.9	9660.9	9933	8587.5	8026.8	7890.3	8632	8081.5	7845.8	7507.7	4	4	4
A0A1D5RFC6;A0A1D5QS01	A0A1D5RFC6;A0A1D5QS01	A0A1D5RFC6	tr|A0A1D5RFC6|A0A1D5RFC6_MACMU Involucrin OS=Macaca mulatta OX=9544 GN=IVL PE=3 SV=1;tr|A0A1D5QS01|A0A1D5QS01_MACMU Involucrin OS=Macaca mulatta OX=9544 GN=IVL PE=4 SV=1	IVL	Involucrin	1	1	7.9	59.893	4338000	1	0	0	372.93	911.08	851.95	515.2	3227.4	665.76	700.04	783.33	8479	646.16	595.75	0	0	0	0	0	0	0	0	0	0	0	0	0	0	0	0	0	0	0	0	0	0	1	1	1
A0A1D5QS02;A0A1D5RBZ6;F7GKZ6	A0A1D5QS02;A0A1D5RBZ6;F7GKZ6	F7GKZ6	tr|A0A1D5QS02|A0A1D5QS02_MACMU Tetraspanin OS=Macaca mulatta OX=9544 GN=CD9 PE=2 SV=1;tr|A0A1D5RBZ6|A0A1D5RBZ6_MACMU Tetraspanin OS=Macaca mulatta OX=9544 GN=CD9 PE=3 SV=1;tr|F7GKZ6|F7GKZ6_MACMU Tetraspanin OS=Macaca mulatta OX=9544 GN=CD9 PE=3 SV=2	CD9	Tetraspanin	6	2	7.5	25.397	44984000	1	2	1	6092.3	6677.4	6405.3	4989.4	5781.1	3159.3	11385	10494	6708.6	7407.3	6380.6	15073	11770	8423.6	16677	15085	15862	21155	17816	22017	18271	15271	0	0	0	0	0	0	0	0	0	0	0	1	1	1
A0A1D5QS42;F6YL51;A0A1D5QST7	A0A1D5QS42;F6YL51;A0A1D5QST7	F6YL51	tr|A0A1D5QS42|A0A1D5QS42_MACMU LDL receptor related protein 1B OS=Macaca mulatta OX=9544 GN=LRP1B PE=4 SV=1;tr|F6YL51|F6YL51_MACMU LDL receptor related protein 1B OS=Macaca mulatta OX=9544 GN=LRP1B PE=4 SV=2;tr|A0A1D5QST7|A0A1D5QST7_MACMU LDL receptor rela	LRP1B	LDL receptor related protein 1B	8	3	0.9	493.5	25763000	1	3	2	821.75	1125.9	770.02	772.28	839.01	892.05	955.63	1430.2	1385	1158	1109.9	6152	6455.9	7988.4	7393.1	8471	8048.4	6362.4	5860.5	7088.4	8114.4	8012.3	0	0	0	0	0	0	0	0	0	0	0	1	1	1
F6UDU4;F6UDV7;A0A1D5QS85	F6UDU4;F6UDV7;A0A1D5QS85	F6UDU4	tr|F6UDU4|F6UDU4_MACMU Unc-5 netrin receptor B OS=Macaca mulatta OX=9544 GN=UNC5B PE=4 SV=2;tr|F6UDV7|F6UDV7_MACMU Unc-5 netrin receptor B OS=Macaca mulatta OX=9544 GN=UNC5B PE=4 SV=2;tr|A0A1D5QS85|A0A1D5QS85_MACMU Unc-5 netrin receptor B OS=Macaca mulatta	UNC5B	Netrin receptor UNC5	10	4	3	103.08	40373000	1	3	3	2214.5	2367.6	2889.8	2122.6	3095.5	2313.1	2855.8	3290.3	3086.4	2994.4	2841.8	7678.5	8384	9902.6	9857.2	12566	10959	8570.4	9299	9467.5	11691	10813	4054.5	5590.3	5112	5890.7	6579.6	5514.6	5361.6	5399.2	5850.3	5099.1	4687	1	1	1
A0A1D5QSB6;F7HL87;F7HH00;F7HL84	A0A1D5QSB6;F7HL87;F7HH00;F7HL84	F7HH00	tr|A0A1D5QSB6|A0A1D5QSB6_MACMU Chitinase 3 like 2 OS=Macaca mulatta OX=9544 GN=CHI3L2 PE=4 SV=1;tr|F7HL87|F7HL87_MACMU Chitinase 3 like 2 OS=Macaca mulatta OX=9544 GN=CHI3L2 PE=4 SV=2;tr|F7HH00|F7HH00_MACMU Chitinase 3 like 2 OS=Macaca mulatta OX=9544 GN=C	CHI3L2	Chitinase 3 like 2	5	1	26.2	4.8674	12064000	1	1	1	480.19	551.53	302.17	264.89	235.91	129.33	1179.4	1049	484.2	319.33	542.94	2531.5	1553	1000.8	4105.6	3878.5	2740.2	2205	2099.6	2621.4	2851.4	2857.3	2470.1	2744.1	2023.5	7264.1	5073.3	3818.4	2678.4	3771	2596.5	3461.2	2745.4	1	1	1
A0A1D5QSH6;Q28506	A0A1D5QSH6	A0A1D5QSH6	tr|A0A1D5QSH6|A0A1D5QSH6_MACMU Vitamin K-dependent protein C OS=Macaca mulatta OX=9544 GN=PROC PE=3 SV=1	PROC	Vitamin K-dependent protein C	24	5	11.8	54.242	268430000	4	3	4	9380.6	10690	10437	11856	12286	10502	14459	14765	13530	11040	10753	8832.9	7398	7215	9723.8	9372.9	9100.2	8843.8	9612.7	8997.6	11171	10280	7534	8916.4	7096.7	11585	10189	9059.1	10862	9866.6	9619.8	10260	9241.5	6	5	6
H9ET64;A0A1D5QSK0;F7AXF3	H9ET64;A0A1D5QSK0;F7AXF3	A0A1D5QSK0	tr|H9ET64|H9ET64_MACMU WD repeat domain 1 OS=Macaca mulatta OX=9544 GN=WDR1 PE=2 SV=1;tr|A0A1D5QSK0|A0A1D5QSK0_MACMU WD repeat domain 1 OS=Macaca mulatta OX=9544 GN=WDR1 PE=4 SV=1;tr|F7AXF3|F7AXF3_MACMU WD repeat domain 1 OS=Macaca mulatta OX=9544 GN=WDR1	WDR1	WD repeat domain 1	27	8	12.4	66.167	153990000	4	7	5	1446.9	1601.9	1307.4	1196.8	1445.2	1234	1708.1	1458.2	1876.8	1727.5	1751.8	23318	20785	22980	34943	36267	34870	18844	22426	23131	27796	25595	20063	19438	23143	46913	39079	36429	20498	23640	22894	25369	23397	2	2	2
A0A1D5QSN2	A0A1D5QSN2	A0A1D5QSN2	tr|A0A1D5QSN2|A0A1D5QSN2_MACMU Peptidylprolyl isomerase OS=Macaca mulatta OX=9544 GN=FKBP2 PE=4 SV=1	FKBP2	Peptidylprolyl isomerase	4	1	3.1	40.371	12440000	0	1	1	0	0	0	0	0	0	0	0	0	0	0	455.14	406.96	534.97	443.35	563.32	303.07	274.14	439.56	422.48	432.3	478.05	681.33	1113.3	863.71	910.17	625.56	700.54	603.99	811.73	637.86	485.18	857.51	0	0	0
H9H465;A0A1D5QSP7	H9H465;A0A1D5QSP7	H9H465	tr|H9H465|H9H465_MACMU Uncharacterized protein OS=Macaca mulatta OX=9544 PE=4 SV=2;tr|A0A1D5QSP7|A0A1D5QSP7_MACMU Uncharacterized protein OS=Macaca mulatta OX=9544 PE=4 SV=1		Ig-like domain-containing protein	11	1	14.6	16.306	879490000	1	2	1	8811.7	12608	10492	55214	58643	54402	17827	20699	15053	28538	23464	40776	31638	32076	100760	109520	88578	115080	98200	89161	70422	60846	21360	22836	19368	70680	63067	52947	55400	55303	50638	37078	31674	4	4	4
A0A1D5QSP9;F7GRY4	A0A1D5QSP9;F7GRY4	F7GRY4	tr|A0A1D5QSP9|A0A1D5QSP9_MACMU Adhesion G protein-coupled receptor B1 OS=Macaca mulatta OX=9544 GN=ADGRB1 PE=3 SV=1;tr|F7GRY4|F7GRY4_MACMU Adhesion G protein-coupled receptor B1 OS=Macaca mulatta OX=9544 GN=ADGRB1 PE=3 SV=2	BAI1	Adhesion G protein-coupled receptor B1	18	4	3.1	126.51	58741000	3	3	3	466.59	1407.6	707.15	745.26	848.58	819.16	1287.9	1700.4	795.38	1001	1252.9	3846	5370	5528.9	2988.4	3223	3735.3	2845.3	2451.3	2993.4	4086	3495.8	3683.1	3772.9	3883	3996.7	4086.4	3357.2	3091.2	3114	3369.5	3412.7	3576.2	1	1	1
A0A1D5QST3;A0A1D5QYL5;I0FG44;F6XMH7;A0A1D5R5Q0;A0A1D5QYE3	A0A1D5QST3;A0A1D5QYL5;I0FG44;F6XMH7;A0A1D5R5Q0;A0A1D5QYE3	A0A1D5QYL5	tr|A0A1D5QST3|A0A1D5QST3_MACMU NSFL1 cofactor OS=Macaca mulatta OX=9544 GN=NSFL1C PE=4 SV=1;tr|A0A1D5QYL5|A0A1D5QYL5_MACMU NSFL1 cofactor OS=Macaca mulatta OX=9544 GN=NSFL1C PE=4 SV=1;tr|I0FG44|I0FG44_MACMU NSFL1 cofactor p47 isoform a OS=Macaca mulatta OX	NSFL1C	NSFL1 cofactor p47	3	2	8.3	36.816	3065000	1	1	1	389.6	573.51	535.03	239.59	468.66	230.13	477.46	459.86	684.43	540.17	487.75	103.55	239.94	270.79	446.08	329.93	333.77	277.93	274.76	346.43	365.96	297.42	0	0	0	0	0	0	0	0	0	0	0	1	1	1
F7FLX7;F7GHH9;F7BRX2;F7B0Z5;F6XLZ2;F6QR30;A0A1D5QT04;A0A1D5R260;F7A5H2;F6TK66	F7FLX7;F7GHH9;F7BRX2;F7B0Z5;F6XLZ2;F6QR30;A0A1D5QT04;A0A1D5R260;F7A5H2;F6TK66	F7FLX7	tr|F7FLX7|F7FLX7_MACMU Histone H3 OS=Macaca mulatta OX=9544 PE=3 SV=2;tr|F7GHH9|F7GHH9_MACMU Histone H3 OS=Macaca mulatta OX=9544 GN=HIST3H3 PE=3 SV=1;tr|F7BRX2|F7BRX2_MACMU Histone H3 OS=Macaca mulatta OX=9544 GN=LOC698105 PE=2 SV=2;tr|F7B0Z5|F7B0Z5_MACMU	H3F3A;HIST3H3;LOC705220;LOC694152;LOC695663;LOC718747;LOC709263;LOC699015	Histone H3	22	2	13.4	13.753	1215900000	2	1	2	44279	47204	43180	65455	63048	54297	60928	54245	84520	52160	40253	14281	9774.8	9597.7	9464	10019	8998	11056	18408	20226	11620	10676	13372	8943.1	9772.8	13514	8901.9	6147.4	15925	18959	18273	10988	10466	15	15	15
A0A1D5R9H1;F6ZPW9;H9ENT6;A0A1D5QTE1;A0A1D5R2K2;F6ZPZ6	A0A1D5R9H1;F6ZPW9;H9ENT6;A0A1D5QTE1;A0A1D5R2K2;F6ZPZ6	F6ZPW9	tr|A0A1D5R9H1|A0A1D5R9H1_MACMU Cell adhesion molecule 2 OS=Macaca mulatta OX=9544 GN=CADM2 PE=4 SV=1;tr|F6ZPW9|F6ZPW9_MACMU Cell adhesion molecule 2 OS=Macaca mulatta OX=9544 GN=CADM2 PE=4 SV=2;tr|H9ENT6|H9ENT6_MACMU Cell adhesion molecule 2 isoform 2 OS=M	CADM2	Cell adhesion molecule 2	24	5	11.1	40.4	657570000	4	4	5	50442	65078	62385	61896	81624	79620	82940	102030	87796	87597	81598	50572	66123	75280	46979	56657	55551	38663	40847	42279	62930	55263	27507	29719	32605	35304	33679	31376	26552	24542	24323	29120	28408	8	8	8
F7EC19;A0A1D5QTH1;F7EC16;F7ESF6	F7EC19;A0A1D5QTH1;F7EC16;F7ESF6	F7ESF6	tr|F7EC19|F7EC19_MACMU N-acylsphingosine amidohydrolase 2 OS=Macaca mulatta OX=9544 GN=ASAH2 PE=4 SV=2;tr|A0A1D5QTH1|A0A1D5QTH1_MACMU N-acylsphingosine amidohydrolase 2 OS=Macaca mulatta OX=9544 GN=ASAH2 PE=4 SV=1;tr|F7EC16|F7EC16_MACMU N-acylsphingosine a	ASAH2	Neutral ceramidase	3	2	3.7	68.815	7129400	0	2	1	0	0	0	0	0	0	0	0	0	0	0	0	0	0	0	0	0	0	0	0	0	0	617.65	802	881.51	1387.7	1178.8	1010.5	1034.6	1095	985.11	682.97	679.79	0	0	0
A0A1D5QTJ7;F7GIP9	A0A1D5QTJ7;F7GIP9	H9Z1R6	tr|A0A1D5QTJ7|A0A1D5QTJ7_MACMU Matrix metallopeptidase 2 OS=Macaca mulatta OX=9544 GN=MMP2 PE=3 SV=1;tr|F7GIP9|F7GIP9_MACMU Matrix metallopeptidase 2 OS=Macaca mulatta OX=9544 GN=MMP2 PE=3 SV=2	MMP2	72 kDa type IV collagenase	117	15	27.6	73.897	3752100000	10	14	13	116670	152680	137150	105660	117710	91617	167320	188220	135390	130050	120190	146850	126290	110680	232740	224360	229230	131840	125970	134030	180010	169030	138810	161250	134930	263530	239910	202190	136710	140670	134610	160050	148250	26	26	26
F6Q4H9;F7E8A0;A0A1D5QTL0	F6Q4H9;F7E8A0;A0A1D5QTL0	F6Q4H9	tr|F6Q4H9|F6Q4H9_MACMU GDNF family receptor alpha 2 OS=Macaca mulatta OX=9544 GN=GFRA2 PE=4 SV=2;tr|F7E8A0|F7E8A0_MACMU GDNF family receptor alpha 2 OS=Macaca mulatta OX=9544 GN=GFRA2 PE=4 SV=2;tr|A0A1D5QTL0|A0A1D5QTL0_MACMU GDNF family receptor alpha OS=M	GFRA2	GDNF family receptor alpha-2	8	2	5.2	35.99	180020000	1	1	2	503.09	636.8	503.79	1031.6	1438.9	1226.1	1503.7	1577.6	1647.3	1807.9	1422	6668.7	9986.5	13569	6963.6	7967.6	9777.8	7461.3	6901.3	7113.8	9065.7	9913.4	12501	13393	17610	13953	13150	12481	12094	12335	12041	13010	11787	2	2	2
A0A1D5QTL3	A0A1D5QTL3	A0A1D5QTL3	tr|A0A1D5QTL3|A0A1D5QTL3_MACMU Insulin like growth factor binding protein 1 OS=Macaca mulatta OX=9544 GN=IGFBP1 PE=4 SV=1	IGFBP1	Insulin-like growth factor-binding protein 1	1	1	3.9	30.308	1744400	0	1	0	0	0	0	0	0	0	0	0	0	0	0	1519.4	1275.9	1271.8	2204.5	2869.9	2445.9	1909.8	2133.6	2265.9	1915.8	1950.8	0	0	0	0	0	0	0	0	0	0	0	0	0	0
F7FF43;A0A1D5QTZ7	F7FF43;A0A1D5QTZ7	F7FF43	tr|F7FF43|F7FF43_MACMU Proteasome activator complex subunit 2 OS=Macaca mulatta OX=9544 GN=PSME2 PE=2 SV=1;tr|A0A1D5QTZ7|A0A1D5QTZ7_MACMU Proteasome activator subunit 2 OS=Macaca mulatta OX=9544 GN=PSME2 PE=4 SV=1	PSME2	Proteasome activator complex subunit 2	6	2	9.2	27.361	13128000	2	2	1	223.29	673.5	481.51	464.06	556.75	603.36	779.22	686.25	1099.4	834.46	788.54	899.19	766.59	557.41	2220.6	3157.8	2246.1	1161.7	1805.4	1375.2	1321.3	1147.4	963.27	922.23	902.75	2418.5	1948.9	1348.8	1019.2	1207.8	1019.9	1309	858.24	1	1	1
A0A1D5RBQ3;A0A1D5QU11;A0A1D5QYB4;A0A1D5QR72;A0A1D5R5U4	A0A1D5RBQ3;A0A1D5QU11;A0A1D5QYB4;A0A1D5QR72;A0A1D5R5U4	NaN	tr|A0A1D5RBQ3|A0A1D5RBQ3_MACMU Actin-related protein 2/3 complex subunit 5 OS=Macaca mulatta OX=9544 GN=ARPC5 PE=3 SV=1;tr|A0A1D5QU11|A0A1D5QU11_MACMU Actin-related protein 2/3 complex subunit 5 OS=Macaca mulatta OX=9544 GN=ARPC5 PE=3 SV=1;tr|A0A1D5QYB4|A0			5	2	13.2	15.722	20634000	0	1	2	0	0	0	0	0	0	0	0	0	0	0	5535.4	4379.8	3809.4	6680.9	7777.9	7355.4	5567.8	6672.3	6266.9	6244.8	5478.3	6975.8	5899.4	5103.4	14403	12056	10220	8730.2	10192	9785.2	8116.6	8023.5	0	0	0
A0A1D5QUD4;F6YNG4	A0A1D5QUD4;F6YNG4	A0A5F7ZAS1	tr|A0A1D5QUD4|A0A1D5QUD4_MACMU Perilipin OS=Macaca mulatta OX=9544 GN=PLIN3 PE=3 SV=1;tr|F6YNG4|F6YNG4_MACMU Perilipin OS=Macaca mulatta OX=9544 GN=PLIN3 PE=3 SV=2	PLIN3	Perilipin	1	1	2.2	43.926	1501200	0	1	0	0	0	0	0	0	0	0	0	0	0	0	1088.1	1341.5	1210.1	2016.9	2190.8	2290	1475.1	1584.9	1467.4	1654.2	1561.2	0	0	0	0	0	0	0	0	0	0	0	0	0	0
F7G963;F7G972;A0A1D5R861;A0A1D5QUE4;F7G976	F7G963;F7G972;A0A1D5R861;A0A1D5QUE4;F7G976	F7G963	tr|F7G963|F7G963_MACMU Adenosine deaminase, RNA specific B1 OS=Macaca mulatta OX=9544 GN=ADARB1 PE=4 SV=2;tr|F7G972|F7G972_MACMU Adenosine deaminase, RNA specific B1 OS=Macaca mulatta OX=9544 GN=ADARB1 PE=4 SV=1;tr|A0A1D5R861|A0A1D5R861_MACMU Adenosine dea	ADARB1	Adenosine deaminase RNA specific B1	4	1	1.3	76.712	120430000	1	1	1	3491.1	4344.7	3149.2	8019.9	7910.8	5924.9	3158.1	2979.4	2560.5	5390.9	5530.1	14312	10395	11004	13110	11601	11356	12998	12561	11742	11876	12871	11388	12181	10493	15141	12631	10924	9824.2	9862.6	9665.1	11317	9655.5	1	1	1
F6TE71;A0A1D5QUQ4;F6PXC6;F7GE93;F7A9N0;F6Z138;A0A1D5RJN2	F6TE71;A0A1D5QUQ4;F6PXC6;F7GE93;F7A9N0;F6Z138;A0A1D5RJN2	F7GE93	tr|F6TE71|F6TE71_MACMU Ribosomal protein L19 OS=Macaca mulatta OX=9544 PE=3 SV=2;tr|A0A1D5QUQ4|A0A1D5QUQ4_MACMU Uncharacterized protein OS=Macaca mulatta OX=9544 PE=4 SV=1;tr|F6PXC6|F6PXC6_MACMU Ribosomal protein L19 OS=Macaca mulatta OX=9544 PE=3 SV=2;tr|	LOC695340;LOC719136;LOC718020;RPL19	Ribosomal protein L19	1	1	4.9	21.992	0	1	0	0	0	0	0	0	0	0	0	0	0	0	0	0	0	0	0	0	0	0	0	0	0	0	0	0	0	0	0	0	0	0	0	0	0	0	0	0
F7HE84;F7HE86;A0A1D5R4I3;F6WKJ2;A0A1D5QUS6;A0A1D5Q1B7	F7HE84;F7HE86;A0A1D5R4I3;F6WKJ2;A0A1D5QUS6;A0A1D5Q1B7	F7HE84	tr|F7HE84|F7HE84_MACMU Sodium/potassium-transporting ATPase subunit alpha OS=Macaca mulatta OX=9544 GN=ATP1A1 PE=3 SV=2;tr|F7HE86|F7HE86_MACMU Sodium/potassium-transporting ATPase subunit alpha OS=Macaca mulatta OX=9544 GN=ATP1A1 PE=2 SV=1;tr|A0A1D5R4I3|A0	ATP1A1;ATP1A4	Sodium/potassium-transporting ATPase subunit alpha	30	6	13.9	104.08	167830000	4	10	7	5413.5	8146.8	6824.1	5897.8	6834.2	6435.8	8898	9149.8	7124.3	8114.7	7194	16821	17340	14260	12998	13772	13856	19643	17439	19988	17618	15316	9379.9	11039	10635	9451	8490.3	7412.1	13004	12109	10778	9723.8	7828.4	4	4	4
A0A1D5QUU6;F6Q074;F6Q080	A0A1D5QUU6	A0A1D5QUU6	tr|A0A1D5QUU6|A0A1D5QUU6_MACMU Glutathione peroxidase 3 precursor OS=Macaca mulatta OX=9544 GN=GPX3 PE=4 SV=1	GPX3	Glutathione peroxidase	21	5	23.6	24.442	1250900000	4	3	3	32714	39272	37323	25297	29721	24533	30535	33796	24030	28663	26953	31836	27247	26883	32583	35189	32342	29860	31930	31398	37747	35288	27481	34375	30809	50209	42626	35925	42358	42821	44087	31996	28593	5	5	5
F6XAP8;A0A1D5QUV8;F6XAM9;A0A1D5QYW2;A0A1D5RDZ7	F6XAP8;A0A1D5QUV8;F6XAM9;A0A1D5QYW2;A0A1D5RDZ7	F6XAP8	tr|F6XAP8|F6XAP8_MACMU Heat shock protein family A (Hsp70) member 4 OS=Macaca mulatta OX=9544 GN=HSPA4 PE=3 SV=2;tr|A0A1D5QUV8|A0A1D5QUV8_MACMU Heat shock protein family A (Hsp70) member 4 OS=Macaca mulatta OX=9544 GN=HSPA4 PE=3 SV=1;tr|F6XAM9|F6XAM9_MACMU	HSPA4	Heat shock 70 kDa protein 4	6	3	4.6	84.34	45779000	1	1	3	2585.2	3065.2	2827.7	3982.6	5836.4	5172.2	5807.3	6519.2	7369.9	3893	3440.6	1708.6	2076.9	2104.3	3075.2	3422.1	3152.8	2216.2	2317.1	2279.8	2614.5	2012.9	3297.8	3466	3001	5085.6	4433.2	4098.7	3814.5	3600.7	4276	2925.4	3286.4	1	1	1
H9EQA5;A0A1D5QV13;A0A1D5QG11	H9EQA5;A0A1D5QV13;A0A1D5QG11	H9EQA5	tr|H9EQA5|H9EQA5_MACMU Calpain 2 OS=Macaca mulatta OX=9544 GN=CAPN2 PE=2 SV=1;tr|A0A1D5QV13|A0A1D5QV13_MACMU Calpain 2 OS=Macaca mulatta OX=9544 GN=CAPN2 PE=3 SV=1;tr|A0A1D5QG11|A0A1D5QG11_MACMU Calpain 2 OS=Macaca mulatta OX=9544 GN=CAPN2 PE=3 SV=1	CAPN2	Calpain-2 catalytic subunit	2	2	3	80.025	3174900	0	1	1	0	0	0	0	0	0	0	0	0	0	0	0	0	0	0	0	0	0	0	0	0	0	0	0	0	0	0	0	0	0	0	0	0	0	0	0
A0A1D5QV72;F6XLT0;F6XLN8;F6XTG8;F6R387;P57786-2;P57786-3;P57786-4;P57786	A0A1D5QV72;F6XLT0;F6XLN8;F6XTG8;F6R387;P57786-2;P57786-3;P57786-4;P57786	P57786	tr|A0A1D5QV72|A0A1D5QV72_MACMU Microtubule-associated protein OS=Macaca mulatta OX=9544 GN=MAPT PE=4 SV=1;tr|F6XLT0|F6XLT0_MACMU Microtubule-associated protein OS=Macaca mulatta OX=9544 GN=MAPT PE=4 SV=2;tr|F6XLN8|F6XLN8_MACMU Microtubule-associated protei	MAPT	Microtubule-associated protein;Microtubule-associated protein tau	2	1	4.5	34.729	1281000	1	0	1	0	0	0	0	0	0	0	0	0	0	0	0	0	0	0	0	0	0	0	0	0	0	0	0	0	0	0	0	0	0	0	0	0	0	0	0
A0A1D5QVR4	A0A1D5QVR4	A0A1D5QVR4	tr|A0A1D5QVR4|A0A1D5QVR4_MACMU Calcium voltage-gated channel auxiliary subunit alpha2delta 1 OS=Macaca mulatta OX=9544 GN=CACNA2D1 PE=4 SV=1	CACNA2D1	Calcium voltage-gated channel auxiliary subunit alpha2delta 1	129	15	21.6	108.22	2830200000	14	17	17	36889	49903	48534	65138	88230	82872	86968	110780	109530	77183	63517	177220	255920	341990	131390	155400	155930	138910	139360	150000	189680	172580	157830	178940	203200	154550	149640	140590	139730	135720	145730	151520	144120	23	23	23
F7HRU3;A0A1D5QVR9;A0A1D5QGW3	F7HRU3;A0A1D5QVR9;A0A1D5QGW3	I0FNJ1	tr|F7HRU3|F7HRU3_MACMU Epididymal secretory protein E1 precursor OS=Macaca mulatta OX=9544 GN=NPC2 PE=4 SV=2;tr|A0A1D5QVR9|A0A1D5QVR9_MACMU Epididymal secretory protein E1 precursor OS=Macaca mulatta OX=9544 GN=NPC2 PE=4 SV=1;tr|A0A1D5QGW3|A0A1D5QGW3_MACMU	NPC2	NPC intracellular cholesterol transporter 2	74	7	41.9	16.23	8236200000	5	7	7	62155	77656	79467	55794	64500	56372	98159	106680	87087	72265	71175	177710	170010	185350	171620	179570	176910	167090	177890	183780	199360	188460	152090	169450	161880	188030	166830	159630	174210	182010	172460	158100	147230	15	15	15
A0A1D5QVS1	A0A1D5QVS1	A0A1D5QVS1	tr|A0A1D5QVS1|A0A1D5QVS1_MACMU Integrin subunit alpha M OS=Macaca mulatta OX=9544 GN=ITGAM PE=3 SV=1	ITGAM	Integrin subunit alpha M	4	3	2.8	127.39	8470000	1	3	0	0	0	0	0	0	0	0	0	0	0	0	1873	2063.4	1892.7	3141.2	2973.5	2601	1848.2	2226.1	2271.5	2794.2	2329.4	0	0	0	0	0	0	0	0	0	0	0	0	0	0
A0A1D5QVT4;F6QQ66	A0A1D5QVT4;F6QQ66	F6QQ66	tr|A0A1D5QVT4|A0A1D5QVT4_MACMU Cathepsin B OS=Macaca mulatta OX=9544 GN=CTSB PE=3 SV=1;tr|F6QQ66|F6QQ66_MACMU Cathepsin B OS=Macaca mulatta OX=9544 GN=CTSB PE=3 SV=2	CTSB	Cathepsin B	35	8	22.4	37.746	801020000	4	5	7	29299	35399	35063	34759	37921	34823	51093	57844	49412	34554	33716	44494	45003	38997	38346	44799	42436	33693	38006	43322	48312	45291	70180	82813	72378	98834	86086	80011	72206	86294	88657	69947	64268	8	8	8
A0A1D5QVZ5;F7GZQ3	A0A1D5QVZ5;F7GZQ3	I0FRM8	tr|A0A1D5QVZ5|A0A1D5QVZ5_MACMU Laminin subunit beta-2 precursor OS=Macaca mulatta OX=9544 GN=LAMB2 PE=4 SV=1;tr|F7GZQ3|F7GZQ3_MACMU Laminin subunit beta-2 precursor OS=Macaca mulatta OX=9544 GN=LAMB2 PE=4 SV=2	LAMB2	Laminin subunit beta-2	70	20	11.6	190.37	314470000	14	19	16	11983	16599	14508	12127	15406	13171	18494	22865	18379	15294	14421	44835	46741	50613	45705	50499	49619	42380	47707	49046	58634	53917	28224	34321	34283	38262	36014	32470	34741	35155	33423	35402	31452	14	14	14
F7ENL2;A0A1D5QWF9;A0A1D5QVZ9;F7G6F1	F7ENL2;A0A1D5QWF9;A0A1D5QVZ9;F7G6F1	F7ENL2	tr|F7ENL2|F7ENL2_MACMU Matrix remodeling associated 8 OS=Macaca mulatta OX=9544 GN=MXRA8 PE=4 SV=2;tr|A0A1D5QWF9|A0A1D5QWF9_MACMU Matrix remodeling associated 8 OS=Macaca mulatta OX=9544 GN=MXRA8 PE=4 SV=1;tr|A0A1D5QVZ9|A0A1D5QVZ9_MACMU Matrix remodeling a	MXRA8	Matrix remodeling-associated protein 8	24	5	11.6	49.463	119720000	3	5	4	4831.5	6205.1	5758.9	4317.7	4448.2	3546.3	6662.8	7315.9	5347.2	5633.8	5274.1	13658	13278	13212	16378	16704	15426	11001	10843	10528	15550	14574	6606	7356	6605.8	9931	7915.6	7584.1	6117	5514.8	5280.2	6599.2	6178.7	5	5	5
A0A1D5QW00;F7DRD8	A0A1D5QW00;F7DRD8	F7DRD8	tr|A0A1D5QW00|A0A1D5QW00_MACMU Cadherin 10 OS=Macaca mulatta OX=9544 GN=CDH10 PE=4 SV=1;tr|F7DRD8|F7DRD8_MACMU Cadherin 10 OS=Macaca mulatta OX=9544 GN=CDH10 PE=2 SV=2	LOC695487	Cadherin 10	8	3	11	49.422	31273000	2	2	3	0	0	0	0	0	0	0	0	0	0	0	2083.3	2280.3	3027.8	1421.5	1896.4	1905.7	1319	1444.1	1259.6	2013.1	1852.5	1009.1	1085.8	1230.4	1606.5	1410.8	1248.7	1167	1113	1330.9	1320.7	1113.8	0	0	0
F6TXL3;A0A1D5QW19;F6TWW6;F6TXJ6;A0A1D5RD28	F6TXL3;A0A1D5QW19;F6TWW6;F6TXJ6	F6TXL3	tr|F6TXL3|F6TXL3_MACMU CD99 antigen-like protein 2 precursor OS=Macaca mulatta OX=9544 GN=CD99L2 PE=4 SV=2;tr|A0A1D5QW19|A0A1D5QW19_MACMU CD99 antigen-like protein 2 precursor OS=Macaca mulatta OX=9544 GN=CD99L2 PE=4 SV=1;tr|F6TWW6|F6TWW6_MACMU CD99 antige	CD99L2	CD99 molecule like 2	23	5	19.6	28.392	348900000	3	5	5	6411.6	9276.6	8134.2	7577.9	9619.5	6296.1	12114	13756	13986	9088.8	9559.3	13282	13911	17919	13579	13800	11594	12450	12349	14494	14664	14482	12550	14324	19002	13891	12877	12675	12789	12069	13056	13957	13587	7	7	7
F7DF35;I0FPP6;A0A1D5QW32;F7BMS3;F7DKD5;A0A1D5Q7G9;A0A1D5R2B7;I2CY64;F6SAK8	F7DF35;I0FPP6;A0A1D5QW32;F7BMS3;F7DKD5	F7DF35	tr|F7DF35|F7DF35_MACMU Dihydropyrimidinase like 2 OS=Macaca mulatta OX=9544 GN=DPYSL2 PE=4 SV=2;tr|I0FPP6|I0FPP6_MACMU Dihydropyrimidinase like 2 OS=Macaca mulatta OX=9544 GN=DPYSL2 PE=2 SV=1;tr|A0A1D5QW32|A0A1D5QW32_MACMU Dihydropyrimidinase like 2 OS=Mac	DPYSL2;CRMP1	Dihydropyrimidinase-related protein 2	16	4	9.7	61.76	24277000	2	4	3	388.08	637.48	506.06	362.9	426.3	586.73	667.64	633.52	532.09	650.23	425.32	1220.6	1052.7	1159.2	3098.7	3816	3350.1	1621.9	1877.9	2125.3	1798	1927.2	2524.9	3423.6	2823.7	4658.9	4029.8	3787.2	4060.7	3190.9	3900.3	3431.2	1998.5	1	1	1
A0A1D5QW45;H9EP74	A0A1D5QW45;H9EP74	H9EP74	tr|A0A1D5QW45|A0A1D5QW45_MACMU Coatomer protein complex subunit beta 2 OS=Macaca mulatta OX=9544 GN=COPB2 PE=4 SV=1;tr|H9EP74|H9EP74_MACMU Coatomer subunit beta OS=Macaca mulatta OX=9544 GN=COPB2 PE=2 SV=1	COPB2	Coatomer subunit beta'	1	1	6	23.327	2055100	0	1	0	0	0	0	0	0	0	0	0	0	0	0	800.88	815.46	958.25	688.43	1374.3	1034.2	784.43	1000.7	885.03	1011.7	1114.3	0	0	0	0	0	0	0	0	0	0	0	0	0	0
F6ZZW1;A0A1D5QW71;F6VYR4;CON__Q58D62	F6ZZW1;A0A1D5QW71;F6VYR4	F6ZZW1	tr|F6ZZW1|F6ZZW1_MACMU Fetuin B OS=Macaca mulatta OX=9544 GN=FETUB PE=4 SV=2;tr|A0A1D5QW71|A0A1D5QW71_MACMU Fetuin B OS=Macaca mulatta OX=9544 GN=FETUB PE=4 SV=1;tr|F6VYR4|F6VYR4_MACMU Fetuin B OS=Macaca mulatta OX=9544 GN=FETUB PE=4 SV=2	FETUB	Fetuin B	55	9	20.9	37.919	3084800000	6	7	9	27854	33805	30426	29524	29477	24523	73432	69632	52709	42460	41152	151560	114440	115190	141810	127960	120150	144570	132730	116800	136590	128510	125670	126650	103530	154200	127390	106020	129110	128250	109090	115690	108140	8	8	8
A0A1D5QW74;F6SWM4	A0A1D5QW74	NaN	tr|A0A1D5QW74|A0A1D5QW74_MACMU Uncharacterized protein OS=Macaca mulatta OX=9544 GN=LOC107000577 PE=4 SV=1			10	3	30.4	14.885	183140000	1	3	2	2749.4	2256.1	2044.3	1798.3	1944.3	1804.7	2521.2	2695	2174.1	3427.4	3466.1	13709	11363	13275	14601	15958	12659	8512.7	9212.4	6998.8	11788	12222	33114	32644	28536	45735	38317	33635	18272	16520	18684	24246	22836	1	1	1
A0A1D5QW80	A0A1D5QW80	NaN	tr|A0A1D5QW80|A0A1D5QW80_MACMU Leucine rich repeat and Ig domain containing 3 OS=Macaca mulatta OX=9544 GN=LINGO3 PE=4 SV=1			5	2	4.4	64.845	8080000	0	1	2	0	0	0	0	0	0	0	0	0	0	0	985.07	848.49	1307.3	1155.9	1410	1058.9	830.87	1171.5	859.23	969.49	1031.7	1169.2	1335.5	1326.8	1396.3	1337.3	1536.5	1866.5	1516.9	1616.7	1519.1	1693.4	0	0	0
F6UZ60;A0A1D5QWA9	F6UZ60;A0A1D5QWA9	F6UZ60	tr|F6UZ60|F6UZ60_MACMU Fibrinogen alpha chain OS=Macaca mulatta OX=9544 GN=FGA PE=4 SV=2;tr|A0A1D5QWA9|A0A1D5QWA9_MACMU Fibrinogen alpha chain OS=Macaca mulatta OX=9544 GN=FGA PE=4 SV=1	FGA	Fibrinogen alpha chain	290	31	29.8	95.912	23989000000	23	28	30	169340	230840	186620	614000	632610	532310	225440	207390	165930	361790	344400	407980	304800	351150	795920	572740	584140	728630	682000	561780	665710	626920	338480	321040	305550	816340	607420	587100	693410	657250	589140	563050	531310	60	60	59
F7CAF2;F7CAD7;A0A1D5QWC5	F7CAF2;F7CAD7;A0A1D5QWC5	F7CAF2	tr|F7CAF2|F7CAF2_MACMU DNA replication helicase/nuclease 2 OS=Macaca mulatta OX=9544 GN=DNA2 PE=4 SV=2;tr|F7CAD7|F7CAD7_MACMU DNA replication helicase/nuclease 2 OS=Macaca mulatta OX=9544 GN=DNA2 PE=4 SV=2;tr|A0A1D5QWC5|A0A1D5QWC5_MACMU DNA replication hel	DNA2;EGK_19800	DNA replication ATP-dependent helicase/nuclease	12	1	1.1	97.15	2143500000	1	1	1	53461	72261	72093	50866	66183	53902	88055	98233	92180	75336	72428	83004	95397	119850	65464	80180	77519	64665	64046	80698	89095	92093	57396	70477	76162	64550	63558	57369	61255	58578	59261	55458	54274	4	4	4
A0A1D5QWH3	A0A1D5QWH3	NaN	tr|A0A1D5QWH3|A0A1D5QWH3_MACMU Abhydrolase domain-containing protein 14A OS=Macaca mulatta OX=9544 GN=ABHD14A PE=2 SV=1			4	1	12.9	29.855	2758300	0	1	2	0	0	0	0	0	0	0	0	0	0	0	585.54	387.89	521.69	612.23	523.33	564.32	539.66	610.53	345.78	614.55	495.18	345	464.8	393.29	416.88	298.53	531.13	541.7	475.7	446.7	471.16	321.81	0	0	0
A0A1D5QWN5;A0A0B4J1D2	A0A1D5QWN5;A0A0B4J1D2	A0A1D5QWN5	tr|A0A1D5QWN5|A0A1D5QWN5_MACMU Uncharacterized protein OS=Macaca mulatta OX=9544 PE=4 SV=1;tr|A0A0B4J1D2|A0A0B4J1D2_MACMU Uncharacterized protein OS=Macaca mulatta OX=9544 PE=4 SV=2	LOC721092	Ig-like domain-containing protein	12	3	17.1	14.448	594350000	2	1	2	7517	9015	8072.5	11284	12805	8602.4	12792	13613	9398.3	9569.9	9036.4	56195	37083	42918	60690	56329	50971	60712	61331	45982	51251	44640	68704	66992	59336	108140	84419	76526	89438	84317	78848	69514	64586	4	4	4
A0A1D5QWN7;F7H3C4;F6Y9H7	A0A1D5QWN7	NaN	tr|A0A1D5QWN7|A0A1D5QWN7_MACMU 40S ribosomal protein S9 OS=Macaca mulatta OX=9544 GN=RPS9 PE=2 SV=1			6	3	13.9	22.591	12978000	3	1	0	1844.8	2352.2	2069.9	2619.3	4485.9	2276.9	2970.2	2620.1	12874	2499.6	2374.3	1925.7	1226.5	1412.1	1574.9	1318.1	1232.7	1097.1	958	832.77	810.24	430.9	0	0	0	0	0	0	0	0	0	0	0	3	3	3
A0A1D5QWP0;F7H5Y4	A0A1D5QWP0;F7H5Y4	NaN	tr|A0A1D5QWP0|A0A1D5QWP0_MACMU Uncharacterized protein OS=Macaca mulatta OX=9544 PE=4 SV=1;tr|F7H5Y4|F7H5Y4_MACMU Uncharacterized protein OS=Macaca mulatta OX=9544 PE=4 SV=2	LOC707609		31	4	23	13.462	1814700000	3	2	3	13236	15012	13001	38650	41915	28428	20424	22124	16682	31694	30439	15233	12945	12446	22616	20473	20284	23248	21680	18956	20011	19347	42430	43223	39398	69470	58252	51259	53139	50211	47767	43553	41895	8	8	8
F7GKB6;A0A1D5QWS5;A0A1D5QG84;A0A1D5RBE9;A0A1D5Q5E4;A0A1D5Q7X2;A0A1D5QNE9	F7GKB6;A0A1D5QWS5;A0A1D5QG84;A0A1D5RBE9	F7GKB6	tr|F7GKB6|F7GKB6_MACMU Cadherin 13 OS=Macaca mulatta OX=9544 GN=CDH13 PE=2 SV=2;tr|A0A1D5QWS5|A0A1D5QWS5_MACMU Cadherin 13 OS=Macaca mulatta OX=9544 GN=CDH13 PE=4 SV=1;tr|A0A1D5QG84|A0A1D5QG84_MACMU Cadherin 13 OS=Macaca mulatta OX=9544 GN=CDH13 PE=4 SV=1;	CDH13	Cadherin-13	103	12	17.8	78.327	5234800000	9	11	12	35646	49465	45020	40177	49953	44765	64002	75637	69703	59227	57884	92949	131420	178370	87324	97541	98096	78045	82414	86283	102980	96828	97481	109790	127840	121350	113820	108130	94587	91962	93545	96981	94132	18	18	19
A0A1D5QWZ2	A0A1D5QWZ2	NaN	tr|A0A1D5QWZ2|A0A1D5QWZ2_MACMU Suprabasin OS=Macaca mulatta OX=9544 GN=SBSN PE=4 SV=1			4	2	10.8	60.423	11884000	1	1	1	238.37	486.53	266.87	342.78	330.34	256.3	305.36	384.93	1730.1	239.3	250.47	584.17	604.43	381.6	436.02	1016.3	612.79	486.68	749	628.99	847.72	748.04	418.02	661.43	521.45	875.74	916.52	867.06	664.08	349.07	662.6	810.71	802.47	1	1	1
A0A1D5QX09;H9H468;A0A1D5R0G9	A0A1D5QX09;H9H468;A0A1D5R0G9	A0A1D5QX09	tr|A0A1D5QX09|A0A1D5QX09_MACMU Golgi integral membrane protein 4 OS=Macaca mulatta OX=9544 GN=GOLIM4 PE=4 SV=1;tr|H9H468|H9H468_MACMU Golgi integral membrane protein 4 OS=Macaca mulatta OX=9544 GN=GOLIM4 PE=4 SV=2;tr|A0A1D5R0G9|A0A1D5R0G9_MACMU Golgi integ	GOLIM4	Golgi integral membrane protein 4	31	10	22.2	78.779	236530000	5	8	7	3375	3603.7	3296.7	3797.1	3380.8	3679.7	3829.6	4236.5	3961.3	4358.1	3315	12848	13706	16645	11343	11751	12808	10347	9819.3	11467	13813	12676	12176	15073	16226	14564	12718	12627	11415	12146	13136	11990	10721	6	6	6
A0A1D5QX23;A0A1D5RD11;F6XEB0;F6TLQ6;A0A1D5QAE6;A0A1D5Q5F5;CON__Q3ZBD7	A0A1D5QX23;A0A1D5RD11;F6XEB0;F6TLQ6;A0A1D5QAE6;A0A1D5Q5F5	A0A1D5QX23	tr|A0A1D5QX23|A0A1D5QX23_MACMU Glucose-6-phosphate isomerase OS=Macaca mulatta OX=9544 GN=LOC697866 PE=3 SV=1;tr|A0A1D5RD11|A0A1D5RD11_MACMU Glucose-6-phosphate isomerase OS=Macaca mulatta OX=9544 GN=LOC717933 PE=3 SV=1;tr|F6XEB0|F6XEB0_MACMU Glucose-6-pho	GPI	Glucose-6-phosphate isomerase	14	5	10.3	52.306	62202000	2	5	4	1440.7	2142	1427.5	1493.6	2312.6	1678.5	3085.2	2505.2	3355.6	2209.8	1936.8	12886	9578.3	9133.8	24646	23747	24231	14856	17702	18434	18655	16532	7033.1	6703.8	6668.8	14028	11626	10257	9034.4	8846.4	9431.2	8644.6	7860	2	2	2
A0A1D5QX39;F6ZNT9	A0A1D5QX39;F6ZNT9	A0A1D5QX39	tr|A0A1D5QX39|A0A1D5QX39_MACMU Cystatin OS=Macaca mulatta OX=9544 GN=LOC703642 PE=3 SV=1;tr|F6ZNT9|F6ZNT9_MACMU Cystatin OS=Macaca mulatta OX=9544 PE=3 SV=2	CST1	Cystatin domain-containing protein	12	3	22.7	15.15	429850000	2	2	2	10386	12982	12424	3630.8	4974.7	3789.2	15210	13835	10480	8347.2	9226.7	24667	19845	18243	9571.2	9801.7	10731	9355.3	10464	10111	9194.4	9576.3	12945	16050	14433	7876	7528.5	7442.6	7943.9	8689.8	6123.9	5990.5	5309.9	4	4	4
A0A1D5QXA9;F6WLM4;A0A1D5QZH2	A0A1D5QXA9;F6WLM4;A0A1D5QZH2	F6WLM4	tr|A0A1D5QXA9|A0A1D5QXA9_MACMU Neuronal vesicle trafficking associated 1 OS=Macaca mulatta OX=9544 GN=NSG1 PE=4 SV=1;tr|F6WLM4|F6WLM4_MACMU Brain neuron cytoplasmic protein 1 OS=Macaca mulatta OX=9544 GN=NSG1 PE=2 SV=1;tr|A0A1D5QZH2|A0A1D5QZH2_MACMU Neuron	NSG1	Neuron-specific protein family member 1	7	4	19.6	16.731	21052000	2	3	2	0	0	0	0	0	0	0	0	0	0	0	8310	8316.9	7014.9	7525.2	8376.3	5788.9	5909.3	7182	6065.7	7808.2	6588.9	0	0	0	0	0	0	0	0	0	0	0	0	0	0
A0A1D5QXD3;A0A1D5QY50;F7GFT1	A0A1D5QXD3;A0A1D5QY50;F7GFT1	F7GFT1	tr|A0A1D5QXD3|A0A1D5QXD3_MACMU Matrix metalloproteinase OS=Macaca mulatta OX=9544 GN=MMP14 PE=3 SV=1;tr|A0A1D5QY50|A0A1D5QY50_MACMU Matrix metalloproteinase OS=Macaca mulatta OX=9544 GN=MMP14 PE=3 SV=1;tr|F7GFT1|F7GFT1_MACMU Matrix metalloproteinase OS=Mac	MMP14	Matrix metalloproteinase-14	4	1	4.6	22.568	5763900	1	0	1	1499.8	1893.1	1785.8	857.37	902.91	510	2135	1725.8	1270.6	839.2	694.78	0	0	0	0	0	0	0	0	0	0	0	439.75	416.82	355.01	499.9	470.19	456.53	311.06	152.37	243.74	181.61	196.94	2	2	2
A0A1D5QXD6;F7G1E1;F6RBN1	A0A1D5QXD6;F7G1E1;F6RBN1	A0A1D5QXD6	tr|A0A1D5QXD6|A0A1D5QXD6_MACMU Carboxypeptidase OS=Macaca mulatta OX=9544 GN=CTSA PE=3 SV=1;tr|F7G1E1|F7G1E1_MACMU Carboxypeptidase OS=Macaca mulatta OX=9544 GN=CTSA PE=2 SV=1;tr|F6RBN1|F6RBN1_MACMU Carboxypeptidase OS=Macaca mulatta OX=9544 GN=CTSA PE=3 S	CTSA	Carboxypeptidase	3	2	4.4	53.767	18121000	1	1	1	5491.6	8700.8	8072.9	4166.1	4429	4989.8	7712.7	9511.5	8557.7	6990.7	5940.2	826.28	662.36	2792.5	1338.3	1453.6	1437.7	1613.5	1789.3	2200.7	1205	1046.5	0	0	0	0	0	0	0	0	0	0	0	1	1	1
A0A1D5QXF3	A0A1D5QXF3	NaN	tr|A0A1D5QXF3|A0A1D5QXF3_MACMU Immunoglobulin lambda variable 8-61 OS=Macaca mulatta OX=9544 GN=IGLV8-61 PE=4 SV=1			37	2	20.7	12.677	1056700000	2	2	2	10922	14311	11880	35536	33075	23820	29422	29096	21149	30727	30375	33985	32592	28320	127110	112750	99059	40736	36421	30855	55357	59218	44101	55176	39491	240950	179000	138580	56753	55631	49093	70717	70576	8	8	8
A0A1D5QXN3	A0A1D5QXN3	A0A1D5QXN3	tr|A0A1D5QXN3|A0A1D5QXN3_MACMU Neural cell adhesion molecule 1 OS=Macaca mulatta OX=9544 GN=NCAM1 PE=4 SV=1	NCAM1	Neural cell adhesion molecule 1	270	3	25.5	94.531	28229000000	22	24	25	194430	260310	246080	194110	234860	199400	271760	315470	294060	255950	245060	518360	583060	719340	448150	503590	505050	419510	439690	512330	561900	531980	470690	571740	626850	510300	480700	451300	459420	447700	453910	468880	443360	56	56	56
A0A1D5QXP7	A0A1D5QXP7	NaN	tr|A0A1D5QXP7|A0A1D5QXP7_MACMU Neuronal pentraxin receptor OS=Macaca mulatta OX=9544 GN=NPTXR PE=4 SV=1			62	3	24.1	29.299	3906000000	7	5	6	21722	29709	26712	18665	22228	16771	27515	37697	31952	31425	29478	60931	77435	98660	53419	61858	55121	46173	52091	54454	60565	56828	57597	65286	73438	56612	52489	52626	50907	51876	50528	53625	45422	14	14	14
A0A1D5QXZ0;F6VU69	A0A1D5QXZ0;F6VU69	A0A1D5QXZ0	tr|A0A1D5QXZ0|A0A1D5QXZ0_MACMU Transthyretin OS=Macaca mulatta OX=9544 GN=TTR PE=2 SV=1;tr|F6VU69|F6VU69_MACMU Transthyretin OS=Macaca mulatta OX=9544 GN=TTR PE=3 SV=2	TTR	Transthyretin	364	7	55.8	15.831	112090000000	5	6	7	222910	361320	288670	264800	224450	192030	363670	445900	328360	315100	266170	426220	493960	305830	589090	450510	443080	542280	571950	611960	557150	481150	274180	369040	259690	411910	324760	306430	429210	464680	431120	331550	295050	67	68	66
F7GKD1;A0A1D5QY12;A0A1D5RDB4;A0A1D5RGL4	F7GKD1;A0A1D5QY12;A0A1D5RDB4	F7GKD1	tr|F7GKD1|F7GKD1_MACMU Beta-galactosidase OS=Macaca mulatta OX=9544 GN=GLB1 PE=3 SV=2;tr|A0A1D5QY12|A0A1D5QY12_MACMU Beta-galactosidase OS=Macaca mulatta OX=9544 GN=GLB1 PE=3 SV=1;tr|A0A1D5RDB4|A0A1D5RDB4_MACMU Galactosidase beta 1 OS=Macaca mulatta OX=954	GLB1	Beta-galactosidase	15	4	7.2	74.65	39615000	3	3	4	5713.4	8353	8479.7	5640.6	7537.6	5472.1	9800.9	10436	7898.1	6184.2	5984.6	3909.8	3688.3	3537.8	3251.9	3424.7	3136.9	4766.8	4878.1	5391.3	4241.1	4105.8	4050.5	4707.6	4130.8	3840.6	3545.7	3537	4803.8	4992.7	4522.6	3729.2	3350.9	4	4	4
A0A1D5QY16	A0A1D5QY16	NaN	tr|A0A1D5QY16|A0A1D5QY16_MACMU Inhibin beta B subunit OS=Macaca mulatta OX=9544 GN=INHBB PE=3 SV=1			4	2	5.4	43.353	7219100	2	1	1	0	0	0	0	0	0	0	0	0	0	0	958.35	857	985.87	1089.8	1542.8	1087.7	1259.4	1384.9	1050	1570.5	1365.4	0	0	0	0	0	0	0	0	0	0	0	0	0	0
A0A1D5QY18;F6WZ47;A0A1D5QRP3	A0A1D5QY18;F6WZ47	F6WZ47	tr|A0A1D5QY18|A0A1D5QY18_MACMU Semaphorin 3G OS=Macaca mulatta OX=9544 GN=SEMA3G PE=3 SV=1;tr|F6WZ47|F6WZ47_MACMU Semaphorin 3G OS=Macaca mulatta OX=9544 GN=SEMA3G PE=3 SV=2	SEMA3G	Semaphorin 3G	25	6	11.2	71.568	107390000	5	5	6	3889.4	4373.5	4167.7	3433.2	5011.1	4647	4094.5	5454.6	4719.7	4677.5	5200.8	10380	10379	12856	9921.2	9908.3	12018	8585.8	8377.8	10231	10675	10936	9750.2	10620	11517	11354	9657.1	10036	8608.7	8836.7	8960.8	9008.2	8220.4	3	4	4
F7D9Q6;F7GQC7;F6YX14;A0A1D5QYA0	F7D9Q6;F7GQC7;F6YX14;A0A1D5QYA0	F7GQC7	tr|F7D9Q6|F7D9Q6_MACMU Adhesion G protein-coupled receptor E1 OS=Macaca mulatta OX=9544 GN=ADGRE1 PE=3 SV=2;tr|F7GQC7|F7GQC7_MACMU Adhesion G protein-coupled receptor E1 OS=Macaca mulatta OX=9544 GN=ADGRE1 PE=3 SV=2;tr|F6YX14|F6YX14_MACMU Adhesion G protei	EMR1	Adhesion G protein-coupled receptor E1	2	1	1.4	72.476	5553200	1	1	0	836.95	1402.8	1431.2	1540.6	1709.1	1248	2491.1	2552.6	2253.6	1769.7	1417.9	0	0	0	0	0	0	0	0	0	0	0	0	0	0	0	0	0	0	0	0	0	0	1	1	1
A0A1D5QYD0;F7GAF7;F7HL85;F7GAG4;CON__Q3T052	A0A1D5QYD0;F7GAF7;F7HL85;F7GAG4	A0A1D5QYD0	tr|A0A1D5QYD0|A0A1D5QYD0_MACMU Inter-alpha-trypsin inhibitor heavy chain family member 4 OS=Macaca mulatta OX=9544 GN=ITIH4 PE=4 SV=1;tr|F7GAF7|F7GAF7_MACMU Inter-alpha-trypsin inhibitor heavy chain family member 4 OS=Macaca mulatta OX=9544 GN=ITIH4 PE=4 S	ITIH4	Inter-alpha-trypsin inhibitor heavy chain 4	201	21	25.4	103.05	6705700000	20	18	21	85609	103550	99760	210440	222180	184320	131000	127340	113860	133690	129980	218580	158780	162460	293900	230660	260310	333720	300390	274410	280920	276420	238640	251540	217790	419260	317810	292350	381660	360910	344540	304370	288440	44	47	46
F7G5B0;F7DNG4;A0A1D5QYE4	F7G5B0;F7DNG4;A0A1D5QYE4	F7G5B0	tr|F7G5B0|F7G5B0_MACMU Alcadein-beta OS=Macaca mulatta OX=9544 GN=CLSTN3 PE=2 SV=2;tr|F7DNG4|F7DNG4_MACMU Calsyntenin 3 OS=Macaca mulatta OX=9544 GN=CLSTN3 PE=4 SV=2;tr|A0A1D5QYE4|A0A1D5QYE4_MACMU Calsyntenin 3 OS=Macaca mulatta OX=9544 GN=CLSTN3 PE=4 SV=1	CLSTN3	Calsyntenin 3	52	9	9	105.99	996250000	7	9	9	18892	25884	26335	20109	25971	23763	26995	30349	27750	26053	24398	29583	31950	35677	25300	34401	32327	26955	29077	32875	36329	33177	40562	55098	53089	47821	48438	45759	48189	49023	49734	50028	44394	11	12	12
A0A1D5QYK6;F7FKK1	A0A1D5QYK6;F7FKK1	G7N2Y4	tr|A0A1D5QYK6|A0A1D5QYK6_MACMU Lysosomal associated membrane protein family member 5 OS=Macaca mulatta OX=9544 GN=LAMP5 PE=4 SV=1;tr|F7FKK1|F7FKK1_MACMU Lysosomal associated membrane protein family member 5 OS=Macaca mulatta OX=9544 GN=LAMP5 PE=4 SV=1	LAMP5	LAMP family protein C20orf103 isoform 1	8	1	4.2	26.508	37858000	1	1	1	2536.3	4204.6	3045.6	2570.2	2879.5	2385.7	3062.8	3758.7	3168.4	2949.3	2734	7739.1	9731.4	11443	6806.7	7695.8	6554.6	6233	5818.4	6462.1	8056.3	8152.5	6156.8	7563	7370.9	6987.3	6019	6167.5	6012.7	5688.9	5628	6673	6280.8	2	2	2
A0A1D5QYU1	A0A1D5QYU1	A0A1D5QYU1	tr|A0A1D5QYU1|A0A1D5QYU1_MACMU Selenoprotein P precursor OS=Macaca mulatta OX=9544 GN=SELENOP PE=4 SV=1		SelP_N domain-containing protein	6	1	4.9	18.369	522360000	1	1	1	8208.9	13157	9287.9	13622	16281	13076	14705	16196	13110	14109	12173	13786	18598	15015	14814	17229	15912	15005	15301	13896	20011	17576	20831	23626	24808	26951	24108	21592	21173	23051	22372	26004	22252	2	2	2
H9H582;F7GW57;A0A1D5QYU3;F7H0X2;A0A1D5QYR5;A0A1D5QJR6;A0A1D5Q3L0;A0A1D5R2A9;A0A1D5RGR1;A0A1D5RBK2;F7DIZ0;F7HLH3;A0A1D5QZ85;A0A1D5R5Y6;F7DCY3;A0A1D5QPK0;F6XQ37;CON__ENSEMBL:ENSBTAP00000025008;A0A1D5R9L9;A0A1D5QSC6;A0A1D5QE70;H9H380	H9H582;F7GW57;A0A1D5QYU3;F7H0X2;A0A1D5QYR5;A0A1D5QJR6;A0A1D5Q3L0;A0A1D5R2A9;A0A1D5RGR1	H9H582	tr|H9H582|H9H582_MACMU Tubulin beta chain OS=Macaca mulatta OX=9544 GN=TUBB4B PE=3 SV=2;tr|F7GW57|F7GW57_MACMU Tubulin beta chain OS=Macaca mulatta OX=9544 GN=TUBB4B PE=3 SV=2;tr|A0A1D5QYU3|A0A1D5QYU3_MACMU Tubulin beta chain OS=Macaca mulatta OX=9544 GN=T	LOC715011;LOC703019;LOC722929	Tubulin beta chain	10	2	14.2	44.391	14831000	0	2	2	0	0	0	0	0	0	0	0	0	0	0	0	0	0	0	0	0	0	0	0	0	0	2285.4	2683.8	2424.6	3081	2965.5	2519	2589.7	3380.7	2928.4	2371	1440.5	0	0	0
A0A1D5QYU8;F6SJS8;F6YEA0	A0A1D5QYU8;F6SJS8;F6YEA0	F6SJS8	tr|A0A1D5QYU8|A0A1D5QYU8_MACMU Podocan OS=Macaca mulatta OX=9544 GN=PODN PE=4 SV=1;tr|F6SJS8|F6SJS8_MACMU Podocan OS=Macaca mulatta OX=9544 GN=PODN PE=4 SV=2;tr|F6YEA0|F6YEA0_MACMU Podocan OS=Macaca mulatta OX=9544 GN=PODN PE=4 SV=2	PODN	Podocan	6	2	4.4	57.795	6785000	1	2	2	245.32	242.72	163.22	229.73	251.46	295.69	548.63	545.68	325.24	433.83	319.69	1307.9	953.73	960.34	1746.8	1669.4	1799.2	1666.5	1580.1	1616.2	1811.9	1746.4	362.55	573.6	373.63	498.26	526.33	637.98	362.14	540.53	566.51	620.93	424.35	1	1	1
A0A1D5RF82;F7APE4;F7GX95;A0A1D5QYV0	A0A1D5RF82;F7APE4;F7GX95;A0A1D5QYV0	F7GX95	tr|A0A1D5RF82|A0A1D5RF82_MACMU Metalloendopeptidase OS=Macaca mulatta OX=9544 GN=TLL1 PE=3 SV=1;tr|F7APE4|F7APE4_MACMU Metalloendopeptidase OS=Macaca mulatta OX=9544 GN=TLL1 PE=3 SV=2;tr|F7GX95|F7GX95_MACMU Metalloendopeptidase OS=Macaca mulatta OX=9544 GN	TLL1	Metalloendopeptidase	7	2	3.3	44.274	34059000	0	2	2	0	0	0	0	0	0	0	0	0	0	0	4382.4	3931.7	4561.4	6240.9	6613.3	7825.9	6050.5	5609.5	6095.4	6700.5	6482.5	4109.2	4598.7	4525.4	7318.9	6936.4	5477.5	5526.2	5615.5	5775.7	5893.7	4467.8	0	0	0
F7C2R8;A0A1D5RK20;A0A1D5QYW3;F7C3C7;A0A1D5R730;A0A1D5R6V0;A0A1D5R0I8;A0A1D5RJD3;F7C3B3;A0A1D5RCQ8;A0A1D5QGN2;H9H3F0;A0A1D5R2T4;A0A1D5QE26;A0A1D5RG84	F7C2R8;A0A1D5RK20;A0A1D5QYW3;F7C3C7;A0A1D5R730;A0A1D5R6V0;A0A1D5R0I8;A0A1D5RJD3;F7C3B3;A0A1D5RCQ8;A0A1D5QGN2;H9H3F0;A0A1D5R2T4;A0A1D5QE26;A0A1D5RG84	F7C2R8	tr|F7C2R8|F7C2R8_MACMU Uncharacterized protein OS=Macaca mulatta OX=9544 GN=LOC106996676 PE=3 SV=2;tr|A0A1D5RK20|A0A1D5RK20_MACMU Uncharacterized protein OS=Macaca mulatta OX=9544 GN=LOC106996676 PE=3 SV=1;tr|A0A1D5QYW3|A0A1D5QYW3_MACMU Uncharacterized pro	LOC714964;LOC720309	Ig-like domain-containing protein	2	0	21.4	36.969	19116000	0	1	1	0	0	0	0	0	0	0	0	0	0	0	1070.4	1113.5	634.62	357.96	416.1	382.86	4609.3	6944	9479.2	2968.1	2514.4	604.95	374.37	518.74	289.85	245.28	317.33	5574.8	6336.8	6257.1	1488.6	2164	0	0	0
A0A1D5QZ04;F6SL66	A0A1D5QZ04;F6SL66	A0A1D5QZ04	tr|A0A1D5QZ04|A0A1D5QZ04_MACMU Plasma serine protease inhibitor precursor OS=Macaca mulatta OX=9544 GN=SERPINA5 PE=3 SV=1;tr|F6SL66|F6SL66_MACMU Plasma serine protease inhibitor precursor OS=Macaca mulatta OX=9544 GN=SERPINA5 PE=3 SV=2	SERPINA5	Serpin family A member 5	49	7	23.5	40.392	1094800000	6	8	8	47088	58405	52946	29812	32758	28565	38122	41224	31194	32539	31211	39690	35033	31663	75351	78654	71627	58745	54635	51348	55903	52978	21973	23061	21277	58229	49468	38257	33293	33131	31583	30238	30397	13	13	13
A0A1D5QZ12;F7H1K4;A0A1D5RB36	A0A1D5QZ12;F7H1K4;A0A1D5RB36	A0A1D5QZ12	tr|A0A1D5QZ12|A0A1D5QZ12_MACMU MET proto-oncogene, receptor tyrosine kinase OS=Macaca mulatta OX=9544 GN=MET PE=4 SV=1;tr|F7H1K4|F7H1K4_MACMU MET proto-oncogene, receptor tyrosine kinase OS=Macaca mulatta OX=9544 GN=MET PE=3 SV=1;tr|A0A1D5RB36|A0A1D5RB36_M	MET	Receptor protein-tyrosine kinase	10	4	5.8	85.704	27209000	1	3	2	277.72	306.49	314.88	205.35	373.6	347.7	338.16	631.76	323.12	259.87	418.26	1167.9	1353.4	1451.1	1244.2	1162.2	704.15	914.39	884.27	826.01	1131.1	940.04	3396.3	3905.8	3960.2	3573.9	3130.3	2639.9	3397.5	2650.9	2548.7	3112.9	2740.1	1	1	1
A0A1D5REW6;F6TP36;A0A1D5QZ18;A0A1D5RJJ1	A0A1D5REW6;F6TP36;A0A1D5QZ18;A0A1D5RJJ1	A0A1D5QZ18	tr|A0A1D5REW6|A0A1D5REW6_MACMU Complement C8 beta chain OS=Macaca mulatta OX=9544 GN=C8B PE=4 SV=1;tr|F6TP36|F6TP36_MACMU Complement C8 beta chain OS=Macaca mulatta OX=9544 GN=C8B PE=4 SV=2;tr|A0A1D5QZ18|A0A1D5QZ18_MACMU Complement C8 beta chain OS=Macaca	C8B	Complement component C8 beta chain	83	11	19.7	59.95	1811600000	8	10	11	46419	61084	48252	79784	89041	74268	71455	72160	52862	70041	64509	71022	58272	54307	96687	84452	77468	163350	155880	130710	110620	103200	44038	44719	38677	83908	66846	62182	112140	108740	100090	71707	62483	21	21	21
A0A1D5R031;A0A1D5QZ63;A0A1D5R787;F7HU82;A0A1D5QVL6;A0A1D5QM26;F7HER2;A0A1D5RDS4;F6QQX8;F7GBD5;F6VRJ5	A0A1D5R031;A0A1D5QZ63;A0A1D5R787;F7HU82;A0A1D5QVL6;A0A1D5QM26;F7HER2;A0A1D5RDS4;F6QQX8	A0A1D5R031	tr|A0A1D5R031|A0A1D5R031_MACMU Actinin alpha 4 OS=Macaca mulatta OX=9544 GN=ACTN4 PE=4 SV=1;tr|A0A1D5QZ63|A0A1D5QZ63_MACMU Actinin alpha 4 OS=Macaca mulatta OX=9544 GN=ACTN4 PE=4 SV=1;tr|A0A1D5R787|A0A1D5R787_MACMU Actinin alpha 4 OS=Macaca mulatta OX=9544	ACTN4;ACTN3	Actinin alpha 4	16	2	4.5	102.71	28921000	1	4	2	5230.5	6024.5	5284.4	6346.3	9045.9	5775.6	7906.6	5933.9	10756	4892.2	3687.1	3643.3	2716	2276.2	4422	6333.6	4474.7	2932.8	3576.1	3567.2	3893.6	3329.2	786.95	715.27	657	1023	909.97	746.42	732.27	790.51	837.98	823.12	709.75	6	6	6
A0A1D5QZG2	A0A1D5QZG2	NaN	tr|A0A1D5QZG2|A0A1D5QZG2_MACMU Uncharacterized protein OS=Macaca mulatta OX=9544 PE=4 SV=1			8	1	8.8	13.66	1525000000	1	1	1	2033.1	2504.7	2084.9	14180	14935	11430	7726.2	9084.1	7656.4	16941	15827	20480	16778	17460	46783	42704	43390	10868	11638	10785	25087	25769	14851	14601	13807	36357	27110	24814	8013.7	9617.4	7918.1	15951	15055	2	2	2
A0A1D5QZI0	A0A1D5QZI0	A0A1D5QZI0	tr|A0A1D5QZI0|A0A1D5QZI0_MACMU von Willebrand factor C domain containing 2 OS=Macaca mulatta OX=9544 GN=VWC2 PE=4 SV=1	VWC2	von Willebrand factor C domain containing 2	7	1	3.7	35.268	56954000	1	1	1	3029.2	5069.1	3420.4	2468.6	2939	1842.1	3896.3	4731.8	4044	3583.2	3673.5	3630.5	4036.1	4839.9	3565.5	2935.6	3239.2	2614.2	2549.1	2808.6	3043.2	3217.5	3126.9	3333	4265	3712.7	2641.5	2476.3	2374.3	2348.9	2149.5	2650.9	2541.8	2	2	2
F7DCC0;A0A1D5QZJ3;H9FVB9	F7DCC0;A0A1D5QZJ3;H9FVB9	H9FVB9	tr|F7DCC0|F7DCC0_MACMU Proprotein convertase subtilisin/kexin type 1 OS=Macaca mulatta OX=9544 GN=PCSK1 PE=3 SV=2;tr|A0A1D5QZJ3|A0A1D5QZJ3_MACMU Proprotein convertase subtilisin/kexin type 1 OS=Macaca mulatta OX=9544 GN=PCSK1 PE=3 SV=1;tr|H9FVB9|H9FVB9_MAC	PCSK1	Neuroendocrine convertase 1	34	10	12.8	76.075	199720000	4	9	8	7730.2	10594	10447	6400.7	9510.8	7913.8	12495	15508	14692	12636	12414	28329	38343	48534	22270	21074	23195	21641	21949	24407	28494	27903	20907	21339	31437	16408	15825	16410	15798	13959	15343	15694	14930	5	5	5
F6V4D7;F6V4B9;A0A1D5QZL4;F6V489;H9FNQ3	F6V4D7;F6V4B9;A0A1D5QZL4;F6V489	A0A1D5QZL4	tr|F6V4D7|F6V4D7_MACMU Olfactomedin 1 OS=Macaca mulatta OX=9544 GN=OLFM1 PE=4 SV=2;tr|F6V4B9|F6V4B9_MACMU Olfactomedin 1 OS=Macaca mulatta OX=9544 GN=OLFM1 PE=4 SV=2;tr|A0A1D5QZL4|A0A1D5QZL4_MACMU Olfactomedin 1 OS=Macaca mulatta OX=9544 GN=OLFM1 PE=4 SV=1	OLFM1	Olfactomedin 1	23	7	15.7	50.613	366660000	3	5	5	17744	26121	21095	19369	23981	21591	28211	33619	30827	29979	27902	30339	37948	51210	30194	31320	30216	27667	28861	31471	34676	30697	11191	11605	15270	14736	12396	10818	11287	11735	11417	9900.7	10062	3	4	3
F6PJM4;A0A1D5QZU9	F6PJM4;A0A1D5QZU9	F6PJM4	tr|F6PJM4|F6PJM4_MACMU Family with sequence similarity 3 member C OS=Macaca mulatta OX=9544 GN=FAM3C PE=2 SV=2;tr|A0A1D5QZU9|A0A1D5QZU9_MACMU Family with sequence similarity 3 member C OS=Macaca mulatta OX=9544 GN=FAM3C PE=4 SV=1	FAM3C	Protein FAM3C	106	11	48.5	24.694	12613000000	9	9	11	129150	164600	153750	106680	128870	108980	155480	190410	161120	163870	152910	292830	337170	449870	244790	274280	269910	219880	224100	239550	298740	272970	290820	345670	362630	265390	243210	249090	208730	212250	200560	268960	251600	26	26	25
A0A1D5QZV9;A0A1D5QS28;F7ARH2	A0A1D5QZV9;A0A1D5QS28;F7ARH2	A0A1D5QZV9	tr|A0A1D5QZV9|A0A1D5QZV9_MACMU Amyloid beta precursor like protein 1 OS=Macaca mulatta OX=9544 GN=APLP1 PE=4 SV=1;tr|A0A1D5QS28|A0A1D5QS28_MACMU Amyloid beta precursor like protein 1 OS=Macaca mulatta OX=9544 GN=APLP1 PE=4 SV=1;tr|F7ARH2|F7ARH2_MACMU Amylo	APLP1	Amyloid beta like protein 1	369	2	32.8	68.765	36216000000	20	21	24	277710	393020	366910	276430	353260	286920	451900	527810	484530	431310	406930	653670	842420	921430	529100	613200	515920	470350	485100	460930	628930	569520	551520	620340	669530	495230	474850	373340	404560	393290	335520	442510	410210	82	82	82
A0A1D5R071;F7G8B6	A0A1D5R071;F7G8B6	F7G8B6	tr|A0A1D5R071|A0A1D5R071_MACMU Proprotein convertase subtilisin/kexin type 1 inhibitor OS=Macaca mulatta OX=9544 GN=PCSK1N PE=4 SV=1;tr|F7G8B6|F7G8B6_MACMU Proprotein convertase subtilisin/kexin type 1 inhibitor OS=Macaca mulatta OX=9544 GN=PCSK1N PE=4 SV=	PCSK1N	Proprotein convertase subtilisin/kexin type 1 inhibitor	44	8	41	24.883	187160000	6	6	7	4778.5	6376.1	5204.2	1503	1487.3	1604	1975	2335.1	2158.6	2287.8	1868.2	32226	30216	32851	9402.5	10740	10004	8763.6	9528.7	11952	12768	10758	17007	20071	20194	6450.4	5520.5	6481.1	6831.6	6383.8	6382.2	6390.5	5707.2	8	10	10
A0A1D5R0E5;A0A1D5R9V4;F6TWM3;A0A1D5QX72	A0A1D5R0E5;A0A1D5R9V4	A0A1D5R0E5	tr|A0A1D5R0E5|A0A1D5R0E5_MACMU Sortilin related receptor 1 OS=Macaca mulatta OX=9544 GN=SORL1 PE=4 SV=1;tr|A0A1D5R9V4|A0A1D5R9V4_MACMU Sortilin related receptor 1 OS=Macaca mulatta OX=9544 GN=SORL1 PE=4 SV=1	SORL1	Sortilin-related receptor	94	25	11.2	246.89	833800000	18	23	17	15906	21816	18219	24313	29576	24914	37645	42313	36687	29884	25980	77532	91696	115340	70074	79825	73752	75326	77782	84071	89875	86326	71473	79841	89144	80693	74659	69582	79705	78822	79731	79537	75194	16	15	15
A0A1D5R0H0	A0A1D5R0H0	A0A1D5R0H0	tr|A0A1D5R0H0|A0A1D5R0H0_MACMU Profilin OS=Macaca mulatta OX=9544 GN=PFN2 PE=3 SV=1	PFN2	Profilin	8	1	8	13.56	35778000	1	1	1	0	0	0	0	0	0	0	0	0	0	0	4835.7	5019.5	6162.5	5931.7	5638.7	5576.6	4825.8	5274.2	5550.5	6156.5	5970.8	6135.2	7911.3	7253.5	8350.3	7379.8	6684.3	6811.7	6683.7	6196.8	7483.7	7420.1	0	0	0
F7F926;F7HNE5;F7B2C6;A0A1D5R3G5;A0A1D5R0N5;A0A1D5Q1I4;A0A1D5QHM9;F7C8M0;A0A1D5QK52	F7F926;F7HNE5;F7B2C6;A0A1D5R3G5;A0A1D5R0N5;A0A1D5Q1I4;A0A1D5QHM9;F7C8M0;A0A1D5QK52	F7F926	tr|F7F926|F7F926_MACMU Uncharacterized protein OS=Macaca mulatta OX=9544 PE=4 SV=2;tr|F7HNE5|F7HNE5_MACMU Myosin light polypeptide 6 isoform 2 OS=Macaca mulatta OX=9544 GN=MYL6 PE=2 SV=2;tr|F7B2C6|F7B2C6_MACMU Uncharacterized protein OS=Macaca mulatta OX=9	LOC710137;MYL6B	EF-hand domain-containing protein	4	2	19.4	16.26	10473000	2	0	2	1484.5	2372.8	1765.9	1349.3	3462.6	1508.3	2877	2627	5970.8	1829.7	1649.8	0	0	0	0	0	0	0	0	0	0	0	4262.2	2782.2	2836.6	1985.1	1972.8	1378.3	1878	2931.7	2836	1342.3	1281.8	2	2	2
I0FVV7;G7MR89;F7HAP1;A0A1D5R0R7;F7BDR4;A0A1D5RL66;F6TWY4;A0A1D5RGX5;A0A1D5RBZ3	I0FVV7;G7MR89;F7HAP1;A0A1D5R0R7;F7BDR4;A0A1D5RL66;F6TWY4;A0A1D5RGX5;A0A1D5RBZ3	I0FVV7	tr|I0FVV7|I0FVV7_MACMU Histone H2B OS=Macaca mulatta OX=9544 GN=HIST1H2BK PE=2 SV=1;tr|G7MR89|G7MR89_MACMU Histone H2B OS=Macaca mulatta OX=9544 GN=HIST1H2BM PE=3 SV=1;tr|F7HAP1|F7HAP1_MACMU Histone H2B OS=Macaca mulatta OX=9544 GN=LOC696506 PE=3 SV=2;tr|A	HIST1H2BK;EGK_14596;HIST1H2BD;HIST2H2BF;LOC714001	Histone H2B	82	2	34.9	13.89	1315600000	5	6	6	46402	48577	44078	52645	54056	49221	54070	41677	49553	32016	22911	66117	48173	46419	47939	54110	47477	53787	96743	95480	58083	52776	57673	42510	41092	53121	44308	34557	62307	76238	73780	48274	45393	21	22	22
A0A1D5R185	A0A1D5R185	A0A1D5R185	tr|A0A1D5R185|A0A1D5R185_MACMU Uncharacterized protein OS=Macaca mulatta OX=9544 PE=4 SV=1		Ig-like domain-containing protein	11	2	13	13.164	212520000	1	2	2	0	0	0	0	0	0	0	0	0	0	0	9602.4	7771.9	9356.6	13784	13278	13005	26942	23516	21036	15788	13647	6152.3	5680.7	5715.3	11288	9453.5	7708.5	17816	17311	15765	9326.9	8657.7	0	0	0
A0A1D5R1D9;A0A1D5QQE4;A0A1D5RL10	A0A1D5R1D9;A0A1D5QQE4;A0A1D5RL10	NaN	tr|A0A1D5R1D9|A0A1D5R1D9_MACMU Ependymin related 1 OS=Macaca mulatta OX=9544 GN=EPDR1 PE=4 SV=1;tr|A0A1D5QQE4|A0A1D5QQE4_MACMU Ependymin related 1 OS=Macaca mulatta OX=9544 GN=EPDR1 PE=4 SV=1;tr|A0A1D5RL10|A0A1D5RL10_MACMU Ependymin related 1 OS=Macaca mul			17	4	20.2	24.955	300850000	2	3	3	1141.8	1551.4	1055.1	2701.3	3395.7	3708.9	4559.1	4441.8	4712.1	1413.8	1112.8	22949	22017	20016	24919	26157	26532	27108	27472	30846	29412	29522	15270	17276	18313	25218	22925	20275	28021	24824	29426	16667	17620	2	2	2
A0A1D5RHV6;A0A1D5R1G7	A0A1D5RHV6;A0A1D5R1G7	A0A1D5R1G7	tr|A0A1D5RHV6|A0A1D5RHV6_MACMU Family with sequence similarity 198 member A OS=Macaca mulatta OX=9544 GN=FAM198A PE=4 SV=1;tr|A0A1D5R1G7|A0A1D5R1G7_MACMU Family with sequence similarity 198 member A OS=Macaca mulatta OX=9544 GN=FAM198A PE=4 SV=1	GASK1A	Golgi associated kinase 1A	28	6	9.2	63.878	447150000	5	5	5	3653.5	4585.3	3789.9	3132.9	4470.8	2836.8	6073.5	6766.7	4545.1	3906.3	4136.6	14234	11075	10990	19359	19498	19160	16893	16984	18198	18778	16300	20653	25364	22593	31758	27956	27054	24558	26568	25732	25983	24710	3	3	3
A0A1D5R1H6;F6TUI1	A0A1D5R1H6;F6TUI1	F6TUI1	tr|A0A1D5R1H6|A0A1D5R1H6_MACMU Leucine zipper protein 2 OS=Macaca mulatta OX=9544 GN=LUZP2 PE=4 SV=1;tr|F6TUI1|F6TUI1_MACMU Leucine zipper protein 2 OS=Macaca mulatta OX=9544 GN=LUZP2 PE=4 SV=1	LUZP2	Leucine zipper protein 2	12	3	18.1	28.954	98467000	2	2	3	602.68	682.57	855.92	686.26	603.59	340.39	831.39	954.75	1365.7	1235.6	1181.8	4266	5005.1	7035.1	3526.5	4351.8	4868.8	3015.7	3637.4	3925.6	5235	5305.9	4688.4	6392.6	6417.5	6140.5	5880.7	5366.3	4345.3	4918	5110.8	5742	4844.5	2	2	2
F7DR13;A0A1D5R1L9;F7DR01	F7DR13;A0A1D5R1L9;F7DR01	F7DR13	tr|F7DR13|F7DR13_MACMU Sodium/potassium-transporting ATPase subunit alpha OS=Macaca mulatta OX=9544 GN=ATP1A2 PE=3 SV=2;tr|A0A1D5R1L9|A0A1D5R1L9_MACMU Sodium/potassium-transporting ATPase subunit alpha OS=Macaca mulatta OX=9544 GN=ATP1A2 PE=2 SV=1;tr|F7DR0	ATP1A2	Sodium/potassium-transporting ATPase subunit alpha	14	3	9.4	112.39	107120000	2	2	3	3967.7	5816.7	4725.2	3398.5	4133.6	3647.8	8151	8165.4	7665.7	4450.4	3974.3	5548.2	5860.8	6238.2	3598	3803.9	4702.2	5185.4	4626.8	6595.6	4242.6	4092.5	6276.1	8302.8	8521.7	3771.4	3936.4	3909.4	5680.6	5490.4	5940.3	4103.8	4129.2	3	3	3
A0A1D5R1N5	A0A1D5R1N5	NaN	tr|A0A1D5R1N5|A0A1D5R1N5_MACMU Adipocyte-type fatty acid-binding protein OS=Macaca mulatta OX=9544 GN=FABP4 PE=2 SV=1			1	1	9.8	14.762	1649400	0	1	0	0	0	0	0	0	0	0	0	0	0	0	1011	980.1	917.88	831.05	1122.2	1385.9	1589.1	1001.6	1216.4	1416.6	1211.5	0	0	0	0	0	0	0	0	0	0	0	0	0	0
A0A1D5R1T3	A0A1D5R1T3	NaN	tr|A0A1D5R1T3|A0A1D5R1T3_MACMU Stanniocalcin-1 precursor OS=Macaca mulatta OX=9544 GN=STC1 PE=4 SV=1			3	2	5.1	40.882	5874200	0	2	1	0	0	0	0	0	0	0	0	0	0	0	1776.3	1370.5	1644.2	1650.4	1865.4	1975.2	2181.9	1694.8	1949.1	1772	1915.5	1599.2	1652.2	1392.7	2227.9	2108.1	1866.1	2597.6	2233.6	2218.3	1824.3	1389.7	0	0	0
A0A1D5R1U1;A0A1D5R2D0;F6VZ03;F7FCM4	A0A1D5R1U1;A0A1D5R2D0;F6VZ03;F7FCM4	A0A1D5R1U1	tr|A0A1D5R1U1|A0A1D5R1U1_MACMU Semaphorin 4D OS=Macaca mulatta OX=9544 GN=SEMA4D PE=3 SV=1;tr|A0A1D5R2D0|A0A1D5R2D0_MACMU Semaphorin 4D OS=Macaca mulatta OX=9544 GN=SEMA4D PE=3 SV=1;tr|F6VZ03|F6VZ03_MACMU Semaphorin 4D OS=Macaca mulatta OX=9544 GN=SEMA4D P	SEMA4D	Semaphorin 4D	7	3	7.7	61.674	22264000	0	3	2	0	0	0	0	0	0	0	0	0	0	0	1007.8	791.34	998.87	1485.9	1336	1587.9	1025.9	1179.7	1309.5	1616.3	1286.7	946.9	871.87	936.78	1422.6	1400.9	998.92	1233.1	1412	1336.3	946.43	852.32	0	0	0
A0A1D5R201;O02791	A0A1D5R201;O02791	O02791	tr|A0A1D5R201|A0A1D5R201_MACMU Galactocerebrosidase OS=Macaca mulatta OX=9544 GN=GALC PE=4 SV=1;sp|O02791|GALC_MACMU Galactocerebrosidase OS=Macaca mulatta OX=9544 GN=GALC PE=1 SV=2	GALC	Galactocerebrosidase	1	1	13.9	12.065	1065300	0	1	0	0	0	0	0	0	0	0	0	0	0	0	0	0	0	0	0	0	0	0	0	0	0	0	0	0	0	0	0	0	0	0	0	0	0	0	0
A0A1D5R280	A0A1D5R280	NaN	tr|A0A1D5R280|A0A1D5R280_MACMU Glycoprotein-N-acetylgalactosamine 3-beta-galactosyltransferase 1 OS=Macaca mulatta OX=9544 GN=C1GALT1 PE=3 SV=1			1	1	3.5	43.114	784880	0	0	1	0	0	0	0	0	0	0	0	0	0	0	0	0	0	0	0	0	0	0	0	0	0	591.14	827.15	670.46	713.18	554.83	515.84	637.85	453.19	738.96	724.86	575.7	0	0	0
A0A1D5R2A6;F7AG89;A0A1D5R578;F6S395	A0A1D5R2A6;F7AG89;A0A1D5R578;F6S395	F7AG89	tr|A0A1D5R2A6|A0A1D5R2A6_MACMU Collagen type VI alpha 3 chain OS=Macaca mulatta OX=9544 GN=COL6A3 PE=4 SV=1;tr|F7AG89|F7AG89_MACMU Collagen type VI alpha 3 chain OS=Macaca mulatta OX=9544 GN=COL6A3 PE=4 SV=2;tr|A0A1D5R578|A0A1D5R578_MACMU Collagen type VI	COL6A3	Collagen type VI alpha 3 chain	4	2	22.7	272.58	52209000	2	0	2	3376.9	5143.4	3549	3155.8	3280.7	2759.1	2899.6	4310.8	3608.8	3145.7	2775.3	0	0	0	0	0	0	0	0	0	0	0	10060	11303	11605	24360	22528	19189	10131	10859	10324	16327	13857	2	2	2
A0A1D5R2F9;F6ZUC7	A0A1D5R2F9;F6ZUC7	A0A1D5R2F9	tr|A0A1D5R2F9|A0A1D5R2F9_MACMU Polypeptide N-acetylgalactosaminyltransferase 7 OS=Macaca mulatta OX=9544 GN=GALNT7 PE=4 SV=1;tr|F6ZUC7|F6ZUC7_MACMU Polypeptide N-acetylgalactosaminyltransferase OS=Macaca mulatta OX=9544 GN=GALNT7 PE=2 SV=2	GALNT7	Polypeptide N-acetylgalactosaminyltransferase	10	4	10.4	43.767	54365000	3	2	4	4687.9	6610	5640.7	4566.4	5160.5	4374.6	7127.8	6475.1	5509.9	5196	4719.5	2988.2	2396.9	2370.3	2758.1	3856.1	3406.5	2994.1	2842.9	2935.7	3115.8	3794.5	3349.6	4268.1	4643.1	4674.3	4572	3968.9	3384.4	4367.3	4406.2	3767.8	3479.9	3	3	3
A0A1D5R2H2;F7FH82;F7A782;A0A1D5QZ48;A0A1D5QGC2	A0A1D5R2H2;F7FH82;F7A782	F7A782	tr|A0A1D5R2H2|A0A1D5R2H2_MACMU Ribosomal protein S3 OS=Macaca mulatta OX=9544 GN=RPS3 PE=4 SV=1;tr|F7FH82|F7FH82_MACMU Ribosomal protein S3 OS=Macaca mulatta OX=9544 GN=RPS3 PE=3 SV=1;tr|F7A782|F7A782_MACMU 40S ribosomal protein S3 OS=Macaca mulatta OX=954	RPS3	40S ribosomal protein S3	8	3	22.2	17.407	10988000	3	3	2	870.35	1212.5	1000.3	1320.1	2204.4	1273.6	1673.9	1387.1	5804.6	1313.5	923.96	2752.4	2250.1	1606.1	2860.9	4600.9	2436.7	2319.2	3614	3645.3	2650	2208.5	1638.1	1467.1	1198.4	2619.8	2113.2	1689.6	2129.8	1776.7	2396.8	1658.7	1343.1	2	2	2
F7C0U1;A0A1D5R2I4;F7C0V2;A0A1D5QL86	F7C0U1;A0A1D5R2I4;F7C0V2	F7C0U1	tr|F7C0U1|F7C0U1_MACMU Adhesion G protein-coupled receptor L1 OS=Macaca mulatta OX=9544 GN=ADGRL1 PE=3 SV=2;tr|A0A1D5R2I4|A0A1D5R2I4_MACMU Adhesion G protein-coupled receptor L1 OS=Macaca mulatta OX=9544 GN=ADGRL1 PE=3 SV=1;tr|F7C0V2|F7C0V2_MACMU Adhesion	LPHN1	Adhesion G protein-coupled receptor L1	32	8	6	165.93	147610000	4	8	8	4478.4	5782.5	5105	5828.7	6856.8	5201.2	6438.6	7655.6	7305.8	6233.3	6103.5	19995	22859	28446	19007	21662	21943	21484	19650	21960	22941	21001	21339	26028	26899	28057	23951	23644	24500	25798	23643	23783	21614	5	5	5
A0A1D5R2I7;F6UMZ7;F6W8H1	A0A1D5R2I7;F6UMZ7;F6W8H1	F6W8H1	tr|A0A1D5R2I7|A0A1D5R2I7_MACMU Sorting nexin 3 OS=Macaca mulatta OX=9544 GN=SNX3 PE=4 SV=1;tr|F6UMZ7|F6UMZ7_MACMU Sorting nexin 3 OS=Macaca mulatta OX=9544 GN=SNX3 PE=2 SV=2;tr|F6W8H1|F6W8H1_MACMU Sorting nexin 3 OS=Macaca mulatta OX=9544 GN=SNX3 PE=2 SV=1	SNX3	Sorting nexin-3	1	1	12.6	13.131	1075500	0	1	0	0	0	0	0	0	0	0	0	0	0	0	863.72	861.61	533.75	1189.5	1253.4	1009.3	956.57	965.41	646.46	879.87	1315.6	0	0	0	0	0	0	0	0	0	0	0	0	0	0
A0A1D5R2R6;F7CQI1;F7CQE8;A0A1D5RH30;A0A1D5Q060;A0A1D5R769	A0A1D5R2R6;F7CQI1;F7CQE8;A0A1D5RH30	A0A1D5R2R6	tr|A0A1D5R2R6|A0A1D5R2R6_MACMU Beta-secretase 1 precursor OS=Macaca mulatta OX=9544 GN=BACE1 PE=3 SV=1;tr|F7CQI1|F7CQI1_MACMU Beta-secretase 1 isoform B preproprotein OS=Macaca mulatta OX=9544 GN=BACE1 PE=2 SV=2;tr|F7CQE8|F7CQE8_MACMU Beta-secretase 1 prec	BACE1	Beta-secretase 1	21	5	9	52.049	56768000	4	5	5	2565.4	2981.9	3028	2669.7	3099.5	2928.4	3625.7	4676.1	3839.5	3910.5	3720.6	5580.8	6793.7	8469.9	5410.4	6812.6	6075	6627.9	5809.1	6784	7331.1	7227.9	4295	5320.4	4447	5710.4	5033.7	5048.2	4863.7	4865.4	5087	5099.5	4332.8	4	3	3
F7A4U3;A0A1D5R2V9;A0A1D5Q7T9;A0A1D5RAX6;F6SFV7;F7A4R9;A0A1D5QRY4	F7A4U3;A0A1D5R2V9;A0A1D5Q7T9;A0A1D5RAX6;F6SFV7;F7A4R9	F7A4U3	tr|F7A4U3|F7A4U3_MACMU Fibroblast growth factor receptor OS=Macaca mulatta OX=9544 GN=FGFR1 PE=3 SV=2;tr|A0A1D5R2V9|A0A1D5R2V9_MACMU Fibroblast growth factor receptor OS=Macaca mulatta OX=9544 GN=FGFR1 PE=3 SV=1;tr|A0A1D5Q7T9|A0A1D5Q7T9_MACMU Fibroblast gr	FGFR1	Fibroblast growth factor receptor	2	1	7.5	95.111	2818800	1	1	0	950.13	1398.2	1219.6	831.38	1240.3	755.76	1646.4	1575	1777	1435.2	1409	304.93	518.53	851.77	937.78	754.18	564.71	764.95	922.72	866.35	801.32	825.78	0	0	0	0	0	0	0	0	0	0	0	1	1	1
F7C4N5;A0A1D5R2X3	F7C4N5;A0A1D5R2X3	F7C4N5	tr|F7C4N5|F7C4N5_MACMU 60S ribosomal protein L5 OS=Macaca mulatta OX=9544 GN=RPL5 PE=2 SV=2;tr|A0A1D5R2X3|A0A1D5R2X3_MACMU Uncharacterized protein OS=Macaca mulatta OX=9544 GN=RPL5 PE=3 SV=1	LOC706896	60S ribosomal protein L5	3	1	2.7	34.362	4468200	1	1	0	0	0	0	0	168.59	112.46	153.6	96.994	560	96.078	85.535	0	0	0	0	0	0	0	0	0	0	0	0	0	0	0	0	0	0	0	0	0	0	0	0	0
A0A1D5R2Y4;F7AB89;F7AB99;F7ABA6;F7ABB7;Q95J96-4;Q95J96-3;Q95J96-2;Q95J96	A0A1D5R2Y4;F7AB89;F7AB99;F7ABA6;F7ABB7;Q95J96-4;Q95J96-3;Q95J96-2;Q95J96	A0A1D5R2Y4	tr|A0A1D5R2Y4|A0A1D5R2Y4_MACMU CD209 antigen OS=Macaca mulatta OX=9544 GN=CD209 PE=4 SV=1;tr|F7AB89|F7AB89_MACMU CD209 antigen OS=Macaca mulatta OX=9544 GN=CD209 PE=4 SV=2;tr|F7AB99|F7AB99_MACMU CD209 antigen OS=Macaca mulatta OX=9544 GN=CD209 PE=4 SV=2;tr	CD209	CD209 antigen	4	1	9.4	32.368	7257300	1	1	1	0	0	0	0	0	0	0	0	0	0	0	788.52	803.46	778.36	2773.9	2490	2867.6	1314.2	1632.3	1451.7	1922	1927.3	0	0	0	0	0	0	0	0	0	0	0	0	0	0
A0A1D5R323;F7F2I8;F7F2K5;F7F2J9	A0A1D5R323;F7F2I8;F7F2K5;F7F2J9	A0A1D5R323	tr|A0A1D5R323|A0A1D5R323_MACMU Cartilage acidic protein 1 OS=Macaca mulatta OX=9544 GN=CRTAC1 PE=4 SV=1;tr|F7F2I8|F7F2I8_MACMU Cartilage acidic protein 1 OS=Macaca mulatta OX=9544 GN=CRTAC1 PE=4 SV=2;tr|F7F2K5|F7F2K5_MACMU Cartilage acidic protein 1 OS=Mac	CRTAC1	Cartilage acidic protein 1	186	19	32.4	69.492	9541200000	14	17	17	81271	104690	98308	90632	109370	94012	115860	136520	114060	109010	98977	184460	194470	236380	207510	226820	225450	147220	151500	159250	210650	200360	198140	239960	221340	263940	228750	219040	161670	167510	158000	205340	184520	37	39	38
A0A1D5R385;A0A1D5REX2	A0A1D5R385;A0A1D5REX2	A0A1D5R385	tr|A0A1D5R385|A0A1D5R385_MACMU Fc fragment of IgE receptor II OS=Macaca mulatta OX=9544 GN=FCER2 PE=4 SV=1;tr|A0A1D5REX2|A0A1D5REX2_MACMU Fc fragment of IgE receptor II OS=Macaca mulatta OX=9544 GN=FCER2 PE=4 SV=1	FCER2	Fc fragment of IgE receptor II	7	2	10.1	18.735	67639000	1	2	2	1339.3	1766.9	1941.7	1465.3	1664.9	1980.2	1321.7	2162.4	1924.2	2307.1	2017	5430.2	4769	4549.9	6386.9	7505.8	6742.3	6008.7	6620.8	6911.5	7823.8	6747.5	4245.8	5744.3	5323.1	5939.7	5543.3	5199	5788.1	6060.6	5924.3	4570.2	4814	2	2	2
B6CBS7;A0A1D5R3A7;A0A1D5R3G1	B6CBS7;A0A1D5R3A7;A0A1D5R3G1	NaN	tr|B6CBS7|B6CBS7_MACMU Galectin OS=Macaca mulatta OX=9544 GN=LGALS1 PE=2 SV=1;tr|A0A1D5R3A7|A0A1D5R3A7_MACMU Galectin OS=Macaca mulatta OX=9544 GN=LGALS1 PE=4 SV=1;tr|A0A1D5R3G1|A0A1D5R3G1_MACMU Galectin OS=Macaca mulatta OX=9544 PE=4 SV=1	LGALS1	Galectin	72	8	58.5	14.703	2009100000	7	6	6	59175	78087	67499	48078	53595	39454	68585	72792	43893	51085	46078	63396	53648	55529	93234	96271	92018	49147	50549	53855	76491	72766	72420	79562	70986	138160	122320	102340	64084	68943	64249	79887	77447	16	16	16
A0A1D5R3C5	A0A1D5R3C5	A0A1D5R3C5	tr|A0A1D5R3C5|A0A1D5R3C5_MACMU Mannosidase endo-alpha like OS=Macaca mulatta OX=9544 GN=MANEAL PE=4 SV=1	MANEAL	Mannosidase endo-alpha like	11	3	5.1	50.113	195870000	2	2	3	3284.8	5095.2	4714.1	4331.4	5457.1	5108.7	6747.9	7968.8	6857.4	6003.7	5633.8	8275.5	10391	13378	7406.1	9388.3	9606.9	6340.6	6726.8	8244.5	10480	9960.1	8921.7	11204	10841	12623	10823	10848	9822.7	9408.2	9202.7	9778.4	9699.3	3	3	3
A0A1D5R3S0;F7HAP8	A0A1D5R3S0;F7HAP8	F7HAP8	tr|A0A1D5R3S0|A0A1D5R3S0_MACMU Histone H4 OS=Macaca mulatta OX=9544 GN=LOC106996634 PE=3 SV=1;tr|F7HAP8|F7HAP8_MACMU Histone H4 OS=Macaca mulatta OX=9544 GN=LOC107000818 PE=2 SV=1	LOC705352	Histone H4	107	6	54.2	10.693	2821200000	4	6	6	65616	74719	70836	107760	107340	94056	113750	100410	143350	87126	68181	110170	71581	70646	101140	122220	94475	116630	237190	261840	124160	111060	89469	65411	65999	94787	76883	60751	119650	155600	147940	85508	76913	29	29	29
F6YEP5;A0A1D5R3W6;F7HJM6	F6YEP5;A0A1D5R3W6;F7HJM6	F6YEP5	tr|F6YEP5|F6YEP5_MACMU Leucine rich repeat transmembrane neuronal 4 OS=Macaca mulatta OX=9544 GN=LRRTM4 PE=4 SV=2;tr|A0A1D5R3W6|A0A1D5R3W6_MACMU Leucine rich repeat transmembrane neuronal 4 OS=Macaca mulatta OX=9544 GN=LRRTM4 PE=4 SV=1;tr|F7HJM6|F7HJM6_MAC	LRRTM4	Leucine rich repeat transmembrane neuronal 4	4	1	1.6	58.737	18476000	0	1	1	0	0	0	0	0	0	0	0	0	0	0	6479.3	8213.2	10857	5881.2	5826.2	7501.8	5889.2	6364.5	7344	8571	7042	7218.5	8908.6	10160	6820.9	6612.9	6384.7	6288.9	6481.3	6551	6851	6394.3	0	0	0
A0A1D5R3Y4;F6YZG3	A0A1D5R3Y4;F6YZG3	A0A1D5R3Y4	tr|A0A1D5R3Y4|A0A1D5R3Y4_MACMU Angiopoietin like 4 OS=Macaca mulatta OX=9544 GN=ANGPTL4 PE=4 SV=1;tr|F6YZG3|F6YZG3_MACMU Angiopoietin like 4 OS=Macaca mulatta OX=9544 GN=ANGPTL4 PE=4 SV=2	LOC711693	Angiopoietin-related protein 4	5	2	5.2	40.998	24069000	0	1	2	0	0	0	0	0	0	0	0	0	0	0	0	0	0	0	0	0	0	0	0	0	0	1141	1545.1	1367.1	2496.3	2686.8	2198.2	2503.3	2766.4	2237.5	2389.5	1675.2	0	0	0
A0A1D5R3Z0	A0A1D5R3Z0	NaN	tr|A0A1D5R3Z0|A0A1D5R3Z0_MACMU Uncharacterized protein OS=Macaca mulatta OX=9544 PE=4 SV=1			14	3	26.6	13.918	1907700000	3	1	2	16979	22540	18757	26506	27135	21270	17767	17402	12993	16130	15722	33929	29664	26893	2006.4	3244.6	3339.9	49419	46521	36390	33255	30174	30433	30670	26626	2288.4	2846	2838.5	45224	41456	37202	27940	25296	6	7	7
F7FQ98;F7H6N4;A0A1D5R3Z5;A0A1D5RE72;A0A1D5R6H1	F7FQ98;F7H6N4;A0A1D5R3Z5;A0A1D5RE72;A0A1D5R6H1	F7FQ98	tr|F7FQ98|F7FQ98_MACMU Repulsive guidance molecule BMP co-receptor a OS=Macaca mulatta OX=9544 GN=RGMA PE=4 SV=1;tr|F7H6N4|F7H6N4_MACMU Repulsive guidance molecule A isoform 2 OS=Macaca mulatta OX=9544 GN=RGMA PE=2 SV=1;tr|A0A1D5R3Z5|A0A1D5R3Z5_MACMU Repul	RGMA	Repulsive guidance molecule A isoform 2	12	4	10.5	41.752	90018000	2	2	3	2582.9	3830	3188.5	3009.1	3621	3004.7	3439.4	4423.9	3961.5	3251.2	2999.8	12463	13350	14497	10992	11718	11350	9831.4	10221	11992	12280	9830.4	16575	18758	17950	15783	14817	13914	14221	13128	13266	13983	11641	3	3	3
A0A1D5R406;A0A1D5RCA7;A0A1D5QCF8	A0A1D5R406;A0A1D5RCA7;A0A1D5QCF8	A0A1D5R406	tr|A0A1D5R406|A0A1D5R406_MACMU Calcium voltage-gated channel auxiliary subunit alpha2delta 3 OS=Macaca mulatta OX=9544 GN=CACNA2D3 PE=4 SV=1;tr|A0A1D5RCA7|A0A1D5RCA7_MACMU Calcium voltage-gated channel auxiliary subunit alpha2delta 3 OS=Macaca mulatta OX=9	CACNA2D3	Calcium voltage-gated channel auxiliary subunit alpha2delta 3	16	4	3.8	123.04	93860000	2	4	4	5485.6	7353.4	7591.3	6441.4	9100.1	7029.7	9134.6	10852	11370	9432	9058.3	10873	14504	19885	8982.4	10291	11061	8193.9	8995.1	8625.6	12023	10981	9629.5	10870	12000	8775.8	8838.9	7871.4	8509.2	7815.8	8610.9	8819.1	8706.4	3	3	3
A0A1D5R462;P62940;F7HTW4;A0A1D5QHK7;A0A1D5QEC5;F7GX71;F7BK72;F6PMJ6;F7BVU4;F6RNM6;H9H579;F7HJ40;F7GM57;F7AG60;F6YD24;F7HE56;F7HKF6	A0A1D5R462;P62940;F7HTW4;A0A1D5QHK7;A0A1D5QEC5;F7GX71;F7BK72;F6PMJ6;F7BVU4;F6RNM6;H9H579;F7HJ40;F7GM57;F7AG60;F6YD24	A0A1D5R462	tr|A0A1D5R462|A0A1D5R462_MACMU Peptidyl-prolyl cis-trans isomerase OS=Macaca mulatta OX=9544 PE=3 SV=1;sp|P62940|PPIA_MACMU Peptidyl-prolyl cis-trans isomerase A OS=Macaca mulatta OX=9544 GN=PPIA PE=1 SV=2;tr|F7HTW4|F7HTW4_MACMU Peptidyl-prolyl cis-trans i	PPIA;LOC696020;LOC100424892;LOC100427146;LOC100428346;LOC100430605;LOC696432;LOC100424690	Peptidyl-prolyl cis-trans isomerase A;Peptidyl-prolyl cis-trans isomerase A, N-terminally processed;Peptidyl-prolyl cis-trans isomerase	35	6	29.7	17.98	516420000	2	5	5	15837	21689	18432	11692	15722	7629.5	19654	19240	23003	15889	15077	59010	45157	45245	92433	95935	86508	46906	53448	60567	64183	62731	55315	51282	59018	110930	102790	78505	49373	51615	56087	61409	62683	6	6	6
A0A1D5RIX9;A0A1D5R478;F6W3I7	A0A1D5RIX9;A0A1D5R478;F6W3I7	A0A1D5RIX9	tr|A0A1D5RIX9|A0A1D5RIX9_MACMU Signal peptide, CUB domain and EGF like domain containing 1 OS=Macaca mulatta OX=9544 GN=SCUBE1 PE=4 SV=1;tr|A0A1D5R478|A0A1D5R478_MACMU Signal peptide, CUB domain and EGF like domain containing 1 OS=Macaca mulatta OX=9544 GN	SCUBE1	Signal peptide, CUB domain and EGF like domain containing 1	5	1	2.2	39.788	54581000	1	1	1	205.01	419.79	429.02	338.4	487.23	232.49	531.21	356.47	420.7	504.12	326.27	2452.2	2092.2	2930.8	2094.7	2462.9	2644.8	2163.8	1760.5	2191.5	2734	2415.3	1136.2	1550.4	1617	1853.7	1505.8	1306	1271.4	1312.4	1549.3	1478.1	1330.6	1	1	1
F7FHJ3;A0A1D5R4C7;F7FHJ8;F7FHI8	F7FHJ3;A0A1D5R4C7;F7FHJ8;F7FHI8	F7FHJ3	tr|F7FHJ3|F7FHJ3_MACMU AP complex subunit beta OS=Macaca mulatta OX=9544 GN=AP1B1 PE=3 SV=2;tr|A0A1D5R4C7|A0A1D5R4C7_MACMU AP complex subunit beta OS=Macaca mulatta OX=9544 GN=AP1B1 PE=3 SV=1;tr|F7FHJ8|F7FHJ8_MACMU AP complex subunit beta OS=Macaca mulatta	AP1B1	AP complex subunit beta	2	1	4	99.374	4217200	0	1	1	0	0	0	0	0	0	0	0	0	0	0	999.29	753.23	1156.6	735.18	878.68	721.82	767.14	643.82	896.82	941.56	957.89	727.2	847.83	1076.3	1165.8	734.98	732.12	946.73	828.11	833.87	784.92	900.73	0	0	0
A0A1D5R4E3;F7ASF6;F6VQF9	A0A1D5R4E3;F7ASF6	F7ASF6	tr|A0A1D5R4E3|A0A1D5R4E3_MACMU Ribonuclease T2 OS=Macaca mulatta OX=9544 GN=RNASET2 PE=2 SV=1;tr|F7ASF6|F7ASF6_MACMU Uncharacterized protein OS=Macaca mulatta OX=9544 GN=RNASET2 PE=4 SV=2	RNASET2	Ribonuclease T2	21	6	19.1	29.573	366900000	3	6	3	6882.5	9290.5	8507.9	4685.2	5388.7	4229.4	11297	10034	8878.4	8455.6	7482.2	18741	14906	16295	25781	26160	25980	20257	20604	24614	26057	23983	26073	27530	25240	42238	36947	34104	31837	32071	31722	31538	27402	4	4	4
A0A1D5R4L0;F6YXJ2	A0A1D5R4L0;F6YXJ2	F6YXJ2	tr|A0A1D5R4L0|A0A1D5R4L0_MACMU Deoxyribonuclease 2, lysosomal OS=Macaca mulatta OX=9544 GN=DNASE2 PE=4 SV=1;tr|F6YXJ2|F6YXJ2_MACMU Deoxyribonuclease 2, lysosomal OS=Macaca mulatta OX=9544 GN=DNASE2 PE=4 SV=2	DNASE2	Deoxyribonuclease II	5	1	10	13.027	41962000	1	1	1	199.13	477.52	229.73	159.8	102.02	197.14	382.71	307.61	528.16	158.39	156.05	3999.8	2721.4	2522.4	4134.1	4343.2	4089.3	2994.1	3198.7	3501.8	4045.9	3753.3	4228.8	4811.3	3907.3	6308.8	6100.3	5710.7	4232.7	5301.5	5027.8	4512.4	3812.9	1	1	1
A0A1D5R4P3;F7HE95	A0A1D5R4P3	A0A1D5R4P3	tr|A0A1D5R4P3|A0A1D5R4P3_MACMU KIAA1549 like OS=Macaca mulatta OX=9544 GN=KIAA1549L PE=4 SV=1	KIAA1549L	KIAA1549 like	44	8	5.1	195.43	1054600000	5	7	7	20886	26748	25456	27929	31865	26701	33019	37768	32935	34180	33985	55050	73874	105730	46659	45316	52040	38801	41017	42346	58571	58031	48587	57053	71015	50711	43728	45160	43092	39316	38514	47104	45431	7	7	7
F7GQK4;H9H4S9;F7CPG3;A0A1D5R4Y3;H9H4C6;A0A1D5QKX5	F7GQK4;H9H4S9;F7CPG3;A0A1D5R4Y3;H9H4C6	A0A1D5R4Y3	tr|F7GQK4|F7GQK4_MACMU Uncharacterized protein OS=Macaca mulatta OX=9544 GN=LOC715737 PE=3 SV=2;tr|H9H4S9|H9H4S9_MACMU Uncharacterized protein OS=Macaca mulatta OX=9544 GN=LOC715737 PE=3 SV=2;tr|F7CPG3|F7CPG3_MACMU Uncharacterized protein OS=Macaca mulatta	MAMU-E;LOC723552;LOC720362	Ig-like domain-containing protein	4	1	19.5	40.74	19367000	0	2	1	0	0	0	0	0	0	0	0	0	0	0	2821.5	2632.8	2314.4	4818.8	4946.7	5269.4	1628.4	1793.3	2102.9	3993	3630.2	2446.7	2836.8	2761.8	5031.5	4711.9	4045.6	4044.4	4324.9	3908.2	4427	3709.9	0	0	0
A0A1D5R504;F7FZS3;F7FZR5;A0A1D5Q6A7;A0A1D5QJB1;F7FZR9;F7CEB0;F7CEB6	A0A1D5R504;F7FZS3;F7FZR5;A0A1D5Q6A7;A0A1D5QJB1;F7FZR9	F7FZS3	tr|A0A1D5R504|A0A1D5R504_MACMU Fibroblast growth factor receptor 3 OS=Macaca mulatta OX=9544 GN=FGFR3 PE=4 SV=1;tr|F7FZS3|F7FZS3_MACMU Fibroblast growth factor receptor OS=Macaca mulatta OX=9544 GN=FGFR3 PE=3 SV=2;tr|F7FZR5|F7FZR5_MACMU Fibroblast growth f	FGFR3	Fibroblast growth factor receptor;Receptor protein-tyrosine kinase	35	6	17.6	39.229	811420000	4	5	6	13605	19273	18736	15516	18692	17077	21893	26804	24346	20437	19808	52104	59117	69714	48447	60024	56118	43223	47053	49716	57894	56254	52826	63948	66901	59467	59041	54708	51562	51336	50845	56163	51342	5	5	5
F7HQ03;A0A1D5R549	F7HQ03;A0A1D5R549	F7HQ03	tr|F7HQ03|F7HQ03_MACMU Adiponectin precursor OS=Macaca mulatta OX=9544 GN=ADIPOQ PE=4 SV=2;tr|A0A1D5R549|A0A1D5R549_MACMU Adiponectin precursor OS=Macaca mulatta OX=9544 GN=ADIPOQ PE=4 SV=1	ADIPOQ	Adiponectin, C1Q and collagen domain containing	6	1	6	26.981	22750000	1	1	1	658.52	642.17	573.85	1140.5	941.78	534.9	941.48	873.57	687.02	864.46	869.04	1820.4	1392.7	1667.2	1958.5	1785.9	1756.4	2116.3	1735.9	1737.3	1718.3	1876.1	1154.1	1260.1	1313.8	1648.4	1151.4	1169.4	1237.4	1265.3	995.15	1013.7	1278.3	1	1	1
A0A1D5R567;F7A340	A0A1D5R567;F7A340	F7A340	tr|A0A1D5R567|A0A1D5R567_MACMU Tenascin N OS=Macaca mulatta OX=9544 GN=TNN PE=4 SV=1;tr|F7A340|F7A340_MACMU Tenascin N OS=Macaca mulatta OX=9544 GN=TNN PE=4 SV=2	TNN	Tenascin N	16	7	7.5	124.36	84506000	2	4	7	804.83	855.9	820.63	1076.1	1314.1	1198.5	625.77	967.53	584.72	1726.4	1687.5	2384.9	1903.9	2251	10405	11987	11721	2027.3	2296.9	2161.5	5314.5	5890.3	4429.9	5559.7	4772.8	23727	21544	18438	2832.6	2672.8	3157	8773.2	7639.8	1	1	1
A0A1D5R5A4	A0A1D5R5A4	A0A1D5R5A4	tr|A0A1D5R5A4|A0A1D5R5A4_MACMU Serine protease 22 OS=Macaca mulatta OX=9544 GN=PRSS22 PE=3 SV=1	PRSS22	Serine protease 22	4	1	3.3	32.987	7245900	1	1	1	0	255.61	199.82	142.83	192.58	176.65	171.81	170.57	153.07	264.18	218.84	0	0	0	0	0	0	0	0	0	0	0	0	0	0	0	0	0	0	0	0	0	0	0	1	1
A0A1D5RCX5;F6W7W1;A0A1D5R5B1	A0A1D5RCX5;F6W7W1;A0A1D5R5B1	F6W7W1	tr|A0A1D5RCX5|A0A1D5RCX5_MACMU Alkaline phosphatase OS=Macaca mulatta OX=9544 GN=ALPL PE=3 SV=1;tr|F6W7W1|F6W7W1_MACMU Alkaline phosphatase OS=Macaca mulatta OX=9544 GN=ALPL PE=3 SV=2;tr|A0A1D5R5B1|A0A1D5R5B1_MACMU Alkaline phosphatase OS=Macaca mulatta OX	ALPL	Alkaline phosphatase	4	1	3.3	46.45	9148500	0	1	1	0	0	0	0	0	0	0	0	0	0	0	981.93	1150.7	1292.8	1062.2	1466.9	1212.6	717.69	897.14	937	1034.6	1107.6	1329.8	1375.7	1208.1	1831.3	1602.8	1853.7	1400.2	1196.5	1216	1455.4	1257.8	0	0	0
H9G201;A0A1D5R5H2	H9G201;A0A1D5R5H2	H9G201	tr|H9G201|H9G201_MACMU Glyoxylate and hydroxypyruvate reductase OS=Macaca mulatta OX=9544 GN=GRHPR PE=2 SV=1;tr|A0A1D5R5H2|A0A1D5R5H2_MACMU Glyoxylate and hydroxypyruvate reductase OS=Macaca mulatta OX=9544 GN=GRHPR PE=3 SV=1	GRHPR	Glyoxylate and hydroxypyruvate reductase	4	1	3	35.614	10326000	1	1	1	779.21	982.88	940.44	878.75	1233.2	806.35	1001.5	1006	1488.9	1011.1	849.21	1301.3	1384.6	1763.8	1219.7	1207.3	1250.6	1478.8	1036.9	1259.7	1366.9	1512.2	312.99	440.98	368.95	663.04	418.96	318.31	407.15	453.1	367.91	391.75	305.83	1	1	1
F6SAT3;A0A1D5R5H6;F7GNN6;A0A1D5RBH5	F6SAT3;A0A1D5R5H6;F7GNN6;A0A1D5RBH5	A0A1D5RBH5	tr|F6SAT3|F6SAT3_MACMU DiGeorge syndrome critical region gene 2 OS=Macaca mulatta OX=9544 GN=DGCR2 PE=4 SV=2;tr|A0A1D5R5H6|A0A1D5R5H6_MACMU DiGeorge syndrome critical region gene 2 OS=Macaca mulatta OX=9544 GN=DGCR2 PE=4 SV=1;tr|F7GNN6|F7GNN6_MACMU DiGeorg	DGCR2	DiGeorge syndrome critical region gene 2	13	2	7.6	36.992	22656000	2	2	2	1123.3	1544.7	1015.4	1235.5	1612.2	1094.1	1104.7	1745.3	1250.3	1138.6	1616.3	4145.5	4528.5	6094.1	3848.7	3742.2	4349	3387.4	3623.2	3986.4	4901.9	4541.1	2607.1	3527.9	4224.8	3310.2	2910.6	2832.1	2370.8	2479.2	2445.3	2797.4	2470.1	3	3	3
A0A1D5R605;F7GY91;H9EQ53	A0A1D5R605;F7GY91;H9EQ53	F7GY91	tr|A0A1D5R605|A0A1D5R605_MACMU Ras-related C3 botulinum toxin substrate 2 OS=Macaca mulatta OX=9544 GN=RAC2 PE=4 SV=1;tr|F7GY91|F7GY91_MACMU Uncharacterized protein OS=Macaca mulatta OX=9544 PE=4 SV=2;tr|H9EQ53|H9EQ53_MACMU Rac family small GTPase 3 OS=Mac	LOC717755;RAC3	Rac family small GTPase 1	5	2	10.6	21.369	52401000	0	1	2	0	0	0	0	0	0	0	0	0	0	0	3221.1	2480.2	1927.5	3284.3	3720.2	3601.5	2922.6	4265.3	3993.8	3075.6	2607.8	6233.9	4524.2	3905.2	8306.9	7098	5235.2	6067.6	7444.8	8342.4	6029.6	5229.8	0	0	0
A0A1D5R619	A0A1D5R619	NaN	tr|A0A1D5R619|A0A1D5R619_MACMU Zinc finger protein 670 OS=Macaca mulatta OX=9544 GN=ZNF670 PE=4 SV=1			2	2	5.9	44.31	19803000	0	1	1	0	0	0	0	0	0	0	0	0	0	0	423.13	881.32	1180.7	4540.1	8650.1	6424.3	3786.2	5361	6450.9	10174	8036	3173.1	2556.7	2801.1	7148.5	6558.6	5548.1	3901.2	3885.9	3599.8	3073.6	3165.9	0	0	0
F6VVK1;A0A1D5R666;F7AHU8	F6VVK1;A0A1D5R666;F7AHU8	A0A1D5R666	tr|F6VVK1|F6VVK1_MACMU Activating transcription factor 6 beta OS=Macaca mulatta OX=9544 GN=ATF6B PE=4 SV=2;tr|A0A1D5R666|A0A1D5R666_MACMU Activating transcription factor 6 beta OS=Macaca mulatta OX=9544 GN=ATF6B PE=4 SV=1;tr|F7AHU8|F7AHU8_MACMU Activating	ATF6B	Activating transcription factor 6 beta	3	1	1.5	75.638	6496500	1	1	1	0	0	0	0	0	0	0	0	0	0	0	892.74	961.29	1096.5	1342.9	1352.6	1163.9	1173.5	1376.6	1234.7	1156	761.42	391.73	454.49	526.92	724.98	557.86	475.33	408.37	428.67	414.09	392.59	414.36	0	0	0
F7EBA3;A0A1D5R668;A0A1D5RGR7	F7EBA3;A0A1D5R668;A0A1D5RGR7	F7EBA3	tr|F7EBA3|F7EBA3_MACMU ATP binding cassette subfamily A member 2 OS=Macaca mulatta OX=9544 GN=ABCA2 PE=4 SV=2;tr|A0A1D5R668|A0A1D5R668_MACMU ATP binding cassette subfamily A member 2 OS=Macaca mulatta OX=9544 GN=ABCA2 PE=4 SV=1;tr|A0A1D5RGR7|A0A1D5RGR7_MAC	ABCA2	ATP binding cassette subfamily A member 2	17	4	1.6	272.2	84412000	3	4	2	1963.5	3077.1	2172.2	1229.1	1386.7	1090.1	2240	2004.2	1961	1507.9	1329.7	7762.6	7126.1	6763.4	4600.8	4147	5255.3	5099	5110.3	6015.9	6028.3	5653	5471.2	6712.2	6716.8	4082	3664.1	3691.1	4229.5	5276.7	4055.1	4201.5	3711.4	3	3	3
A0A1D5R6X6	A0A1D5R6X6	NaN	tr|A0A1D5R6X6|A0A1D5R6X6_MACMU Uncharacterized protein OS=Macaca mulatta OX=9544 PE=4 SV=1			4	1	13.2	7.8298	53680000	0	1	1	0	0	0	0	0	0	0	0	0	0	0	8024	7246.7	5772.2	14263	16401	15590	5116.1	6957.7	7497.5	12960	12432	0	0	0	0	0	0	0	0	0	0	0	0	0	0
A0A1D5R794;F6ZT28	A0A1D5R794;F6ZT28	A0A1D5R794	tr|A0A1D5R794|A0A1D5R794_MACMU Phospholipase D family member 5 OS=Macaca mulatta OX=9544 GN=PLD5 PE=4 SV=1;tr|F6ZT28|F6ZT28_MACMU Phospholipase D family member 5 OS=Macaca mulatta OX=9544 GN=PLD5 PE=4 SV=1	PLD5	Phospholipase D family member 5	4	1	3	53.987	18418000	1	1	1	1764.8	2452.5	1737.3	944.44	977.83	864.27	2222.8	2214.3	1839.3	994.8	952.21	5401.7	5072.7	4996.5	3620.5	3890.1	5119.6	4018.1	4363.3	4371.6	4249.1	4190	1785.5	2108.5	1970.4	1580.9	1637.8	1050.7	1254.8	1468.7	1450.7	1255.6	1125.3	1	1	1
A0A1D5R7D7	A0A1D5R7D7	A0A1D5R7D7	tr|A0A1D5R7D7|A0A1D5R7D7_MACMU Uncharacterized protein OS=Macaca mulatta OX=9544 PE=4 SV=1		Ig-like domain-containing protein	6	1	7.9	17.61	404660000	1	1	1	4447.7	5078.2	4442.9	22390	22308	10478	6374.8	7156.7	5631.3	9434.1	8968.7	21969	18264	18760	26660	23385	21263	16347	17628	14623	22106	24280	19894	23428	19011	32268	24025	24183	16117	14411	13930	18754	21556	2	2	2
A0A1D5R7I1	A0A1D5R7I1	NaN	tr|A0A1D5R7I1|A0A1D5R7I1_MACMU Cellular repressor of E1A stimulated genes 1 OS=Macaca mulatta OX=9544 GN=CREG1 PE=4 SV=1			1	1	7.7	24.098	512900	0	0	1	0	0	0	0	0	0	0	0	0	0	0	0	0	0	0	0	0	0	0	0	0	0	0	0	0	0	0	0	0	0	0	0	0	0	0	0
A0A1D5R7J7	A0A1D5R7J7	A0A1D5R7J7	tr|A0A1D5R7J7|A0A1D5R7J7_MACMU Insulin like growth factor 2 OS=Macaca mulatta OX=9544 GN=IGF2 PE=3 SV=1	IGF2	Insulin-like growth factor II	14	5	15.7	26.558	142100000	3	1	5	7113.4	4843.7	10052	511.48	1299.7	1209.9	2035.6	2165.2	1382.8	1382.3	1300	986.16	868.3	734.3	960.64	1108.4	1094.9	1052.3	1201.6	1591.5	1480.9	2582.6	35903	24026	14866	10042	13346	14141	10054	10235	15069	8386.3	7431.9	2	2	2
A0A1D5R7K6;F6PSN6;A0A1D5R8Y9;A0A1D5RF09	A0A1D5R7K6;F6PSN6	A0A1D5R7K6	tr|A0A1D5R7K6|A0A1D5R7K6_MACMU Uncharacterized protein OS=Macaca mulatta OX=9544 GN=CD302 PE=4 SV=1;tr|F6PSN6|F6PSN6_MACMU Uncharacterized protein OS=Macaca mulatta OX=9544 GN=CD302 PE=4 SV=2	LY75	Uncharacterized protein	12	4	2.2	209.68	111980000	2	4	3	8359.8	10488	9302	3558.2	4261.5	3693.6	8832.3	8976.5	8356.6	6415.3	5544.2	16028	14063	14926	19645	19984	20398	10421	13318	13821	20390	18182	8084	9289.5	8779.9	13615	11895	10782	6530.5	6757.9	7763.2	9582.3	8590.5	3	3	3
A0A1D5R7M5	A0A1D5R7M5	A0A1D5R7M5	tr|A0A1D5R7M5|A0A1D5R7M5_MACMU Uncharacterized protein OS=Macaca mulatta OX=9544 GN=LOC698724 PE=4 SV=1		Uncharacterized protein	4	1	11.7	14.485	29365000	0	1	1	0	0	0	0	0	0	0	0	0	0	0	1868.2	1516.5	1316.2	2392.4	2093.2	1569.2	1603.7	1854.4	1805.1	2001.8	2031	1788.1	2235.4	2342	2183	2400.8	1920.7	2051.8	2427.3	2105.1	2445.1	1998.1	0	0	0
A0A1D5RJC3;F7E9U2;A0A1D5R7P2;A0A1D5RKL1	A0A1D5RJC3;F7E9U2;A0A1D5R7P2;A0A1D5RKL1	F7E9U2	tr|A0A1D5RJC3|A0A1D5RJC3_MACMU CD166 antigen precursor OS=Macaca mulatta OX=9544 GN=ALCAM PE=4 SV=1;tr|F7E9U2|F7E9U2_MACMU CD166 antigen precursor OS=Macaca mulatta OX=9544 GN=ALCAM PE=4 SV=2;tr|A0A1D5R7P2|A0A1D5R7P2_MACMU CD166 antigen precursor OS=Macaca	ALCAM	CD166 antigen	81	12	15.7	60.713	1234700000	7	12	11	23479	32204	27644	24643	31147	25308	35746	39597	36028	32698	29495	93516	107410	106230	119940	134780	111830	100110	107590	96376	120520	119780	58853	63963	67491	98614	90767	71122	77614	76832	65245	70413	68628	16	16	16
F7H7A7;A0A1D5R7P5;A0A1D5Q2H0;A0A1D5QQY5	F7H7A7;A0A1D5R7P5	F7H7A7	tr|F7H7A7|F7H7A7_MACMU Inositol-1-monophosphatase OS=Macaca mulatta OX=9544 GN=IMPA1 PE=3 SV=1;tr|A0A1D5R7P5|A0A1D5R7P5_MACMU Inositol-1-monophosphatase OS=Macaca mulatta OX=9544 GN=IMPA1 PE=3 SV=1	IMPA1	Inositol-1-monophosphatase	11	4	17.3	30.27	44714000	2	4	4	760.79	901.78	686.49	878.2	891.41	649.98	932.87	1306.4	1389.8	1249.3	746.61	6870.2	7429.6	8430.9	7535.5	8864.6	9218	6773.9	6624.4	7187.1	8433.5	7921.6	4202.8	5173.9	4335.5	6544.9	5977.3	5469.6	4474.4	4896.4	4961.4	4927.1	4453.6	1	1	1
F7EMT7;A0A1D5R8A3	F7EMT7;A0A1D5R8A3	F7EMT7	tr|F7EMT7|F7EMT7_MACMU Sialic acid-binding Ig-like lectin 5 precursor OS=Macaca mulatta OX=9544 GN=SIGLEC5 PE=4 SV=2;tr|A0A1D5R8A3|A0A1D5R8A3_MACMU Sialic acid-binding Ig-like lectin 5 precursor OS=Macaca mulatta OX=9544 GN=SIGLEC5 PE=4 SV=1	SIGLEC5	Sialic acid binding Ig like lectin 5	2	1	6.9	60.648	4635300	0	1	1	0	0	0	0	0	0	0	0	0	0	0	426.61	532.89	731.71	368.38	339.29	651.11	950.82	754.09	638.93	762.53	631.54	397.77	356.06	459.71	419.93	357.58	292.73	586.2	587.18	629.4	480.91	421.21	0	0	0
A0A1D5R8A6;F7HHG1	A0A1D5R8A6;F7HHG1	F7HHG1	tr|A0A1D5R8A6|A0A1D5R8A6_MACMU Ephrin B2 OS=Macaca mulatta OX=9544 GN=EFNB2 PE=3 SV=1;tr|F7HHG1|F7HHG1_MACMU Ephrin B2 OS=Macaca mulatta OX=9544 GN=EFNB2 PE=3 SV=2	EFNB2	Ephrin B2	17	2	6.3	36.875	260980000	2	2	2	14180	17977	17079	15149	17362	14264	18490	22379	17974	17209	17122	23993	25922	31090	19468	23220	21960	16964	18677	19951	22502	21101	22554	24927	25617	25287	22645	21505	19457	18223	20578	20238	20279	5	5	5
A0A1D5R8H1	A0A1D5R8H1	NaN	tr|A0A1D5R8H1|A0A1D5R8H1_MACMU Uncharacterized protein OS=Macaca mulatta OX=9544 PE=4 SV=1			5	1	11.1	21.946	358830000	0	1	1	0	0	0	0	0	0	0	0	0	0	0	10240	7208.9	8351.1	13373	12672	9791.3	23888	23042	21270	9629.8	8762	4665.8	4932.7	4563.5	12215	9891.5	7476.2	17214	13801	16175	4956.3	4870.6	0	0	0
A0A1D5R8J7;F7GJ28;A0A1D5R3T9;F7HGM2	A0A1D5R8J7;F7GJ28;A0A1D5R3T9;F7HGM2	A0A1D5R8J7	tr|A0A1D5R8J7|A0A1D5R8J7_MACMU Leucine rich repeat and Ig domain containing 1 OS=Macaca mulatta OX=9544 GN=LINGO1 PE=4 SV=1;tr|F7GJ28|F7GJ28_MACMU Leucine rich repeat and Ig domain containing 1 OS=Macaca mulatta OX=9544 GN=LINGO1 PE=2 SV=2;tr|A0A1D5R3T9|A0	LINGO1;LINGO2	Leucine rich repeat and Ig domain containing 1	13	4	7.7	69.177	94923000	3	2	3	5261.1	6739.9	5674.3	4165	5976.7	5297.3	8748.2	10730	10477	9501.2	8440	16455	20994	24922	15549	19145	16631	12534	12723	15553	18435	16827	6707	7791.8	8823.8	8946.6	8299.5	8204.2	6256.9	6746.9	6965.9	7577.3	6647.1	3	3	3
F6RK27;A0A1D5R8K4;A0A1D5Q3Q9;A0A1D5Q8Y1	F6RK27;A0A1D5R8K4;A0A1D5Q3Q9	F6RK27	tr|F6RK27|F6RK27_MACMU Uncharacterized protein OS=Macaca mulatta OX=9544 GN=TNXB PE=4 SV=2;tr|A0A1D5R8K4|A0A1D5R8K4_MACMU Uncharacterized protein OS=Macaca mulatta OX=9544 GN=TNXB PE=4 SV=1;tr|A0A1D5Q3Q9|A0A1D5Q3Q9_MACMU Uncharacterized protein OS=Macaca m	TNXB	Tenascin XB	266	47	23.3	434.83	2722700000	37	54	53	54100	77440	63011	58531	67734	53572	94143	113940	83732	74858	66950	132430	127830	108630	266610	316280	287940	192490	208310	192860	227700	215810	98876	131340	112230	241420	238570	190480	158320	165890	155540	160620	146300	47	48	48
A0A1D5RI09;F6S0P0;A0A1D5R8L9	A0A1D5RI09;F6S0P0;A0A1D5R8L9	F6S0P0	tr|A0A1D5RI09|A0A1D5RI09_MACMU Uncharacterized protein OS=Macaca mulatta OX=9544 PE=4 SV=1;tr|F6S0P0|F6S0P0_MACMU Thioredoxin-like protein 1 OS=Macaca mulatta OX=9544 GN=TXNL1 PE=4 SV=2;tr|A0A1D5R8L9|A0A1D5R8L9_MACMU Thioredoxin-like protein 1 OS=Macaca mu	TXNL1	Thioredoxin like 1	2	1	5.7	29.481	3365700	0	1	1	0	0	0	0	0	0	0	0	0	0	0	1310.8	1231.2	1331.8	1375.3	1666.3	1625.8	1364.2	1659.7	1320	1249.4	1367.1	855.74	1100.2	1023.5	1738.2	1372	1388.8	1114.6	1131.9	1060.4	1103.9	878.77	0	0	0
F7GQ74;F7B8E8;A0A1D5R8V0;A0A1D5R7E1	F7GQ74;F7B8E8;A0A1D5R8V0	F7GQ74	tr|F7GQ74|F7GQ74_MACMU Clathrin heavy chain OS=Macaca mulatta OX=9544 GN=DHX40 PE=3 SV=2;tr|F7B8E8|F7B8E8_MACMU Clathrin heavy chain OS=Macaca mulatta OX=9544 GN=DHX40 PE=2 SV=2;tr|A0A1D5R8V0|A0A1D5R8V0_MACMU Uncharacterized protein OS=Macaca mulatta OX=95	CLTC	Clathrin heavy chain	8	4	2.4	189.13	12096000	2	4	1	1446	1967.8	1968.2	1853.3	3005.2	1620.7	4094.9	2809.9	6193.2	2359.9	1681.6	4955.8	4494.8	4075.7	5385.2	5411.6	5022.9	3756.6	4699	4538.6	5450	4348.4	761.27	730.82	1099.7	1327.4	1134.6	1208.2	1134.9	1140.7	839.72	1315.6	1019.4	1	1	1
F6PLF0;A0A1D5R8V9	F6PLF0;A0A1D5R8V9	F6PLF0	tr|F6PLF0|F6PLF0_MACMU Catalase OS=Macaca mulatta OX=9544 GN=CAT PE=3 SV=1;tr|A0A1D5R8V9|A0A1D5R8V9_MACMU Catalase OS=Macaca mulatta OX=9544 GN=CAT PE=3 SV=1	CAT	Catalase	9	6	14.2	59.942	22402000	0	6	1	0	0	0	0	0	0	0	0	0	0	0	1961.2	1788.9	2324.2	10933	6194.6	3181.7	4053.5	3994.8	4510.9	4151.9	3298.8	1232.3	1283.6	1269	3578.9	2541.6	2452.4	2395.8	2424.3	2590.7	2562.5	1897.3	0	0	0
A0A1D5R902;F7BKT3	A0A1D5R902;F7BKT3	F7BKT3	tr|A0A1D5R902|A0A1D5R902_MACMU Chondroitin sulfate proteoglycan 5 OS=Macaca mulatta OX=9544 GN=CSPG5 PE=4 SV=1;tr|F7BKT3|F7BKT3_MACMU Chondroitin sulfate proteoglycan 5 OS=Macaca mulatta OX=9544 GN=CSPG5 PE=4 SV=2	CSPG5	Chondroitin sulfate proteoglycan 5	11	1	2.8	48.845	474670000	1	1	1	6651.9	10546	8514	6338.9	7386.5	5722.5	9768.1	11600	11149	9051.2	8954.7	18536	29068	40518	13296	15364	17054	12927	14572	15582	15580	15932	31436	36500	48184	23655	23132	23715	22462	20067	20461	21819	22566	3	3	3
A0A1D5R904;F6RUR9	A0A1D5R904;F6RUR9	A0A1D5R904	tr|A0A1D5R904|A0A1D5R904_MACMU Collectin subfamily member 12 OS=Macaca mulatta OX=9544 GN=COLEC12 PE=4 SV=1;tr|F6RUR9|F6RUR9_MACMU Collectin subfamily member 12 OS=Macaca mulatta OX=9544 GN=COLEC12 PE=4 SV=2	COLEC12	Collectin-12	28	6	8.3	74.114	735540000	4	5	6	67036	86271	76482	53772	60187	46426	96746	102020	81551	64263	61271	78579	68132	72249	85766	88341	84617	80234	77103	81663	93499	89827	29784	33359	31078	37739	33174	30258	29944	30521	27623	35598	30014	8	8	8
A0A1D5R940;F6QQH0	A0A1D5R940;F6QQH0	A0A1D5R940	tr|A0A1D5R940|A0A1D5R940_MACMU Uncharacterized protein OS=Macaca mulatta OX=9544 PE=4 SV=1;tr|F6QQH0|F6QQH0_MACMU Uncharacterized protein OS=Macaca mulatta OX=9544 PE=4 SV=2	IGLV1-36	Ig-like domain-containing protein	14	2	9	18.761	349800000	2	2	2	2350.5	3515.6	2797.2	33985	33583	22832	3454.2	4568.5	4036.9	8338.9	8439.3	15696	14876	15746	26784	27232	21391	55429	50567	45739	43175	41861	15291	16195	17388	30379	25093	22210	58715	53459	50549	43712	40805	3	3	3
A0A1D5R957;F6RLH5;A0A1D5RDA2;A0A1D5QA43;A0A1D5R5R1;F7H1B9;A0A1D5RJU3;A0A1D5Q8R4;A0A1D5RI37;A0A1D5QGC0;A0A1D5Q9K9;A0A1D5Q045;A0A1D5QYF8;A0A1D5RFM4;F6ZFZ7	A0A1D5R957;F6RLH5;A0A1D5RDA2;A0A1D5QA43;A0A1D5R5R1	F6RLH5	tr|A0A1D5R957|A0A1D5R957_MACMU Heat shock cognate 71 kDa protein OS=Macaca mulatta OX=9544 GN=HSPA8 PE=3 SV=1;tr|F6RLH5|F6RLH5_MACMU Heat shock cognate 71 kDa protein OS=Macaca mulatta OX=9544 GN=HSPA8 PE=3 SV=2;tr|A0A1D5RDA2|A0A1D5RDA2_MACMU Heat shock co	HSPA8	Heat shock cognate 71 kDa protein isoform 1	60	11	27.6	67.794	1100500000	10	11	14	34714	46708	42895	28339	41104	25254	52385	49435	71257	43666	42975	86040	89293	102570	99737	119800	99653	70099	82917	86557	95526	84746	100230	105720	117390	143930	130950	116550	100560	101150	107090	109380	103220	14	14	14
A0A1D5R970;F7HR72;F7HME5;F7HR75;F7EKE2;G7NA92;F7EKE9;A0A1D5QE63;A0A1D5RCG1;F6ZF58;A0A1D5RCW2;F7HMF5;F7H2D5;F6QDF0;A0A1D5QC84;A0A1D5QPA2;A0A1D5R473;F6Z9R6;F6ZFV1	A0A1D5R970;F7HR72;F7HME5;F7HR75;F7EKE2;G7NA92;F7EKE9;A0A1D5QE63;A0A1D5RCG1;F6ZF58;A0A1D5RCW2;F7HMF5;F7H2D5;F6QDF0;A0A1D5QC84;A0A1D5QPA2;A0A1D5R473;F6Z9R6;F6ZFV1	F7HME5	tr|A0A1D5R970|A0A1D5R970_MACMU Poly(rC) binding protein 3 OS=Macaca mulatta OX=9544 GN=PCBP3 PE=4 SV=1;tr|F7HR72|F7HR72_MACMU Poly(rC) binding protein 3 OS=Macaca mulatta OX=9544 GN=PCBP3 PE=4 SV=2;tr|F7HME5|F7HME5_MACMU Uncharacterized protein OS=Macaca m	PCBP3;PCBP1;PCBP4	Uncharacterized protein	5	2	10.8	27.5	18418000	0	2	1	0	0	0	0	0	0	0	0	0	0	0	3647.6	2533.3	2589	5450.5	6494.3	5462.9	4173.8	4940.2	4838.2	5036.4	4210.8	1195.3	1443.1	1211.7	3087	2786.1	2133.4	2443	2497.6	2339.7	2422	1869.5	0	0	0
A0A1D5R987;F6QQP9	A0A1D5R987;F6QQP9	F6QQP9	tr|A0A1D5R987|A0A1D5R987_MACMU Syndecan OS=Macaca mulatta OX=9544 GN=SDC2 PE=3 SV=1;tr|F6QQP9|F6QQP9_MACMU Syndecan OS=Macaca mulatta OX=9544 GN=SDC2 PE=2 SV=1	SDC2	Syndecan	3	1	9.1	18.408	5846400	1	1	1	1231.3	1628.5	1529.3	463.22	801.39	616.8	839.47	1033.4	453.38	1009.8	1127.2	1535.6	1268.9	973.78	1037.2	1079.7	1032.7	791.16	944.61	1156	1496.8	1855.1	820.62	820.36	1121.2	860.4	625.23	892.95	629.12	598.89	753.81	841.42	739.39	1	1	1
A0A1D5R996;F6WDG6	A0A1D5R996	NaN	tr|A0A1D5R996|A0A1D5R996_MACMU Desmoplakin OS=Macaca mulatta OX=9544 GN=DSP PE=4 SV=1			46	17	7	255.64	133610000	16	9	5	8042.9	16171	10580	6762.8	27443	7831.8	15427	12461	71346	10508	9970.7	8855.6	9090.4	9033.6	13498	25621	9280	19492	10351	19890	11220	12230	4446	3112.8	16105	4765.8	3777.1	5835.5	4396.6	4581.8	4831.8	5334.7	6039.5	13	14	14
F7H3G0;A0A1D5R999	F7H3G0;A0A1D5R999	F7H3G0	tr|F7H3G0|F7H3G0_MACMU Crystallin alpha B OS=Macaca mulatta OX=9544 GN=CRYAB PE=3 SV=2;tr|A0A1D5R999|A0A1D5R999_MACMU Alpha-crystallin B chain OS=Macaca mulatta OX=9544 GN=CRYAB PE=2 SV=1	CRYAB	Alpha-crystallin B chain	2	1	7.7	16.537	769600	0	1	1	0	0	0	0	0	0	0	0	0	0	0	0	0	0	0	0	0	0	0	0	0	0	0	0	0	0	0	0	0	0	0	0	0	0	0	0
A0A1D5R9A4	A0A1D5R9A4	NaN	tr|A0A1D5R9A4|A0A1D5R9A4_MACMU Uncharacterized protein OS=Macaca mulatta OX=9544 PE=4 SV=1			4	1	3.7	30.063	10853000	1	1	0	0	0	0	0	0	0	0	0	0	0	0	1576.2	1034	1245	1484.8	1631.9	1798	1667.5	1882.2	1921.5	1759.1	1327.2	0	0	0	0	0	0	0	0	0	0	0	0	0	0
A0A1D5R9B2;F6RGQ6	A0A1D5R9B2;F6RGQ6	F6RGQ6	tr|A0A1D5R9B2|A0A1D5R9B2_MACMU Matrix metalloproteinase OS=Macaca mulatta OX=9544 GN=MMP17 PE=3 SV=1;tr|F6RGQ6|F6RGQ6_MACMU Matrix metalloproteinase OS=Macaca mulatta OX=9544 GN=MMP17 PE=3 SV=2	MMP17	Matrix metallopeptidase 17	12	5	11.7	58.32	24417000	2	4	3	607.67	906.93	697.84	1126.1	1519.3	1218.1	1590.7	1969.9	1747.5	2023.2	1681.7	3715.6	4947.2	6099.8	3985	4467.3	4720.2	2958.8	3497.5	3178	4641.5	4476.8	4180.9	4870.9	6245.6	5778.4	5208	5095.7	4560.5	4312.5	4386.4	4980.6	3799.3	2	1	1
F7GIS1;A0A1D5R9B6;A0A1D5RH46;F7GIR5	F7GIS1;A0A1D5R9B6;A0A1D5RH46;F7GIR5	F7GIS1	tr|F7GIS1|F7GIS1_MACMU Collagen type XVIII alpha 1 chain OS=Macaca mulatta OX=9544 GN=COL18A1 PE=4 SV=2;tr|A0A1D5R9B6|A0A1D5R9B6_MACMU Collagen type XVIII alpha 1 chain OS=Macaca mulatta OX=9544 GN=COL18A1 PE=4 SV=1;tr|A0A1D5RH46|A0A1D5RH46_MACMU Collagen	COL18A1	Collagen type XVIII alpha 1 chain	40	7	9.6	69.601	1304300000	5	4	7	20164	28677	23090	18398	23018	15336	29254	41863	27504	23784	23347	41005	38692	36570	47461	53226	49112	25406	28622	28416	45815	43148	70349	85988	76710	103740	99643	84205	50396	57493	52106	74616	70548	9	9	9
A0A1D5R9B8;A0A1D5QHM2;F7F5C6;A0A1D5QY90;F7F5D8	A0A1D5R9B8;A0A1D5QHM2;F7F5C6	A0A1D5R9B8	tr|A0A1D5R9B8|A0A1D5R9B8_MACMU Angiotensin-converting enzyme OS=Macaca mulatta OX=9544 GN=ACE PE=3 SV=1;tr|A0A1D5QHM2|A0A1D5QHM2_MACMU Angiotensin-converting enzyme OS=Macaca mulatta OX=9544 GN=ACE PE=3 SV=1;tr|F7F5C6|F7F5C6_MACMU Angiotensin-converting en	LOC100428661	Angiotensin-converting enzyme	26	12	8.3	149.55	172060000	5	10	6	5906.9	7626.2	7309.1	9089.7	12053	9112.1	12077	12295	12243	10993	10276	31840	34420	42864	25747	29459	30292	30148	31087	29821	37109	34060	13632	17469	16320	16201	15126	14118	14639	14823	15260	14892	15006	4	4	4
F6XJG7;A0A1D5R9N9	F6XJG7;A0A1D5R9N9	F6XJG7	tr|F6XJG7|F6XJG7_MACMU Exostosin glycosyltransferase 2 OS=Macaca mulatta OX=9544 GN=EXT2 PE=4 SV=2;tr|A0A1D5R9N9|A0A1D5R9N9_MACMU Exostosin glycosyltransferase 2 OS=Macaca mulatta OX=9544 GN=EXT2 PE=4 SV=1	EXT2	Exostosin glycosyltransferase 2	2	2	2.6	82.952	4804700	0	2	0	0	0	0	0	0	0	0	0	0	0	0	935.75	950.9	955.89	1337	1177	1214.5	970.57	899.42	996.99	990.93	1122.7	0	0	0	0	0	0	0	0	0	0	0	0	0	0
A0A1D5R9P8;A0A1D5QQ87;F6VTL8	A0A1D5R9P8;A0A1D5QQ87;F6VTL8	F6VTL8	tr|A0A1D5R9P8|A0A1D5R9P8_MACMU Rho GDP dissociation inhibitor alpha OS=Macaca mulatta OX=9544 GN=ARHGDIA PE=4 SV=1;tr|A0A1D5QQ87|A0A1D5QQ87_MACMU Rho GDP dissociation inhibitor alpha OS=Macaca mulatta OX=9544 GN=ARHGDIA PE=4 SV=1;tr|F6VTL8|F6VTL8_MACMU Rho	ARHGDIA	Rho GDP dissociation inhibitor alpha	12	4	16.6	25.664	141630000	2	3	4	2204.4	2906.7	2312.8	2164.3	2742.2	1679	2857.2	2890.4	2757.1	3152.3	2333.6	3784.6	3216.3	2643.4	5707.2	6630.1	5133.7	3172.8	4201.1	3090.9	5183.7	3838.7	10790	11595	10910	21372	20984	16835	12039	12760	12563	13860	13944	1	1	1
A0A1D5R9W4;F6QHR1	A0A1D5R9W4;F6QHR1	F6QHR1	tr|A0A1D5R9W4|A0A1D5R9W4_MACMU VGF nerve growth factor inducible OS=Macaca mulatta OX=9544 GN=VGF PE=4 SV=1;tr|F6QHR1|F6QHR1_MACMU VGF nerve growth factor inducible OS=Macaca mulatta OX=9544 GN=VGF PE=4 SV=2	VGF	VGF nerve growth factor inducible	231	29	39.8	67.211	7457700000	22	25	25	34234	53489	54619	26792	36400	28067	49306	54344	54005	49283	43382	246800	318420	501240	158350	183800	208850	146890	162180	182260	207990	186930	272140	312390	374620	186720	186830	205810	166230	167080	168490	176710	155650	38	40	39
F7H0C6;A0A1D5R9W7;F7H0C7;A0A1D5QJ78;A0A1D5R9S6;A0A1D5Q1T2;H9H3J1	F7H0C6;A0A1D5R9W7;F7H0C7;A0A1D5QJ78;A0A1D5R9S6	F7H0C6	tr|F7H0C6|F7H0C6_MACMU Annexin OS=Macaca mulatta OX=9544 GN=ANXA2 PE=3 SV=1;tr|A0A1D5R9W7|A0A1D5R9W7_MACMU Annexin OS=Macaca mulatta OX=9544 GN=ANXA2 PE=3 SV=1;tr|F7H0C7|F7H0C7_MACMU Annexin OS=Macaca mulatta OX=9544 GN=ANXA2 PE=3 SV=2;tr|A0A1D5QJ78|A0A1D5	ANXA2	Annexin	49	10	28.9	38.604	302110000	8	7	7	18733	25559	18917	23079	34618	20094	37409	26630	59845	20240	15553	25028	21103	16544	30322	50653	30406	31306	29003	32337	27888	21934	20647	16475	21993	34405	31393	24758	29264	30191	34134	28645	24070	16	16	16
F6RP09;A0A1D5R9Z6	F6RP09;A0A1D5R9Z6	F6RP09	tr|F6RP09|F6RP09_MACMU Carbonic anhydrase-related protein 10 precursor OS=Macaca mulatta OX=9544 GN=CA10 PE=4 SV=2;tr|A0A1D5R9Z6|A0A1D5R9Z6_MACMU Carbonic anhydrase-related protein 10 precursor OS=Macaca mulatta OX=9544 GN=CA10 PE=4 SV=1	CA10	Carbonic anhydrase-related protein 10	2	1	4.3	29.049	14675000	0	1	0	0	0	0	0	0	0	0	0	0	0	0	0	0	0	0	0	0	0	0	0	0	0	0	0	0	0	0	0	0	0	0	0	0	0	0	0
A0A1D5RA09;F7HQD9;F7HQD3;F7HQD8;A0A1D5Q1Q2	A0A1D5RA09;F7HQD9;F7HQD3;F7HQD8	F7HQD9	tr|A0A1D5RA09|A0A1D5RA09_MACMU Collagen type XIV alpha 1 chain OS=Macaca mulatta OX=9544 GN=COL14A1 PE=4 SV=1;tr|F7HQD9|F7HQD9_MACMU Collagen type XIV alpha 1 chain OS=Macaca mulatta OX=9544 GN=COL14A1 PE=4 SV=2;tr|F7HQD3|F7HQD3_MACMU Collagen type XIV alp	COL14A1	Collagen type XIV alpha 1 chain	36	13	8.5	172.15	111510000	8	10	7	7682.4	10345	8462.1	8607.9	10665	7717	9488.4	11932	9254.1	9403.1	8371.9	10073	9851.7	8666.1	14403	18242	15118	10604	10709	9640.8	13882	12934	5406.1	6738.5	6325.5	11124	10026	8814.4	5866.2	6342.9	5631.6	8235.6	6918.2	8	8	8
A0A1D5RA77	A0A1D5RA77	A0A1D5RA77	tr|A0A1D5RA77|A0A1D5RA77_MACMU Cell division cycle 37 OS=Macaca mulatta OX=9544 GN=CDC37 PE=4 SV=1	CDC37	Hsp90 co-chaperone Cdc37	1	1	2.4	44.468	1203900	0	1	0	0	0	0	0	0	0	0	0	0	0	0	323.24	277.67	324.68	481.23	463.27	284.76	196.06	320.47	243.51	422.59	337.54	0	0	0	0	0	0	0	0	0	0	0	0	0	0
A0A1D5RAG6;F6QQ29;A0A1D5R793	A0A1D5RAG6;F6QQ29	A0A1D5RAG6	tr|A0A1D5RAG6|A0A1D5RAG6_MACMU Group XV phospholipase A2 OS=Macaca mulatta OX=9544 GN=PLA2G15 PE=2 SV=1;tr|F6QQ29|F6QQ29_MACMU Phospholipase A2 group XV OS=Macaca mulatta OX=9544 GN=PLA2G15 PE=4 SV=2	PLA2G15	Group XV phospholipase A2	8	4	10	46.543	52877000	1	2	4	0	0	0	0	0	0	0	0	0	0	0	5501.7	5554.7	5291.9	6688	7228.5	8047.2	5762.8	6458.2	7500.1	7491.2	6260.1	6721.7	6824.3	8154.1	9836.1	8976.8	7616.8	7871.1	8654.5	7959.2	7441.8	7366.8	0	0	0
A0A1D5RAZ6;F6QR76	A0A1D5RAZ6;F6QR76	F6QR76	tr|A0A1D5RAZ6|A0A1D5RAZ6_MACMU Inosine triphosphate pyrophosphatase OS=Macaca mulatta OX=9544 GN=ITPA PE=3 SV=1;tr|F6QR76|F6QR76_MACMU Inosine triphosphate pyrophosphatase OS=Macaca mulatta OX=9544 GN=ITPA PE=3 SV=1	ITPA	Inosine triphosphate pyrophosphatase	2	1	6	16.707	2753300	0	1	1	0	0	0	0	0	0	0	0	0	0	0	0	0	0	0	0	0	0	0	0	0	0	0	0	0	0	0	0	0	0	0	0	0	0	0	0
F7FS40;A0A1D5RB17	F7FS40;A0A1D5RB17	F7FS40	tr|F7FS40|F7FS40_MACMU Magnesium dependent phosphatase 1 OS=Macaca mulatta OX=9544 GN=LOC106999368 PE=2 SV=1;tr|A0A1D5RB17|A0A1D5RB17_MACMU Magnesium dependent phosphatase 1 OS=Macaca mulatta OX=9544 GN=LOC106999368 PE=4 SV=1	NEDD8	TERF1 interacting nuclear factor 2	5	1	17.3	9.0714	22027000	1	1	1	864.44	1115.8	1227.2	1348.2	1737.2	1028.8	1759.9	1770.7	1868.3	1289.8	1100.9	3133.5	2873.1	3666	3624.3	3924.8	3117.2	2788.6	3496.3	2565.9	3411.3	2820	0	0	0	0	0	0	0	0	0	0	0	1	1	1
F7GK02;A0A1D5RB27;F7GK00;A0A1D5Q4A0	F7GK02;A0A1D5RB27;F7GK00;A0A1D5Q4A0	A0A1D5RB27	tr|F7GK02|F7GK02_MACMU Protein phosphatase 1 regulatory subunit 7 OS=Macaca mulatta OX=9544 GN=PPP1R7 PE=4 SV=2;tr|A0A1D5RB27|A0A1D5RB27_MACMU Protein phosphatase 1 regulatory subunit 7 OS=Macaca mulatta OX=9544 GN=PPP1R7 PE=4 SV=1;tr|F7GK00|F7GK00_MACMU P	PPP1R7	Protein phosphatase 1 regulatory subunit 7	8	3	9.3	33.605	9329400	1	2	3	438.19	783.94	841.97	435.29	935.8	514.38	821.41	908.07	859.93	889.89	618.44	664.8	905.68	1288.2	1327.3	1103.6	1151.7	892.49	892.58	949.63	1144.5	1010	1622.4	2027.7	1992.2	2761.2	2708.8	2626.9	1310.6	1685.3	1573.7	1814.2	2030.2	1	1	1
F7GSP8;A0A1D5RB49	F7GSP8;A0A1D5RB49	F7GSP8	tr|F7GSP8|F7GSP8_MACMU Polypeptide N-acetylgalactosaminyltransferase OS=Macaca mulatta OX=9544 GN=GALNT15 PE=3 SV=2;tr|A0A1D5RB49|A0A1D5RB49_MACMU Polypeptide N-acetylgalactosaminyltransferase OS=Macaca mulatta OX=9544 GN=GALNT15 PE=3 SV=1	GALNT15	Polypeptide N-acetylgalactosaminyltransferase	2	1	2.4	70.711	4836700	0	1	1	0	0	0	0	0	0	0	0	0	0	0	0	0	0	0	0	0	0	0	0	0	0	0	0	0	0	0	0	0	0	0	0	0	0	0	0
A2VBC1;A0A1D5RBQ7;A0A1D5QJ83	A2VBC1;A0A1D5RBQ7;A0A1D5QJ83	A2VBC1	tr|A2VBC1|A2VBC1_MACMU Alpha-2,8-sialyltransferase 8E (Fragment) OS=Macaca mulatta OX=9544 GN=siat8E PE=2 SV=1;tr|A0A1D5RBQ7|A0A1D5RBQ7_MACMU ST8 alpha-N-acetyl-neuraminide alpha-2,8-sialyltransferase 5 OS=Macaca mulatta OX=9544 GN=ST8SIA5 PE=3 SV=1;tr|A0A	siat8E	Alpha-2,8-sialyltransferase 8E (Fragment)	12	3	8.2	43.893	73354000	1	3	3	2659.3	3567.1	3256.3	2071.8	3117.4	3058.3	2505.2	3032.3	2076.8	3275.4	2577	6288.1	7514.5	9676.6	5246.9	6155.1	6707.3	3155.4	3401.5	4140	5947.9	6030.6	3543.8	4048.1	5023.4	2422.2	2613.4	2848.2	2037.5	2002.3	2741.2	3264.9	3027.8	2	2	2
A0A1D5RBQ9;A0A1D5QNI2;F7H150;F6SD32;F7G0V7;F7H886	A0A1D5RBQ9;A0A1D5QNI2;F7H150	A0A1D5QNI2	tr|A0A1D5RBQ9|A0A1D5RBQ9_MACMU Uncharacterized protein OS=Macaca mulatta OX=9544 PE=4 SV=1;tr|A0A1D5QNI2|A0A1D5QNI2_MACMU Uncharacterized protein OS=Macaca mulatta OX=9544 PE=4 SV=1;tr|F7H150|F7H150_MACMU Uncharacterized protein OS=Macaca mulatta OX=9544 P		Ig-like domain-containing protein	21	2	28.8	13.164	1403900000	2	3	2	0	0	0	590.24	595.32	603.08	190.26	325.36	286.13	141.59	237.89	42619	32926	36663	184350	187930	192480	50630	51463	40494	90666	86739	15762	15264	14368	116530	98238	91182	21546	21696	20554	37432	34354	0	0	0
A0A1D5RBV9	A0A1D5RBV9	NaN	tr|A0A1D5RBV9|A0A1D5RBV9_MACMU Uncharacterized protein OS=Macaca mulatta OX=9544 PE=4 SV=1			8	2	16.7	13.267	62474000	2	1	2	2233.3	3049.1	2665.1	5652.3	6710.3	4537.3	4691.3	5576	3591.4	16602	14684	0	0	0	0	0	0	0	0	0	0	0	3962	4251.4	3554.5	2361.1	2372.8	3819.6	4810.4	5235	3089.1	5124.7	4680.4	3	3	3
A0A1D5RC37;A0A1D5QUX3;F7HIT9	A0A1D5RC37;A0A1D5QUX3;F7HIT9	A0A1D5RC37	tr|A0A1D5RC37|A0A1D5RC37_MACMU Regulator of microtubule dynamics 1 OS=Macaca mulatta OX=9544 GN=RMDN1 PE=4 SV=1;tr|A0A1D5QUX3|A0A1D5QUX3_MACMU Regulator of microtubule dynamics 1 OS=Macaca mulatta OX=9544 GN=RMDN1 PE=4 SV=1;tr|F7HIT9|F7HIT9_MACMU Regulator	RMDN1	Regulator of microtubule dynamics 1	4	3	8.3	35.97	8412800	0	3	1	0	0	0	0	0	0	0	0	0	0	0	2148.6	1412.7	1789.7	2326.3	2474.3	2390	1633.9	2134.8	2085.5	2062.9	2087.3	213.5	287.54	203.26	379.88	502.47	552.87	381.5	433.02	406.2	315.7	324.64	0	0	0
F7FM98;A0A1D5RC58;G7NLC4	F7FM98;A0A1D5RC58;G7NLC4	G7NLC4	tr|F7FM98|F7FM98_MACMU RAD23 homolog A, nucleotide excision repair protein OS=Macaca mulatta OX=9544 GN=RAD23A PE=4 SV=2;tr|A0A1D5RC58|A0A1D5RC58_MACMU RAD23 homolog A, nucleotide excision repair protein OS=Macaca mulatta OX=9544 GN=RAD23A PE=4 SV=1;tr|G7N	RAD23A	UV excision repair protein RAD23	18	2	8.4	33.464	154330000	3	3	3	7372.9	9935.1	8915.6	8274.7	11537	9000.7	11181	11912	11907	9371.2	9686.6	24214	25368	29433	24875	30347	26770	19214	21708	22649	27723	24510	33551	37435	37766	40340	39227	35365	30758	31710	31664	33748	31925	4	4	4
A0A1D5RC92;F7BG90;F6U6U2;F7FUS4;F7BD54;A0A1D5QPW2;F7H0S9;F6W5E9	A0A1D5RC92;F7BG90;F6U6U2;F7FUS4;F7BD54;A0A1D5QPW2;F7H0S9;F6W5E9	F7BG90	tr|A0A1D5RC92|A0A1D5RC92_MACMU HSPE1-MOB4 readthrough OS=Macaca mulatta OX=9544 GN=HSPE1 PE=3 SV=1;tr|F7BG90|F7BG90_MACMU 10 kDa heat shock protein, mitochondrial OS=Macaca mulatta OX=9544 GN=HSPE1 PE=2 SV=1;tr|F6U6U2|F6U6U2_MACMU Uncharacterized protein O	LOC720015;LOC711695;LOC721815;LOC708979;MOBKL3	10 kDa heat shock protein, mitochondrial	5	4	42	10.836	18127000	0	2	2	0	0	0	0	0	0	0	0	0	0	0	5507.1	5525.9	4967.4	5045.3	6617.8	5076.6	5064.7	6047.4	6404.2	5697.5	5560.5	2193.7	1978.1	1923	2897.3	2358.6	2091.3	2412	2679.4	2843.1	2148.7	2420.9	0	0	0
A0A1D5RCA0;F7EGF0;F7H249	A0A1D5RCA0;F7EGF0;F7H249	F7EGF0	tr|A0A1D5RCA0|A0A1D5RCA0_MACMU Receptor protein serine/threonine kinase OS=Macaca mulatta OX=9544 GN=BMPR2 PE=3 SV=1;tr|F7EGF0|F7EGF0_MACMU Receptor protein serine/threonine kinase OS=Macaca mulatta OX=9544 GN=BMPR2 PE=3 SV=2;tr|F7H249|F7H249_MACMU Recepto	BMPR2	Receptor protein serine/threonine kinase	1	1	2.5	60.021	0	0	1	0	0	0	0	0	0	0	0	0	0	0	0	0	0	0	0	0	0	0	0	0	0	0	0	0	0	0	0	0	0	0	0	0	0	0	0	0
A0A1D5RCG2	A0A1D5RCG2	A0A1D5RCG2	tr|A0A1D5RCG2|A0A1D5RCG2_MACMU Glutathione S-transferase P OS=Macaca mulatta OX=9544 GN=GSTP1 PE=3 SV=1	GSTP1	Glutathione transferase	11	0	21.3	22.341	118880000	2	3	2	6617.3	10395	7637.6	4457.6	5354.6	4385.3	8655.1	8494	8514	7891	5995.8	23828	19774	21299	36873	33962	28662	19401	19387	20853	22892	22221	4735.1	4695.3	4047.3	8795	8221.9	6207.5	5406.4	5288.6	5299.2	4760.5	4798.1	4	4	4
A0A1D5RCH0;F6Y7Q4	A0A1D5RCH0;F6Y7Q4	F6Y7Q4	tr|A0A1D5RCH0|A0A1D5RCH0_MACMU Insulin like growth factor binding protein acid labile subunit OS=Macaca mulatta OX=9544 GN=IGFALS PE=4 SV=1;tr|F6Y7Q4|F6Y7Q4_MACMU Insulin like growth factor binding protein acid labile subunit OS=Macaca mulatta OX=9544 GN=I	IGFALS	Insulin like growth factor binding protein acid labile subunit	42	8	15.2	66.174	462640000	5	6	7	8261.4	10810	8043.2	28612	28109	22471	12390	13201	11386	14930	12185	15483	12165	12360	20381	17895	17642	27995	26970	21718	24397	22929	19402	23358	18734	39381	31867	28216	42029	39829	37027	31589	29511	6	6	6
A0A1D5RF90;A0A1D5RCK6;F6S5F3;F6S5C7;F6S5E6	A0A1D5RF90;A0A1D5RCK6;F6S5F3;F6S5C7;F6S5E6	A0A1D5RF90	tr|A0A1D5RF90|A0A1D5RF90_MACMU N-acylsphingosine amidohydrolase 1 OS=Macaca mulatta OX=9544 GN=ASAH1 PE=4 SV=1;tr|A0A1D5RCK6|A0A1D5RCK6_MACMU N-acylsphingosine amidohydrolase 1 OS=Macaca mulatta OX=9544 GN=ASAH1 PE=4 SV=1;tr|F6S5F3|F6S5F3_MACMU N-acylsphin	ASAH1	Ceramidase	32	6	13.2	41.892	413880000	5	4	6	12935	16882	14801	8758.9	11142	8504	18205	20172	14773	12681	11484	38838	34426	31798	29038	31236	28554	33093	33867	39008	34342	31467	44467	49001	46413	48149	43012	38912	49478	49609	49019	35630	32607	8	8	8
A0A1D5RCN2;F7A8W3;A0A1D5QZ34;F6WUV0;F7HPS8	A0A1D5RCN2;F7A8W3;A0A1D5QZ34	F7A8W3	tr|A0A1D5RCN2|A0A1D5RCN2_MACMU Cadherin-8 OS=Macaca mulatta OX=9544 GN=CDH8 PE=4 SV=1;tr|F7A8W3|F7A8W3_MACMU Cadherin-8 OS=Macaca mulatta OX=9544 GN=CDH8 PE=4 SV=2;tr|A0A1D5QZ34|A0A1D5QZ34_MACMU Cadherin-8 OS=Macaca mulatta OX=9544 GN=CDH8 PE=4 SV=1	CDH8	Cadherin 8	29	6	8.2	78.442	229760000	2	6	5	2474.7	3859.6	2703.2	2775.8	3896	3017.3	4204.3	5073.3	5076.2	4667	3946.2	27660	37296	43592	24704	27484	27853	22502	23450	24569	32322	30825	16119	18694	18516	17370	16632	15009	14465	14501	13802	16223	13802	4	4	4
A0A1D5RCR3;F7CGG5	A0A1D5RCR3;F7CGG5	F7CGG5	tr|A0A1D5RCR3|A0A1D5RCR3_MACMU Complement factor properdin OS=Macaca mulatta OX=9544 GN=CFP PE=4 SV=1;tr|F7CGG5|F7CGG5_MACMU Complement factor properdin OS=Macaca mulatta OX=9544 GN=CFP PE=2 SV=2	CFP	Complement factor properdin	13	3	7.4	45.63	238620000	1	1	3	4581.8	5410.9	5770	4409.9	5533.5	4943.2	5040.1	7387.7	6168.1	7370.8	5939.8	14812	16411	18587	20695	21598	25263	12021	14987	19071	20926	18048	24085	30554	29937	36246	30382	31644	18519	22083	28295	25801	23561	2	2	2
A0A1D5RCZ3	A0A1D5RCZ3	A0A1D5RCZ3	tr|A0A1D5RCZ3|A0A1D5RCZ3_MACMU Thioredoxin domain containing 17 OS=Macaca mulatta OX=9544 GN=TXNDC17 PE=2 SV=1	TXNDC17	Thioredoxin domain-containing protein 17	7	1	7.3	13.942	52856000	1	1	1	2423.6	3383.6	3327.9	2719.7	3736.7	2517	3509.2	3421.2	3515.2	4526	4283.6	1807	1504.1	1735.2	1942.1	1915	1904.2	1257.6	1379.7	1538.7	1579.9	1912.4	7063.4	7961.3	7180.1	11022	9946.4	9069.5	6911.8	7831.9	6761	8580.2	7226.9	1	1	1
A0A1D5RD06	A0A1D5RD06	NaN	tr|A0A1D5RD06|A0A1D5RD06_MACMU Uncharacterized protein OS=Macaca mulatta OX=9544 PE=3 SV=1			2	1	5.3	42.302	53496000	0	1	1	0	0	0	0	0	0	0	0	0	0	0	3560.7	3098.9	3584.5	12460	13060	10542	7900.6	11421	13157	12258	10772	1377.6	2364.1	1284.8	9061.7	9418.1	9318.2	6639.4	8431.1	7258.2	9767.7	7437.3	0	0	0
A0A1D5RDA7;F7CR59;F7HCN8;F6X949	A0A1D5RDA7;F7CR59;F7HCN8	A0A1D5RDA7	tr|A0A1D5RDA7|A0A1D5RDA7_MACMU Uncharacterized protein OS=Macaca mulatta OX=9544 GN=LOC715912 PE=4 SV=1;tr|F7CR59|F7CR59_MACMU Uncharacterized protein OS=Macaca mulatta OX=9544 GN=LOC715912 PE=4 SV=2;tr|F7HCN8|F7HCN8_MACMU Uncharacterized protein OS=Macaca	SIRPG	Uncharacterized protein	45	3	15.9	42.995	3732200000	6	7	6	45924	62926	61017	46679	62734	54794	120900	149510	133900	77578	68567	134160	155000	194640	125610	149770	149930	122360	129390	149420	165430	156550	109630	131210	143410	140230	134870	128660	116340	123560	125810	131960	118110	10	10	10
A0A1D5RDC1	A0A1D5RDC1	NaN	tr|A0A1D5RDC1|A0A1D5RDC1_MACMU Calcineurin like phosphoesterase domain containing 1 OS=Macaca mulatta OX=9544 GN=CPPED1 PE=4 SV=1			7	4	22.1	19.156	14340000	1	2	4	0	0	0	0	0	0	0	0	0	0	0	2227.3	2233.7	2417.3	2511.6	2887.6	2982.5	1819.8	2351.6	2288.1	2701.6	2118.1	2624.8	3116.9	2584.2	5001.4	4458.8	4705.3	3014.6	3612.7	3935.1	3633.7	3716.4	0	0	0
A0A1D5RDF7	A0A1D5RDF7	NaN	tr|A0A1D5RDF7|A0A1D5RDF7_MACMU Uncharacterized protein OS=Macaca mulatta OX=9544 PE=4 SV=1			6	1	20.3	16.847	142320000	1	2	1	1992.5	1975.9	2037.2	9737.9	10443	7811.5	2555.1	3777.9	2346.6	3540.8	3274	18489	14527	16331	23575	25121	22009	30296	24235	24469	19632	18470	7170.7	7209.6	7365.5	8720.7	7653.9	6238.3	14846	13701	13076	6204.1	5362.9	1	1	1
A0A1D5RDJ1;F6S226	A0A1D5RDJ1;F6S226	NaN	tr|A0A1D5RDJ1|A0A1D5RDJ1_MACMU Protocadherin gamma subfamily C, 5 OS=Macaca mulatta OX=9544 GN=PCDHGC5 PE=4 SV=1;tr|F6S226|F6S226_MACMU Protocadherin gamma subfamily C, 5 OS=Macaca mulatta OX=9544 GN=PCDHGC5 PE=4 SV=1	LOC702071		17	7	7.7	101.49	60408000	4	7	3	3158.8	4251.8	3429.7	3284	4081.2	2715.8	6038.3	6635	5081.8	3511.5	3178.4	12025	10753	7458	4107.9	3680	4347.8	5032.6	5942.9	5855.9	8751.8	7873.7	6597.5	7643.2	7337	2598.5	2874.3	2243.3	3274.4	3407.5	3215.9	4455.8	4199.7	3	3	3
F7G540;A0A1D5RDK1;F6VK76;F7B0S2;F7B0R4;F7B0T0;F6WWX7;F7HNH7;F7HIX7;F7AUZ4;F7H5D7;F6VK95;A0A1D5R9I6	F7G540;A0A1D5RDK1;F6VK76;F7B0S2;F7B0R4	F7G540	tr|F7G540|F7G540_MACMU Glutathione S-transferase OS=Macaca mulatta OX=9544 GN=GSTM5 PE=3 SV=2;tr|A0A1D5RDK1|A0A1D5RDK1_MACMU Glutathione S-transferase OS=Macaca mulatta OX=9544 GN=GSTM5 PE=3 SV=1;tr|F6VK76|F6VK76_MACMU Glutathione S-transferase OS=Macaca m	GSTM3;GSTM1	Glutathione S-transferase	12	4	18.9	24.538	73854000	2	3	3	896.06	1195.5	1233.3	932.21	962.86	1031.4	1900	1592	1382.5	1484.7	1131	1440.7	1169.5	1296.4	1525	1359.4	1286.1	1133.6	1395.9	1310.5	1732.7	1590.3	704.4	740.62	971.52	815.38	974.99	1076.5	922.82	534.33	866.81	847.22	1009.1	1	1	1
A0A1D5RDL4;F6ZM52	A0A1D5RDL4;F6ZM52	F6ZM52	tr|A0A1D5RDL4|A0A1D5RDL4_MACMU Cytidine and dCMP deaminase domain containing 1 OS=Macaca mulatta OX=9544 GN=CDADC1 PE=4 SV=1;tr|F6ZM52|F6ZM52_MACMU Cytidine and dCMP deaminase domain containing 1 OS=Macaca mulatta OX=9544 GN=CDADC1 PE=2 SV=2	LOC705941	Cytidine and dCMP deaminase domain containing 1	2	1	3.8	47.894	16344000	1	1	0	0	0	0	0	0	0	0	0	0	0	0	0	0	0	0	0	0	0	0	0	0	0	0	0	0	0	0	0	0	0	0	0	0	0	0	0
F6VQ07;A0A1D5RE30	F6VQ07;A0A1D5RE30	A0A1D5RE30	tr|F6VQ07|F6VQ07_MACMU Lymphocyte antigen 6H precursor OS=Macaca mulatta OX=9544 GN=LY6H PE=4 SV=2;tr|A0A1D5RE30|A0A1D5RE30_MACMU Lymphocyte antigen 6H isoform b OS=Macaca mulatta OX=9544 GN=LY6H PE=2 SV=1	LY6H	Lymphocyte antigen 6 family member H	6	2	10.7	14.697	1467400000	0	2	1	0	0	0	0	0	0	0	0	0	0	0	24187	27004	33511	22320	24504	23895	21395	22867	24861	28285	27082	14219	16868	17914	17079	15887	14542	15332	15087	16135	15434	14297	0	0	0
A0A1D5RE67	A0A1D5RE67	NaN	tr|A0A1D5RE67|A0A1D5RE67_MACMU Uncharacterized protein OS=Macaca mulatta OX=9544 PE=4 SV=1			3	1	5.8	17.005	18724000	0	1	1	0	0	0	0	0	0	0	0	0	0	0	1441.1	1296.5	1364	3603.4	3216.5	3119.8	3880.4	3680.5	3440.2	3280.4	2491.3	3655.9	4213.8	3594.2	11550	14222	13652	9133.5	9637.5	9064.3	9358.5	8061.2	0	0	0
A0A1D5RE81	A0A1D5RE81	A0A1D5RE81	tr|A0A1D5RE81|A0A1D5RE81_MACMU Nicotinate-nucleotide pyrophosphorylase [carboxylating] OS=Macaca mulatta OX=9544 GN=QPRT PE=3 SV=1	QPRT	Nicotinate-nucleotide pyrophosphorylase [carboxylating]	6	3	10.4	31.041	19454000	1	2	2	0	0	0	0	0	0	0	0	0	0	0	2041	2242.5	2039.4	3688.4	4587.9	3994	2072.6	2346.5	1981.1	3473.4	2734.9	1714.3	2343.7	2482.8	4077.7	3390.5	2955.5	2238.2	2395.9	2566.6	3085.8	2664.2	0	0	0
F7ECL0;F7ED13;A0A1D5REF8;F7ECX7;F7ECZ8;F7ED22;F7ED03;F7ED46	F7ECL0;F7ED13;A0A1D5REF8;F7ECX7;F7ECZ8;F7ED22;F7ED03	F7ECL0	tr|F7ECL0|F7ECL0_MACMU ADAM metallopeptidase domain 15 OS=Macaca mulatta OX=9544 GN=ADAM15 PE=4 SV=2;tr|F7ED13|F7ED13_MACMU ADAM metallopeptidase domain 15 OS=Macaca mulatta OX=9544 GN=ADAM15 PE=4 SV=2;tr|A0A1D5REF8|A0A1D5REF8_MACMU ADAM metallopeptidase d	ADAM15	ADAM metallopeptidase domain 15	14	4	7.1	83.663	59642000	2	3	4	732.01	759.17	483.02	465.12	595.73	721.96	815.69	790.52	574.07	770.69	598.83	4471.4	4582.8	4876.7	5038.6	5461.3	5390.2	4846.6	4399.6	4451	5209.9	5101.3	2343.8	2372.8	2549.1	3647.1	2794.1	2481.9	2711.5	2583.2	2423.4	2639.8	2277.8	1	1	1
F7H5B9;A0A1D5REH6	F7H5B9;A0A1D5REH6	F7H5B9	tr|F7H5B9|F7H5B9_MACMU Solute carrier family 4 member 1 (Diego blood group) OS=Macaca mulatta OX=9544 GN=SLC4A1 PE=4 SV=2;tr|A0A1D5REH6|A0A1D5REH6_MACMU Anion exchange protein OS=Macaca mulatta OX=9544 GN=SLC4A1 PE=3 SV=1	SLC4A1	Anion exchange protein	1	1	2.6	60.312	0	0	1	0	0	0	0	0	0	0	0	0	0	0	0	0	0	0	0	0	0	0	0	0	0	0	0	0	0	0	0	0	0	0	0	0	0	0	0	0
A0A1D5REJ7;F7HL22	A0A1D5REJ7;F7HL22	A0A1D5REJ7	tr|A0A1D5REJ7|A0A1D5REJ7_MACMU Talin 1 OS=Macaca mulatta OX=9544 GN=TLN1 PE=4 SV=1;tr|F7HL22|F7HL22_MACMU Talin 1 OS=Macaca mulatta OX=9544 GN=TLN1 PE=4 SV=2	TLN1	Talin 1	14	10	4.5	265.05	17703000	2	6	4	0	0	0	0	0	0	0	0	0	0	0	3347.2	2839.9	2198.3	4173.1	4136.7	3942.2	3421.6	5180.3	4108.6	3828.6	3866.3	268.44	185.62	199.89	458.38	387.76	313.75	303.27	466.68	674.24	285.46	476.41	0	0	0
F7HG91;F7FB89;A0A1D5REK9;F7H285;F7FXK9	F7HG91;F7FB89;A0A1D5REK9;F7H285	F7HG91	tr|F7HG91|F7HG91_MACMU Protein tyrosine phosphatase, receptor type F OS=Macaca mulatta OX=9544 GN=PTPRF PE=4 SV=2;tr|F7FB89|F7FB89_MACMU Protein tyrosine phosphatase, receptor type F OS=Macaca mulatta OX=9544 GN=PTPRF PE=4 SV=2;tr|A0A1D5REK9|A0A1D5REK9_MAC	PTPRF	Protein-tyrosine-phosphatase	55	14	11.3	210.51	460660000	3	14	14	7698.6	10692	9836.5	9355.9	12198	10129	12888	13342	14290	13145	11248	50982	62338	75632	46342	50904	52536	40898	45559	50948	56977	52788	33537	40029	43634	40995	37626	36540	33400	32448	32578	35975	30881	4	4	4
A0A1D5REL1;F6SBQ9	A0A1D5REL1;F6SBQ9	A0A1D5REL1	tr|A0A1D5REL1|A0A1D5REL1_MACMU Alpha-(1,3)-fucosyltransferase OS=Macaca mulatta OX=9544 GN=FUT11 PE=3 SV=1;tr|F6SBQ9|F6SBQ9_MACMU Alpha-(1,3)-fucosyltransferase OS=Macaca mulatta OX=9544 GN=FUT11 PE=3 SV=1	FUT11	Alpha-(1,3)-fucosyltransferase	1	1	1.9	53.324	1249500	0	0	1	0	0	0	0	0	0	0	0	0	0	0	0	0	0	0	0	0	0	0	0	0	0	0	0	0	0	0	0	0	0	0	0	0	0	0	0
A0A1D5REL7;F7H4J1	A0A1D5REL7;F7H4J1	A0A1D5REL7	tr|A0A1D5REL7|A0A1D5REL7_MACMU Biliverdin reductase A OS=Macaca mulatta OX=9544 GN=BLVRA PE=3 SV=1;tr|F7H4J1|F7H4J1_MACMU Biliverdin reductase A OS=Macaca mulatta OX=9544 GN=BLVRA PE=2 SV=1	BLVRA	Biliverdin reductase A	1	1	4.7	33.18	0	0	0	1	0	0	0	0	0	0	0	0	0	0	0	0	0	0	0	0	0	0	0	0	0	0	0	0	0	0	0	0	0	0	0	0	0	0	0	0
A0A1D5RFA2	A0A1D5RFA2	NaN	tr|A0A1D5RFA2|A0A1D5RFA2_MACMU Immunoglobulin J chain precursor OS=Macaca mulatta OX=9544 GN=JCHAIN PE=4 SV=1			8	1	8.7	15.819	200760000	1	1	1	938.74	1249.2	1193.8	1621.2	2247	1518.8	931.36	776.93	659.43	2102	1924.7	7519.8	5484.1	5942.9	17157	13731	13850	8846.4	9181.3	7776.1	11134	10289	5656	5301.1	4816.1	13476	11530	10259	7778.6	7145.3	6517.9	7040.2	7615.4	1	1	1
A0A1D5RFK3;F7CFH7;F7CFI8;F6UGL5;F7CFI2;Q8WMG7	A0A1D5RFK3;F7CFH7;F7CFI8;F6UGL5;F7CFI2;Q8WMG7	F7CFH7	tr|A0A1D5RFK3|A0A1D5RFK3_MACMU Neuroligin-4, Y-linked OS=Macaca mulatta OX=9544 GN=NLGN4Y PE=4 SV=1;tr|F7CFH7|F7CFH7_MACMU Neuroligin-4, X-linked OS=Macaca mulatta OX=9544 GN=NLGN4X PE=4 SV=1;tr|F7CFI8|F7CFI8_MACMU Neuroligin-4, X-linked OS=Macaca mulatta	NLGN4Y;NLGN4X	Neuroligin-4, X-linked	7	2	6.9	74.064	19675000	1	2	1	4309	6222.7	5177.2	3091.6	3890.2	2580.7	3476.9	4913.1	4195.7	3627.6	3462.1	2802.8	3056.7	3800.9	2932.9	2479.7	2528.5	2440.1	2762.5	3139.2	2534.5	2914.2	2713.6	3156.4	2472.9	2146.2	2265.4	2198.4	1678.7	1670.7	1983.5	1549.5	1414.1	2	2	2
F6TPB6;A0A1D5RG05	F6TPB6;A0A1D5RG05	F6TPB6	tr|F6TPB6|F6TPB6_MACMU Intercellular adhesion molecule 5 OS=Macaca mulatta OX=9544 GN=ICAM5 PE=4 SV=2;tr|A0A1D5RG05|A0A1D5RG05_MACMU Intercellular adhesion molecule 5 OS=Macaca mulatta OX=9544 GN=ICAM5 PE=4 SV=1	ICAM1	Intercellular adhesion molecule 5	20	6	5.7	97.045	335680000	3	3	6	2694	4653.7	4328.9	2780.1	3614.3	3129.7	4985.9	7560.2	6922.5	6242.6	5934.4	25975	37430	56099	21660	25615	28714	19284	20495	24089	29645	28664	52938	61814	74348	56373	54870	53580	41926	42056	46035	51544	49321	3	3	3
A0A1D5RG15	A0A1D5RG15	A0A1D5RG15	tr|A0A1D5RG15|A0A1D5RG15_MACMU Uncharacterized protein OS=Macaca mulatta OX=9544 PE=4 SV=1	CCER2	Coiled-coil glutamate rich protein 2	4	1	11.6	14.109	11101000	0	1	1	0	0	0	0	0	0	0	0	0	0	0	4299.3	4624.4	6034.5	2981.4	3432.7	3308.8	2390.6	2355.6	3419.7	3884.7	3324.2	2527.1	3608.3	3785.9	3218.3	2728.7	2480.7	2211.6	2602.6	2150.5	2916.4	2401.6	0	0	0
A0A1D5RG52;F7ALJ7;A0A1D5RGT6	A0A1D5RG52;F7ALJ7;A0A1D5RGT6	A0A1D5RG52	tr|A0A1D5RG52|A0A1D5RG52_MACMU Scavenger receptor cysteine rich family member with 5 domains OS=Macaca mulatta OX=9544 GN=SSC5D PE=4 SV=1;tr|F7ALJ7|F7ALJ7_MACMU Scavenger receptor cysteine rich family member with 5 domains OS=Macaca mulatta OX=9544 GN=SSC5	LOC701740	Scavenger receptor cysteine rich family member with 5 domains	20	6	4.6	148.03	144840000	3	4	5	1954.3	3772.6	3034.8	2486.6	2953.8	1670.3	4059.6	4425.7	3150.9	2515.7	2381.4	11503	10494	10240	16983	17458	16213	13320	13074	12883	16120	15885	8161.5	10130	8082.9	17332	13998	11779	10336	11010	10650	12788	10555	4	4	4
A0A1D5RGQ8	A0A1D5RGQ8	NaN	tr|A0A1D5RGQ8|A0A1D5RGQ8_MACMU Uncharacterized protein OS=Macaca mulatta OX=9544 GN=LOC106996426 PE=4 SV=1			4	1	10.8	22.11	15368000	1	1	1	331.53	632.83	521.19	309.64	287.9	239.85	630.99	688.12	522.12	154.65	0	0	0	0	0	0	108.9	851.51	990.42	1344	589.9	528.27	0	149.41	0	0	0	214.91	1894.7	1596.4	1557.8	881.4	547.71	1	1	1
A0A1D5RIL9;F7H733;A0A1D5RGS9	A0A1D5RIL9;F7H733;A0A1D5RGS9	A0A1D5RIL9	tr|A0A1D5RIL9|A0A1D5RIL9_MACMU NAD(P)(+)--arginine ADP-ribosyltransferase OS=Macaca mulatta OX=9544 GN=ART3 PE=3 SV=1;tr|F7H733|F7H733_MACMU NAD(P)(+)--arginine ADP-ribosyltransferase OS=Macaca mulatta OX=9544 GN=ART3 PE=3 SV=2;tr|A0A1D5RGS9|A0A1D5RGS9_MAC	ART3	NAD(P)(+)--arginine ADP-ribosyltransferase	23	5	15.4	40.338	278050000	3	5	4	8864	11151	9181.4	13027	14165	13891	14221	15569	13176	11723	10773	29624	36888	44011	27957	29461	30047	20036	21293	20743	35288	31498	20513	22638	23729	23902	21327	19922	15846	16417	15619	21466	20227	4	4	4
A0A1D5RGV2	A0A1D5RGV2	A0A1D5RGV2	tr|A0A1D5RGV2|A0A1D5RGV2_MACMU Uncharacterized protein OS=Macaca mulatta OX=9544 PE=4 SV=1		Ig-like domain-containing protein	3	1	8.1	14.736	40616000	1	1	1	0	0	0	0	0	0	0	0	0	0	0	4312	4321.7	3722.1	8447.4	8321.3	8212.2	8142.4	7510.4	7880.8	5544.9	5143.8	0	0	0	0	0	0	0	0	0	0	0	0	0	0
A0A1D5RGY6;F7ENU9	A0A1D5RGY6;F7ENU9	A0A1D5RGY6	tr|A0A1D5RGY6|A0A1D5RGY6_MACMU Calsyntenin 2 OS=Macaca mulatta OX=9544 GN=CLSTN2 PE=4 SV=1;tr|F7ENU9|F7ENU9_MACMU Calsyntenin 2 OS=Macaca mulatta OX=9544 GN=CLSTN2 PE=4 SV=1	CLSTN2	Calsyntenin 2	5	3	3.8	101.31	12194000	0	1	2	0	0	0	0	0	0	0	0	0	0	0	0	0	0	0	0	0	0	0	0	0	0	2781.3	3882.4	3676.7	4811.2	3306.3	4077.4	4046.5	3940.8	4068.9	3904.8	3339.6	0	0	0
H9H2V4;F7BDS2;A0A1D5RH28;G7MR25;F7GHH1;F7BRE5;G7MQV4;F6SNQ8;G7MQV5	H9H2V4;F7BDS2;A0A1D5RH28;G7MR25;F7GHH1;F7BRE5;G7MQV4	H9H2V4	tr|H9H2V4|H9H2V4_MACMU Histone H2B OS=Macaca mulatta OX=9544 GN=HIST1H2BJ PE=3 SV=1;tr|F7BDS2|F7BDS2_MACMU Histone H2B OS=Macaca mulatta OX=9544 GN=HIST2H2BE PE=3 SV=2;tr|A0A1D5RH28|A0A1D5RH28_MACMU Histone H2B OS=Macaca mulatta OX=9544 GN=HIST1H2BO PE=3 S	HIST2H2BF;EGK_14548;HIST1H2BD;HIST3H2BB;HIST1H2BA	Histone H2B	8	1	34.1	13.904	34179000	1	1	1	343.93	228.08	234.75	1197.1	790.41	1060.8	1336.6	1003.9	1509.2	1126.1	1026.5	10568	7195.2	7652.2	5930.4	8076.8	6099.6	8548.5	13206	15619	8180.6	7882.4	6155.2	5123.1	4430	6039.8	5925.2	4607.2	7759.7	9586	8687.2	5493.2	4977.9	1	1	1
A0A1D5RH88;F6RAZ7;F6RAY8	A0A1D5RH88;F6RAZ7;F6RAY8	F6RAZ7	tr|A0A1D5RH88|A0A1D5RH88_MACMU Phospholipid transfer protein OS=Macaca mulatta OX=9544 GN=PLTP PE=4 SV=1;tr|F6RAZ7|F6RAZ7_MACMU Phospholipid transfer protein OS=Macaca mulatta OX=9544 GN=PLTP PE=4 SV=2;tr|F6RAY8|F6RAY8_MACMU Phospholipid transfer protein O	PLTP	Phospholipid transfer protein	257	16	34.9	54.571	19681000000	13	16	16	146900	172420	165430	122420	143240	116590	196020	214970	163740	138330	122980	222020	171080	162670	178180	193400	186630	247900	249310	243290	251560	226030	234970	253270	201290	257320	252780	225930	329860	329470	349130	239740	209740	50	50	51
A0A1D5RHA2	A0A1D5RHA2	NaN	tr|A0A1D5RHA2|A0A1D5RHA2_MACMU Uncharacterized protein OS=Macaca mulatta OX=9544 GN=CA4 PE=4 SV=1			1	1	28.9	4.1667	5998100	1	0	0	2363.7	2664.5	2683.3	2474.6	2770.9	2215.1	3029.5	3588.3	2640.6	2728.8	3365	0	0	0	0	0	0	0	0	0	0	0	0	0	0	0	0	0	0	0	0	0	0	1	1	1
A0A1D5RHL0	A0A1D5RHL0	NaN	tr|A0A1D5RHL0|A0A1D5RHL0_MACMU Uncharacterized protein OS=Macaca mulatta OX=9544 PE=4 SV=1			9	2	31.7	15.119	146400000	2	1	2	1454.3	2232.3	1692.7	6181.9	6314.6	5701.7	5555.4	6029.3	4404.8	4578.8	4188.3	4294.2	4104.6	3933.4	12951	11155	10963	13544	12872	9954.6	9104.3	8662.7	0	0	0	0	0	0	0	0	0	0	0	1	2	2
A0A1D5RIA2;F6WZM7	A0A1D5RIA2;F6WZM7	F6WZM7	tr|A0A1D5RIA2|A0A1D5RIA2_MACMU Stathmin OS=Macaca mulatta OX=9544 GN=STMN1 PE=3 SV=1;tr|F6WZM7|F6WZM7_MACMU Stathmin OS=Macaca mulatta OX=9544 GN=STMN1 PE=3 SV=2	STMN1	Stathmin	16	4	24.1	16.926	106260000	2	6	3	3225.4	5218.4	4570.8	2894.7	3722.4	3094.8	4139.3	4807	4120.8	3838.8	3874.1	17358	18749	26751	17212	17671	16570	12949	14980	15302	19577	17300	9703.2	11170	12943	10115	9714.8	9762.7	8783	8283.4	7991.3	8819.3	8476.4	2	2	2
F6VDJ2;A0A1D5RIA5;F7FL86;A0A1D5Q9T0	F6VDJ2;A0A1D5RIA5;F7FL86;A0A1D5Q9T0	F6VDJ2	tr|F6VDJ2|F6VDJ2_MACMU Plexin A1 OS=Macaca mulatta OX=9544 GN=PLXNA1 PE=4 SV=2;tr|A0A1D5RIA5|A0A1D5RIA5_MACMU Plexin A1 OS=Macaca mulatta OX=9544 GN=PLXNA1 PE=4 SV=1;tr|F7FL86|F7FL86_MACMU Plexin A3 OS=Macaca mulatta OX=9544 GN=PLXNA3 PE=4 SV=2;tr|A0A1D5Q9	PLXNA1;PLXNA3	Plexin A1	4	2	1.1	210.11	4634700	0	1	2	0	0	0	0	0	0	0	0	0	0	0	0	0	0	0	0	0	0	0	0	0	0	280.12	340.43	366.78	295.77	373.84	390.88	309.88	383.89	163.13	415.4	482.52	0	0	0
A0A1D5RIB8;F6WLQ2;A0A1D5QSK6	A0A1D5RIB8;F6WLQ2	A0A1D5RIB8	tr|A0A1D5RIB8|A0A1D5RIB8_MACMU Opioid binding protein/cell adhesion molecule like OS=Macaca mulatta OX=9544 GN=OPCML PE=4 SV=1;tr|F6WLQ2|F6WLQ2_MACMU Opioid binding protein/cell adhesion molecule like OS=Macaca mulatta OX=9544 GN=OPCML PE=2 SV=1	OPCML	Opioid binding protein/cell adhesion molecule like	102	8	33.7	37.235	5830900000	8	11	11	46736	61800	56044	44698	59735	50333	65412	76651	70210	68346	66231	213840	274870	363930	144750	174420	169980	145260	151050	161950	213960	197950	218080	249450	270130	179240	169460	170850	169750	162430	164090	192910	176410	18	18	18
A0A1D5RII7;F6Q932;A0A1D5QIT4;A0A1D5QH72;F6SF81;F6SFC6;F6SFE0;F6SEH5;F7BB20	A0A1D5RII7;F6Q932;A0A1D5QIT4;A0A1D5QH72;F6SF81;F6SFC6;F6SFE0;F6SEH5	A0A1D5RII7	tr|A0A1D5RII7|A0A1D5RII7_MACMU Serine/threonine-protein phosphatase OS=Macaca mulatta OX=9544 GN=PPP3CA PE=3 SV=1;tr|F6Q932|F6Q932_MACMU Serine/threonine-protein phosphatase OS=Macaca mulatta OX=9544 GN=PPP3CA PE=3 SV=2;tr|A0A1D5QIT4|A0A1D5QIT4_MACMU Serin	PPP3CA;PPP3CB	Serine/threonine-protein phosphatase	13	4	8.1	52.671	27889000	2	2	4	1361.5	1925.7	1710.8	1396.2	1542.8	1243.5	2234.5	2535.8	2302.1	1739.9	2019.8	81.371	0	0	193.33	0	184.58	0	0	0	115.44	127.36	2331.2	2353.6	2273.8	3656.7	2869.8	2820.4	2177.7	2257.2	2088.5	2467	2105.8	1	1	1
A0A1D5RIQ7;F7B3H7;A0A1D5RJN4	A0A1D5RIQ7;F7B3H7;A0A1D5RJN4	A0A1D5RIQ7	tr|A0A1D5RIQ7|A0A1D5RIQ7_MACMU Polypeptide N-acetylgalactosaminyltransferase OS=Macaca mulatta OX=9544 GN=GALNT2 PE=2 SV=1;tr|F7B3H7|F7B3H7_MACMU Polypeptide N-acetylgalactosaminyltransferase OS=Macaca mulatta OX=9544 GN=GALNT2 PE=3 SV=2;tr|A0A1D5RJN4|A0A1	GALNT2	Polypeptide N-acetylgalactosaminyltransferase	44	11	14.5	64.704	479860000	7	11	10	14359	19849	15639	13062	16013	10852	18540	22085	17227	17336	15481	50141	47582	48847	53253	51565	50186	45344	48786	50273	54892	51689	52084	60250	55676	66363	57886	50679	56594	59117	53662	55314	50661	5	5	5
A0A1D5RIS2;F7HA34	A0A1D5RIS2;F7HA34	A0A1D5RIS2	tr|A0A1D5RIS2|A0A1D5RIS2_MACMU Leukocyte elastase inhibitor OS=Macaca mulatta OX=9544 GN=SERPINB1 PE=2 SV=1;tr|F7HA34|F7HA34_MACMU Serpin family B member 1 OS=Macaca mulatta OX=9544 GN=SERPINB1 PE=3 SV=2	SERPINB1	Leukocyte elastase inhibitor	62	11	31.4	42.684	696050000	10	10	9	26668	34421	30063	23888	31840	27073	26256	28825	26613	34294	30668	89439	79453	81955	80864	95079	84729	72572	88099	88165	93866	86104	58067	68635	64404	67325	59582	57658	56937	62631	61500	58270	51450	15	15	15
A0A1D5RIU6;F7E981;F7E976	A0A1D5RIU6;F7E981;F7E976	F7E981	tr|A0A1D5RIU6|A0A1D5RIU6_MACMU Nidogen 2 OS=Macaca mulatta OX=9544 GN=NID2 PE=4 SV=1;tr|F7E981|F7E981_MACMU Nidogen 2 OS=Macaca mulatta OX=9544 GN=NID2 PE=4 SV=2;tr|F7E976|F7E976_MACMU Nidogen 2 OS=Macaca mulatta OX=9544 GN=NID2 PE=4 SV=2	NID2	Nidogen 2	54	18	13.7	151.56	318520000	12	11	11	10848	14989	12966	9538.7	11398	8972.3	14810	15781	12299	13252	11657	17908	18494	19185	27137	27523	26743	23673	22667	22735	26486	23811	27530	32215	30320	50655	44538	40094	35809	38214	34771	33158	31650	13	13	13
F6UWA0;A0A1D5RJ31;F6UWC3	F6UWA0;A0A1D5RJ31;F6UWC3	F6UWA0	tr|F6UWA0|F6UWA0_MACMU Arp2/3 complex 34 kDa subunit OS=Macaca mulatta OX=9544 GN=ARPC2 PE=3 SV=2;tr|A0A1D5RJ31|A0A1D5RJ31_MACMU Arp2/3 complex 34 kDa subunit OS=Macaca mulatta OX=9544 GN=ARPC2 PE=2 SV=1;tr|F6UWC3|F6UWC3_MACMU Arp2/3 complex 34 kDa subunit	ARPC2	Arp2/3 complex 34 kDa subunit	7	4	12.4	34.437	23542000	0	3	2	0	0	0	0	0	0	0	0	0	0	0	2760.5	2136.1	1811.6	3246.8	3903.2	3422.7	2450.8	3259.8	3342.6	2937.4	3195.5	2741.9	2390	2616.9	5285.9	4233.5	3461	4317.3	3932	3960.9	3510.1	2918.8	0	0	0
A0A1D5RJ77;F6SGB4;CON__P01045-1;CON__Q2KJ62;CON__P01044-1	A0A1D5RJ77;F6SGB4	A0A1D5RJ77	tr|A0A1D5RJ77|A0A1D5RJ77_MACMU Kininogen 1 OS=Macaca mulatta OX=9544 GN=KNG1 PE=4 SV=1;tr|F6SGB4|F6SGB4_MACMU Kininogen 1 OS=Macaca mulatta OX=9544 GN=KNG1 PE=4 SV=2	KNG1	Kininogen 1	120	5	36.8	47.95	4921800000	17	17	14	79791	92314	83092	182670	190900	143040	109820	107530	85821	115700	110180	172620	126810	136530	224880	175950	173270	235750	213420	190480	209610	196130	147420	148610	134740	243790	187120	166040	218530	203910	183870	167680	161470	33	33	33
F7BR24;A0A1D5RJ84;F6WM87	F7BR24;A0A1D5RJ84;F6WM87	F7BR24	tr|F7BR24|F7BR24_MACMU Uncharacterized protein OS=Macaca mulatta OX=9544 GN=PRKAR1A PE=4 SV=2;tr|A0A1D5RJ84|A0A1D5RJ84_MACMU Uncharacterized protein OS=Macaca mulatta OX=9544 PE=4 SV=1;tr|F6WM87|F6WM87_MACMU cAMP-dependent protein kinase type I-alpha regul	LOC719021	Protein kinase cAMP-dependent type I regulatory subunit alpha	5	1	3.6	38.078	15930000	1	1	1	412.55	548.68	528.17	683.67	659.22	469.24	690.79	631.41	662.19	618.36	630.15	1575.6	1457.5	1281.3	1932.7	1534.2	1924.8	1978	1769.3	1506.2	2060	2063.6	581.83	606.33	461.61	886.3	668.61	752.73	611.56	840.29	785.98	775.22	622.39	1	1	1
A0A1D5RJA3	A0A1D5RJA3	NaN	tr|A0A1D5RJA3|A0A1D5RJA3_MACMU Protein C receptor OS=Macaca mulatta OX=9544 GN=PROCR PE=4 SV=1			4	1	4.4	23.263	82607000	1	1	1	556.74	629.95	571.28	583.95	753	538.74	662.48	988.55	866.8	675.49	703.84	1350.6	834.55	1043.8	1422.7	1652	1305.5	937.13	902.01	968.48	1506.3	936.79	0	0	0	0	0	0	0	0	0	0	0	1	1	1
A0A1D5RJB7;F6WMW1	A0A1D5RJB7	A0A1D5RJB7	tr|A0A1D5RJB7|A0A1D5RJB7_MACMU GM2 ganglioside activator OS=Macaca mulatta OX=9544 GN=GM2A PE=4 SV=1	GM2A	GM2 ganglioside activator	82	5	26.3	20.564	9070500000	5	5	5	47039	57856	56170	36622	43726	34215	60634	64198	54787	47690	45385	141790	132950	150370	148490	161010	152780	108010	110230	121780	154800	145010	160780	178490	173620	210360	185310	169900	140460	141530	137860	156450	144510	24	24	24
A0A1D5RJD6;F7C2X2	A0A1D5RJD6;F7C2X2	F7C2X2	tr|A0A1D5RJD6|A0A1D5RJD6_MACMU Uncharacterized protein OS=Macaca mulatta OX=9544 PE=4 SV=1;tr|F7C2X2|F7C2X2_MACMU DnaJ homolog subfamily A member 1 OS=Macaca mulatta OX=9544 GN=DNAJA1 PE=2 SV=1	DNAJA1	DnaJ heat shock protein family (Hsp40) member A1	1	1	3.7	37.01	2587900	0	1	0	0	0	0	0	0	0	0	0	0	0	0	0	0	0	0	0	0	0	0	0	0	0	0	0	0	0	0	0	0	0	0	0	0	0	0	0
A0A1D5RJF7	A0A1D5RJF7	NaN	tr|A0A1D5RJF7|A0A1D5RJF7_MACMU H1 histone family member 0 OS=Macaca mulatta OX=9544 GN=H1F0 PE=3 SV=1			2	1	5.2	20.891	1697900	0	1	1	0	0	0	0	0	0	0	0	0	0	0	1092.4	679.17	321.3	1081.6	1505.3	892.42	810.83	1426.8	1606.1	840.94	909.89	0	0	0	0	0	0	0	0	0	0	0	0	0	0
F7GDM8;A0A1D5RJL2;F6Q193;F6Q1B1	F7GDM8;A0A1D5RJL2;F6Q193;F6Q1B1	F6Q193	tr|F7GDM8|F7GDM8_MACMU Receptor protein serine/threonine kinase OS=Macaca mulatta OX=9544 GN=TGFBR2 PE=3 SV=2;tr|A0A1D5RJL2|A0A1D5RJL2_MACMU Receptor protein serine/threonine kinase OS=Macaca mulatta OX=9544 GN=TGFBR2 PE=3 SV=1;tr|F6Q193|F6Q193_MACMU Recep	TGFBR2	TGF-beta receptor type-2	6	1	4.6	37.209	15234000	1	1	1	1309.4	1367.3	1384.4	1058.9	1313.2	996.51	1739.2	1825.7	1359	1321.1	1254.9	1481.2	1408.1	1029.4	1613	1709.6	1045.4	1751.9	1753.2	1331.1	1858.1	1854.2	682.92	876.05	809.74	1420.7	1176	553.74	1243.7	1133.2	649.37	817.5	1091.1	2	2	2
F6YQU9;A0A1D5RJM4	F6YQU9;A0A1D5RJM4	G7MPC7	tr|F6YQU9|F6YQU9_MACMU Canopy FGF signaling regulator 3 OS=Macaca mulatta OX=9544 GN=CNPY3 PE=4 SV=2;tr|A0A1D5RJM4|A0A1D5RJM4_MACMU Canopy FGF signaling regulator 3 OS=Macaca mulatta OX=9544 GN=CNPY3 PE=4 SV=1	CNPY3	Canopy FGF signaling regulator 3	1	1	5.9	15.031	0	1	0	0	0	0	0	0	0	0	0	0	0	0	0	0	0	0	0	0	0	0	0	0	0	0	0	0	0	0	0	0	0	0	0	0	0	0	0	0
A0A1D5RJM5;F6W7X9;F6W7H7	A0A1D5RJM5;F6W7X9;F6W7H7	F6W7X9	tr|A0A1D5RJM5|A0A1D5RJM5_MACMU Vascular cell adhesion molecule 1 OS=Macaca mulatta OX=9544 GN=VCAM1 PE=4 SV=1;tr|F6W7X9|F6W7X9_MACMU Vascular cell adhesion molecule 1 OS=Macaca mulatta OX=9544 GN=VCAM1 PE=4 SV=2;tr|F6W7H7|F6W7H7_MACMU Vascular cell adhesio	VCAM1	Vascular cell adhesion molecule 1	79	18	22.7	81.314	771850000	13	15	16	26831	37072	32583	23464	27515	26045	26488	44710	32311	33424	31467	64520	62923	59122	79260	80232	77237	68301	108690	91761	84551	79916	65503	68693	74894	97276	85257	64672	71529	119570	78826	76287	67114	15	15	15
F7H1H1;A0A1D5RJP5	F7H1H1;A0A1D5RJP5	F7H1H1	tr|F7H1H1|F7H1H1_MACMU Arylsulfatase B OS=Macaca mulatta OX=9544 GN=ARSB PE=4 SV=2;tr|A0A1D5RJP5|A0A1D5RJP5_MACMU Arylsulfatase B OS=Macaca mulatta OX=9544 GN=ARSB PE=4 SV=1	ARSB	Arylsulfatase B	9	3	7.5	46.265	19613000	1	3	2	362.52	371.24	416.54	644.29	398.42	334.11	737.21	720.02	446.5	682.84	460.18	852	652.05	392.28	1399.7	1349	1130.8	1104.3	1403.3	1035.4	1153	1027.2	1278.7	1743.2	1303.2	2579.6	2086.5	2532.1	2098.5	2203.9	2511.4	2051.1	2037.1	1	1	1
A0A1D5RJQ5;H9EMA0	A0A1D5RJQ5;H9EMA0	H9EMA0	tr|A0A1D5RJQ5|A0A1D5RJQ5_MACMU Uncharacterized protein OS=Macaca mulatta OX=9544 PE=4 SV=1;tr|H9EMA0|H9EMA0_MACMU Tubulin-folding cofactor B OS=Macaca mulatta OX=9544 GN=TBCB PE=2 SV=1	TBCB	Tubulin-folding cofactor B	3	1	4.5	24.784	4290400	0	1	1	0	0	0	0	0	0	0	0	0	0	0	786.95	520.85	639.63	1040.3	1058.2	912.06	528.67	942.99	558.04	873.69	786.57	0	0	0	0	0	0	0	0	0	0	0	0	0	0
A0A1D5RJS4;A0A1D5R763;A0A1D5R2K9;A0A1D5RGB0;A0A1D5RHS2;A0A1D5R663;A0A1D5QE80;A0A1D5RBG8	A0A1D5RJS4;A0A1D5R763;A0A1D5R2K9;A0A1D5RGB0;A0A1D5RHS2;A0A1D5R663	A0A1D5R2K9	tr|A0A1D5RJS4|A0A1D5RJS4_MACMU Elastin OS=Macaca mulatta OX=9544 GN=ELN PE=4 SV=1;tr|A0A1D5R763|A0A1D5R763_MACMU Elastin OS=Macaca mulatta OX=9544 GN=ELN PE=4 SV=1;tr|A0A1D5R2K9|A0A1D5R2K9_MACMU Elastin OS=Macaca mulatta OX=9544 GN=ELN PE=4 SV=1;tr|A0A1D5R	ELN	Elastin	8	3	7.3	62.444	36855000	0	3	2	0	0	0	0	0	0	0	0	0	0	0	3941.6	3473.7	4323.2	5730.8	5985.4	5912.9	3237	3459.2	3656.7	5327.1	3637.9	5698.6	6124.8	6455.8	10136	9767.6	9143	4267.9	4727.5	5236.9	5743.2	5844.9	0	0	0
A0A1D5RJX9;F6V2Y9;F6V301	A0A1D5RJX9;F6V2Y9;F6V301	A0A1D5RJX9	tr|A0A1D5RJX9|A0A1D5RJX9_MACMU Fibulin-5 precursor OS=Macaca mulatta OX=9544 GN=FBLN5 PE=4 SV=1;tr|F6V2Y9|F6V2Y9_MACMU Fibulin-5 precursor OS=Macaca mulatta OX=9544 GN=FBLN5 PE=4 SV=2;tr|F6V301|F6V301_MACMU Fibulin-5 precursor OS=Macaca mulatta OX=9544 GN=	FBLN5	Fibulin-5	38	8	15.5	49.86	1159500000	3	5	7	9206.2	12372	10105	6481.1	6530.4	4463.4	8887	9465.9	6612.6	8922.8	8856.9	30918	31065	29187	43886	45450	40246	35103	33334	33969	37399	35140	42302	45412	39883	80122	65244	54671	52266	53098	50627	45489	42227	5	5	5
F6YLA0;A0A1D5RK36	F6YLA0;A0A1D5RK36	F6YLA0	tr|F6YLA0|F6YLA0_MACMU Ephrin-A3 precursor OS=Macaca mulatta OX=9544 GN=EFNA3 PE=3 SV=2;tr|A0A1D5RK36|A0A1D5RK36_MACMU Ephrin-A3 precursor OS=Macaca mulatta OX=9544 GN=EFNA3 PE=3 SV=1	EFNA3	Ephrin A3	2	1	7	25.799	1912000	0	1	0	0	0	0	0	0	0	0	0	0	0	0	234.66	432.7	445.22	142.74	236.82	340.78	288.5	280.32	140.79	490.73	206.71	0	0	0	0	0	0	0	0	0	0	0	0	0	0
A0A1D5RK97	A0A1D5RK97	A0A1D5RK97	tr|A0A1D5RK97|A0A1D5RK97_MACMU CD59 glycoprotein precursor OS=Macaca mulatta OX=9544 GN=CD59 PE=4 SV=1	C14H11orf91	CD59 glycoprotein	4	1	8.5	14.447	10833000	1	0	1	499.53	842.02	697.12	377.87	543.53	537.05	770.33	959.01	785.16	543.97	605.27	0	0	0	0	0	0	0	0	0	0	0	5301.1	5304.9	5406.3	4751.5	4564.8	4158	4371.9	4558.6	4446.5	3538.8	3707.9	1	1	1
A0A1D5RKA1	A0A1D5RKA1	NaN	tr|A0A1D5RKA1|A0A1D5RKA1_MACMU Neuromedin B OS=Macaca mulatta OX=9544 GN=NMB PE=4 SV=1			5	1	6	15.92	18721000	1	1	1	515.53	409.52	406.32	183.8	287.04	127.93	419.07	427.43	260.59	215.86	284.07	1731.3	1090.1	689.38	1533.2	2177.6	1964.1	1503.9	1169.3	1383.1	1793.8	1687.4	587.69	637.94	823.54	935.29	774.84	850.97	805.74	943.45	452.59	730.53	535.21	1	1	1
A0A1D5RKA2;H9FV41;A0A1D5R308;A0A1D5RC20;A0A1D5Q1G2;A0A1D5RBZ8;A0A1D5RA45	A0A1D5RKA2;H9FV41;A0A1D5R308	A0A1D5RKA2	tr|A0A1D5RKA2|A0A1D5RKA2_MACMU SPARC/osteonectin, cwcv and kazal like domains proteoglycan 3 OS=Macaca mulatta OX=9544 GN=SPOCK3 PE=4 SV=1;tr|H9FV41|H9FV41_MACMU SPARC/osteonectin, cwcv and kazal like domains proteoglycan 3 OS=Macaca mulatta OX=9544 GN=SPO	SPOCK3	SPARC (osteonectin), cwcv and kazal like domains proteoglycan 3	10	0	12.7	44.263	220320000	1	1	1	3321.3	5777.6	4434.6	2945.3	3339.5	2184.5	4103	4780.1	4235.7	3717.3	3148	8118.2	8335.9	6994.3	6578	9085.8	8298.9	6505	6877	7348	8879.2	8066.9	6491.6	8550.9	8391.6	6823.5	6880.9	6518.1	6302.5	6568	5847.7	5989.9	5959.3	3	3	3
A0A1D5RKF2;F6Z3Y0	A0A1D5RKF2;F6Z3Y0	F6Z3Y0	tr|A0A1D5RKF2|A0A1D5RKF2_MACMU S-formylglutathione hydrolase OS=Macaca mulatta OX=9544 GN=ESD PE=3 SV=1;tr|F6Z3Y0|F6Z3Y0_MACMU S-formylglutathione hydrolase OS=Macaca mulatta OX=9544 GN=ESD PE=3 SV=2	ESD	S-formylglutathione hydrolase	13	3	11.5	27.371	37225000	2	3	2	3565.9	4374.3	3610.9	2985.4	3239.1	3099.2	4942	5322.5	3947.5	4571.9	3792.6	7889.4	7492.8	7060.5	8177.7	9677.1	7965.2	7015.4	6837.5	6388.2	7952	6996.2	7837.5	8648.4	8130.1	13671	10746	9228.1	8348.9	9275.3	9670.3	10225	7580.9	1	1	1
F7DNI9;A0A1D5RKM3;A0A1D5Q6A4	F7DNI9;A0A1D5RKM3;A0A1D5Q6A4	NaN	tr|F7DNI9|F7DNI9_MACMU Complement C1r subcomponent like OS=Macaca mulatta OX=9544 GN=C1RL PE=3 SV=2;tr|A0A1D5RKM3|A0A1D5RKM3_MACMU Complement C1r subcomponent like OS=Macaca mulatta OX=9544 GN=C1RL PE=3 SV=1;tr|A0A1D5Q6A4|A0A1D5Q6A4_MACMU Complement C1r su			20	3	7.8	53.351	387960000	1	3	3	2820.5	3383.5	3619.6	2861.4	3338.8	3209.2	4347.2	5590.8	4447.8	4232	4307.8	21828	19259	20392	18131	19485	18278	21498	26904	25355	24518	22096	27305	34604	30010	32891	27751	27598	30430	37251	33411	29087	26651	3	3	3
A0A1D5RKP9	A0A1D5RKP9	NaN	tr|A0A1D5RKP9|A0A1D5RKP9_MACMU Uncharacterized protein OS=Macaca mulatta OX=9544 PE=4 SV=1			36	3	10.3	21.284	228850000	1	3	2	5655.2	7549.4	5723.3	4399.3	5173.2	4006.9	5877.9	6335	4738.1	6016.8	5501.8	11467	8725.7	8109	23269	28346	23779	30064	28363	20026	19597	17484	15174	14067	9569.8	34668	29489	28470	27274	27552	31585	16713	16427	4	4	4
A0A1D5RKT1;F7HLH7;A0A1D5Q449	A0A1D5RKT1;F7HLH7	G7MGP8	tr|A0A1D5RKT1|A0A1D5RKT1_MACMU Peroxiredoxin-1 OS=Macaca mulatta OX=9544 GN=PRDX1 PE=4 SV=1;tr|F7HLH7|F7HLH7_MACMU Peroxiredoxin-1 OS=Macaca mulatta OX=9544 GN=PRDX1 PE=4 SV=2	PRDX1	Peroxiredoxin-1	88	9	46.6	19.458	549270000	6	8	9	26765	34754	26444	28296	33866	26193	40953	36254	47702	27378	22346	50635	39564	35005	74635	80341	58305	49105	47198	52393	51287	46100	49417	48288	49588	95531	81132	67721	69555	64442	68868	61425	56849	17	17	17
A0A1D5RL08;I0FMS6;F6SIN0;A0A1D5RAM7	A0A1D5RL08;I0FMS6;F6SIN0;A0A1D5RAM7	A0A1D5RL08	tr|A0A1D5RL08|A0A1D5RL08_MACMU Protein tyrosine phosphatase, non-receptor type 6 OS=Macaca mulatta OX=9544 GN=PTPN6 PE=4 SV=1;tr|I0FMS6|I0FMS6_MACMU Tyrosine-protein phosphatase non-receptor type OS=Macaca mulatta OX=9544 GN=PTPN6 PE=2 SV=1;tr|F6SIN0|F6SIN	PTPN6	Tyrosine-protein phosphatase non-receptor type	5	4	7.6	65.481	36437000	0	3	2	0	0	0	0	0	0	0	0	0	0	0	1192.9	972.73	708.95	1778.9	1864.3	1592.6	931.36	1446.9	1588.8	1298.9	1105.2	3639	3868.2	2997.6	7501.8	5860.1	5197.7	7121	6856.7	6821.8	5806.5	4805.1	0	0	0
A0A1D5RL41;F6RSK7	A0A1D5RL41;F6RSK7	F6RSK7	tr|A0A1D5RL41|A0A1D5RL41_MACMU Peptidase inhibitor 16 precursor OS=Macaca mulatta OX=9544 GN=PI16 PE=3 SV=1;tr|F6RSK7|F6RSK7_MACMU Peptidase inhibitor 16 precursor OS=Macaca mulatta OX=9544 GN=PI16 PE=3 SV=2	PI16	Peptidase inhibitor 16	33	7	14.9	49.457	1065800000	6	4	6	25971	32909	28887	19133	24035	16112	29322	31665	23554	29221	28056	22342	22601	22395	23167	22874	21994	25304	22636	22011	23276	22194	33532	34184	33674	46953	40343	29116	37897	36277	33006	31486	30672	7	9	7
F7E0W5;A0A1D5RL55;A0A1D5REQ5;A0A1D5R1P4;REV__F7GZE3;REV__F7HGB5	F7E0W5;A0A1D5RL55;A0A1D5REQ5;A0A1D5R1P4	F7E0W5	tr|F7E0W5|F7E0W5_MACMU CD109 molecule OS=Macaca mulatta OX=9544 GN=CD109 PE=4 SV=2;tr|A0A1D5RL55|A0A1D5RL55_MACMU CD109 molecule OS=Macaca mulatta OX=9544 GN=CD109 PE=4 SV=1;tr|A0A1D5REQ5|A0A1D5REQ5_MACMU CD109 molecule OS=Macaca mulatta OX=9544 GN=CD109 P	CD109	CD109 molecule	40	10	6.4	159.84	582300000	3	6	10	7408.5	9737.7	9060.2	8233.5	9523.2	8834.6	12346	14489	12867	10069	8924.5	24891	27113	25912	34818	35875	38376	28382	27796	29014	34473	28906	54538	60868	60743	76576	69809	65828	57591	59229	55396	62564	56447	5	5	5
A0A1D5RL69	A0A1D5RL69	A0A1D5RL69	tr|A0A1D5RL69|A0A1D5RL69_MACMU Shisa family member 7 OS=Macaca mulatta OX=9544 GN=SHISA7 PE=4 SV=1	SHISA7	Shisa family member 7	3	1	2.3	54.068	50718000	1	0	1	1072.9	1619.4	1428.8	1118	1266.1	1218	1759.8	2557.2	1942.9	1616	1553.7	0	0	0	0	0	0	0	0	0	0	0	4006.8	5034.4	5182.9	3639.1	4096	4044	3570.3	3792.5	3430.8	3701.5	3309.2	1	1	1
A0A1D5RL77	A0A1D5RL77	A0A1D5RL77	tr|A0A1D5RL77|A0A1D5RL77_MACMU Peroxidasin OS=Macaca mulatta OX=9544 GN=PXDN PE=4 SV=1	PXDN	Peroxidase	5	2	1.9	140.86	30269000	1	2	1	2272.5	2808.7	2987.3	4446	4673.5	5130.6	4059.6	4024.5	3534.4	2918.9	3489.8	1495.7	1337.6	1312.3	3358.5	3068.3	3205.8	1983.1	1731.8	1671.1	2346.1	2297.3	2512.3	2028.8	1881.2	6934.8	6314.6	4595.8	3270.8	3529.6	3804.2	3642.6	3049.2	1	1	1
A0A1I7Q465;Q28864	A0A1I7Q465;Q28864	A0A1I7Q465	tr|A0A1I7Q465|A0A1I7Q465_MACMU Tissue factor pathway inhibitor OS=Macaca mulatta OX=9544 GN=TFPI PE=4 SV=1;sp|Q28864|TFPI1_MACMU Tissue factor pathway inhibitor OS=Macaca mulatta OX=9544 GN=TFPI PE=2 SV=1	TFPI	Tissue factor pathway inhibitor	5	1	2.7	37.642	7468900	1	1	1	902.46	954.54	634.89	637.22	948.08	653.83	1145.6	1279.4	1047.3	826.59	621.38	2390	1884.6	1339.4	1604.7	2214.5	1159.4	1932.4	2131.7	2313.3	2563.7	2318.9	1509.8	1793.3	1751.9	1690.5	1372.4	1275.5	1564.3	1296.8	1493.2	1556.3	1472.8	1	1	1
A0A1I7Q469;F7E727;A0A1D5QVX8;A0A1D5Q7S9	A0A1I7Q469;F7E727;A0A1D5QVX8;A0A1D5Q7S9	A0A1I7Q469	tr|A0A1I7Q469|A0A1I7Q469_MACMU ATP-dependent (S)-NAD(P)H-hydrate dehydratase OS=Macaca mulatta OX=9544 GN=NAXD PE=3 SV=1;sp|F7E727|NNRD_MACMU ATP-dependent (S)-NAD(P)H-hydrate dehydratase OS=Macaca mulatta OX=9544 GN=NAXD PE=3 SV=1;tr|A0A1D5QVX8|A0A1D5QVX8	CARKD	ATP-dependent (S)-NAD(P)H-hydrate dehydratase	2	2	9.2	41.494	1479100	0	1	1	0	0	0	0	0	0	0	0	0	0	0	960.78	755.57	1010.7	930.73	1102.1	894.12	1421.3	1018.2	972.84	1004.5	844.48	0	0	197.53	146.94	155.87	188.79	115.98	261.93	132.84	266.7	171.88	0	0	0
A0A1I7Q482;G7MQU0;P55151	A0A1I7Q482;G7MQU0;P55151	G7MQU0	tr|A0A1I7Q482|A0A1I7Q482_MACMU Prolactin OS=Macaca mulatta OX=9544 GN=PRL PE=3 SV=1;tr|G7MQU0|G7MQU0_MACMU Growth hormone A1 OS=Macaca mulatta OX=9544 GN=PRL PE=2 SV=1;sp|P55151|PRL_MACMU Prolactin OS=Macaca mulatta OX=9544 GN=PRL PE=2 SV=1	EGK_14513;PRL	Prolactin	6	3	11.1	23.052	30348000	2	2	2	3797.7	5478.3	3715.4	6426.9	6171.2	4055.6	5625	7955.1	5001	4717.4	3679.2	5978.9	3904.1	2486.7	4206.1	3885.3	3587.4	3844.9	4984.4	4330.5	4395.7	4410.4	1198.3	998.12	1106.7	1630.8	1554.1	1228.5	1563.7	1375.1	1253.9	1178.1	1204	2	2	2
A0N064;CON__P00735	A0N064	NaN	tr|A0N064|A0N064_MACMU Prothrombin OS=Macaca mulatta OX=9544 GN=F2 PE=2 SV=1		Prothrombin	94	14	25.5	70.618	1990600000	9	10	13	18188	19752	19033	41541	43592	36619	22733	22179	19493	23668	22412	108440	78041	83734	152070	122990	111650	207050	189990	168860	144720	138130	79300	81430	71715	164030	120020	110050	184070	171560	156840	116880	111050	15	15	15
A1C2U6;A0A1D5QIC1	A1C2U6;A0A1D5QIC1	A1C2U6	sp|A1C2U6|GDF8_MACMU Growth/differentiation factor 8 OS=Macaca mulatta OX=9544 GN=MSTN PE=3 SV=1;tr|A0A1D5QIC1|A0A1D5QIC1_MACMU Growth/differentiation factor 8 OS=Macaca mulatta OX=9544 GN=MSTN PE=3 SV=1	MSTN	Growth/differentiation factor 8	4	2	5.6	42.722	25015000	1	1	2	0	0	0	0	0	0	0	0	0	0	0	2437.4	2318.9	2208.6	3215	3108.5	3458.7	2585.5	2767.1	2642.9	3271.7	3584.1	2696.5	2578.5	2157.3	2633.7	3068.9	3125.3	1924.5	2208.8	1561.7	2562.5	2298.2	0	0	0
A2BDG6	A2BDG6	NaN	tr|A2BDG6|A2BDG6_MACMU Shadoo protein Sho OS=Macaca mulatta OX=9544 GN=sprn PE=2 SV=1	sprn		6	1	6	14.497	176990000	1	1	1	4879.9	6175.6	5574.8	4271.4	5509.8	5007.3	6160.3	8186.7	6604.5	6999.3	6540.1	11657	13612	15456	7935.3	9349.4	10037	5545.4	6778.6	5568.9	11633	10735	9096.3	10016	10846	10665	11201	10207	5860	7161	6356.2	8743.1	8750.4	1	1	1
A3FEK9	A3FEK9	A3FEK9	tr|A3FEK9|A3FEK9_MACMU Sushi repeat containing protein, X-linked 2 OS=Macaca mulatta OX=9544 GN=Srpx2 PE=4 SV=1	Srpx2	Sushi repeat-containing protein SRPX2	2	1	1.9	52.997	1976600	0	1	1	0	0	0	0	0	0	0	0	0	0	0	594.91	461.51	466.34	1067.4	1223.3	1592.9	439.93	471.82	647.41	899.52	1144.3	399.18	471.32	391.69	941.27	592.96	630.19	248.58	424.87	307.96	540.57	457.01	0	0	0
F5A869;K7DYQ0;A3RFZ7-2;A3RFZ7-3;A3RFZ7;A0A1D5Q6E6	F5A869;K7DYQ0;A3RFZ7-2;A3RFZ7-3;A3RFZ7;A0A1D5Q6E6	A3RFZ7	tr|F5A869|F5A869_MACMU Fc gamma receptor RIIIa (Fragment) OS=Macaca mulatta OX=9544 GN=FCGR3 PE=2 SV=1;tr|K7DYQ0|K7DYQ0_MACMU Low affinity immunoglobulin gamma Fc region receptor III OS=Macaca mulatta OX=9544 GN=FCGR3 PE=4 SV=1;sp|A3RFZ7-2|FCGR3_MACMU Isof	FCGR3	Low affinity immunoglobulin gamma Fc region receptor III	4	2	7.1	29.051	8776600	0	1	2	0	0	0	0	0	0	0	0	0	0	0	0	0	0	0	0	0	0	0	0	0	0	0	0	0	0	0	0	0	0	0	0	0	0	0	0
F6TPW3;A8T666	F6TPW3;A8T666	A8T666	tr|F6TPW3|F6TPW3_MACMU Proprotein convertase subtilisin/kexin type 9 OS=Macaca mulatta OX=9544 GN=PCSK9 PE=3 SV=2;sp|A8T666|PCSK9_MACMU Proprotein convertase subtilisin/kexin type 9 OS=Macaca mulatta OX=9544 GN=PCSK9 PE=2 SV=1	PCSK9	Proprotein convertase subtilisin/kexin type 9	24	7	10.4	74.527	134140000	4	3	7	5086.5	5781.2	5094.5	4034.2	4638.5	3699.2	5548.3	6374	4544.4	4624.2	4395.8	8987.8	8214.1	7993.9	13271	13362	11469	12028	12570	13330	14872	13271	9379.6	10316	9590.2	21131	18241	16517	14772	15239	14427	14388	13223	3	3	3
B3Y6B8	B3Y6B8	B3Y6B8	tr|B3Y6B8|B3Y6B8_MACMU Monocyte differentiation antigen CD14 OS=Macaca mulatta OX=9544 GN=CD14 PE=2 SV=1	CD14	Monocyte differentiation antigen CD14	55	8	24.8	40.127	8322700000	6	8	6	18305	25368	26454	14378	20169	24843	31744	41097	31782	28806	24807	59418	60846	69158	80097	84165	97608	52978	82348	107300	83381	73471	70739	76308	81026	106440	91680	98338	63013	87961	96130	80457	74260	9	9	9
F6PJQ1	F6PJQ1	F6PJQ1	tr|F6PJQ1|F6PJQ1_MACMU Acid phosphatase 6, lysophosphatidic OS=Macaca mulatta OX=9544 GN=ACP6 PE=2 SV=1	ACP6	Acid phosphatase 6, lysophosphatidic	3	2	5.4	48.558	15792000	0	1	2	0	0	0	0	0	0	0	0	0	0	0	359.4	553.22	481.75	465.32	525.36	710.21	404.43	418.04	443.4	534.1	378.12	3071.6	4488.6	3568	4648.4	4143.4	3392	3223.8	3718.1	3040.2	4353.6	3503.5	0	0	0
F6PK24	F6PK24	F6PK24	tr|F6PK24|F6PK24_MACMU Mannose receptor C-type 1 OS=Macaca mulatta OX=9544 GN=MRC1 PE=4 SV=1	MRC1L1	Mannose receptor C-type 1	45	13	8.2	165.95	195670000	8	11	8	9692.5	13473	11937	9738.6	12606	9939	14283	19980	15352	12487	11342	27222	27622	28275	37439	39614	34951	35631	42564	45015	37500	33894	14635	18329	16559	21176	18412	19172	18804	22212	21182	17556	16160	9	9	9
F6PL92	F6PL92	F6PL92	tr|F6PL92|F6PL92_MACMU Synaptopodin OS=Macaca mulatta OX=9544 GN=SYNPO PE=4 SV=1	SYNPO	N-deacetylase and N-sulfotransferase 1	4	1	0.9	95.93	293790000	1	1	1	0	0	0	0	0	0	0	0	0	0	0	37310	34324	31473	32284	38044	34647	35613	36378	40293	40358	36371	6488.7	8278.7	7152.3	6542.4	6875.6	6380.4	7672.5	7711.6	8364.3	7046.3	5799.8	0	0	0
F6PLV7;A0A1D5R7Z0;F6PLX3;CON__ENSEMBL:ENSBTAP00000016046;A0A1D5QBU7	F6PLV7;A0A1D5R7Z0;F6PLX3	F6PLV7	tr|F6PLV7|F6PLV7_MACMU Fibulin-1 OS=Macaca mulatta OX=9544 GN=FBLN1 PE=3 SV=2;tr|A0A1D5R7Z0|A0A1D5R7Z0_MACMU Fibulin 1 OS=Macaca mulatta OX=9544 GN=FBLN1 PE=4 SV=1;tr|F6PLX3|F6PLX3_MACMU Fibulin 1 OS=Macaca mulatta OX=9544 GN=FBLN1 PE=4 SV=2	FBLN1	Fibulin-1	235	9	26.5	73.146	26605000000	15	18	18	114110	163820	148650	106330	121240	96042	165320	189160	158260	134600	129260	360010	310980	347520	387910	415010	414000	315630	319040	378830	389950	380820	272480	292020	293170	342720	330940	302310	264920	270890	281170	268220	246530	48	49	49
F6PLZ7;A0A1D5QB12	F6PLZ7;A0A1D5QB12	F6PLZ7	tr|F6PLZ7|F6PLZ7_MACMU AE binding protein 1 OS=Macaca mulatta OX=9544 GN=AEBP1 PE=4 SV=2;tr|A0A1D5QB12|A0A1D5QB12_MACMU AE binding protein 1 OS=Macaca mulatta OX=9544 GN=AEBP1 PE=4 SV=1	AEBP1	AE binding protein 1	150	23	25.6	126.54	3901000000	18	22	24	74329	111860	96767	80882	94545	69409	120700	141190	104500	84911	76885	185570	166380	146700	231160	239820	225000	231640	250640	238420	258730	237450	113630	135800	125190	194730	178310	142560	168070	181930	169110	155770	146350	32	33	32
F6PNY6	F6PNY6	F6PNY6	tr|F6PNY6|F6PNY6_MACMU Uncharacterized protein OS=Macaca mulatta OX=9544 PE=4 SV=2	CA4	Carbonic anhydrase	4	2	9.5	20.446	19966000	1	2	1	575.94	571.24	783.87	472.16	813.75	705.47	877.49	940.18	935.56	692.56	852.9	5625.8	5912.5	5545.9	5087.9	6123.6	5719.5	5230.7	4475.6	4644.9	6218.8	6011.1	1783	2318.6	2226.4	2129.2	1522.8	1747.2	1859.1	2264.4	1609.3	2258.7	1620.5	1	1	1
F6PP70;A0A1D5RJ72	F6PP70	F6PP70	tr|F6PP70|F6PP70_MACMU Chloride intracellular channel protein OS=Macaca mulatta OX=9544 GN=CLIC4 PE=2 SV=1	CLIC4	Chloride intracellular channel protein	13	4	17.8	28.758	144090000	2	2	3	2405.2	3386.6	3091.1	1876	2535.9	2009.3	2750.9	2997.2	2381.3	2743.4	2409.7	1455.9	1667.7	2044.7	1441.2	1479.1	1499.1	1097.8	1354.8	1210.4	1391.6	1566.1	8400.6	9843.4	11450	19202	16063	14775	8927.3	8953.1	8747.9	11100	10220	3	3	3
F6PPQ4;F6WSU7	F6PPQ4;F6WSU7	F6PPQ4	tr|F6PPQ4|F6PPQ4_MACMU Procollagen-lysine,2-oxoglutarate 5-dioxygenase 2 OS=Macaca mulatta OX=9544 GN=PLOD2 PE=4 SV=2;tr|F6WSU7|F6WSU7_MACMU Procollagen-lysine,2-oxoglutarate 5-dioxygenase 2 OS=Macaca mulatta OX=9544 GN=PLOD2 PE=4 SV=2	PLOD2	Procollagen-lysine,2-oxoglutarate 5-dioxygenase 2	6	3	5.5	81.252	11047000	1	3	1	0	0	0	0	0	0	0	0	0	0	0	1393.2	1149.8	1052.6	2427.1	2484.6	2627.6	2549.3	1992.3	2628.3	2040.8	1470.7	858.73	1431.3	760.84	1379.1	1466.5	1344.9	1047.4	1424.2	1409	1047.5	1375.7	0	0	0
F6PPU1;A0A1D5Q8B0	F6PPU1;A0A1D5Q8B0	F6PPU1	tr|F6PPU1|F6PPU1_MACMU C-type lectin domain containing 11A OS=Macaca mulatta OX=9544 GN=CLEC11A PE=4 SV=2;tr|A0A1D5Q8B0|A0A1D5Q8B0_MACMU C-type lectin domain containing 11A OS=Macaca mulatta OX=9544 GN=CLEC11A PE=4 SV=1	CLEC11A	C-type lectin domain containing 11A	30	9	29.4	35.728	389760000	3	6	9	2503.4	2638.2	2613.2	2548.7	2910.1	1860.2	4327.8	4445	3148.7	3070.6	2635.5	31269	25120	23523	55098	50912	45681	27868	25451	24886	41584	39081	26565	27226	23143	63265	51011	41490	27403	25029	22946	32643	31944	3	3	3
F6PRM5;F6PRM0;F6PQV6;F6PQU4;A0A1D5Q1R0;A0A1D5QVJ6;A0A1D5QGV3;A0A1D5RAT1	F6PRM5;F6PRM0;F6PQV6	F6PRM5	tr|F6PRM5|F6PRM5_MACMU Decorin OS=Macaca mulatta OX=9544 GN=DCN PE=3 SV=1;tr|F6PRM0|F6PRM0_MACMU Decorin OS=Macaca mulatta OX=9544 GN=DCN PE=3 SV=1;tr|F6PQV6|F6PQV6_MACMU Decorin OS=Macaca mulatta OX=9544 GN=DCN PE=3 SV=1	DCN	Decorin	111	11	32.6	39.858	5173400000	10	11	11	73660	91980	89080	60021	68371	61864	119850	128830	87521	74854	68161	145720	122400	111430	204970	230230	212420	176760	178500	186620	213920	193220	114050	138710	116390	183130	181560	155260	158450	164030	149100	150040	139230	23	23	23
F6PRP0;A0A1D5QAD8;CON__Q05443	F6PRP0;A0A1D5QAD8	F6PRP0	tr|F6PRP0|F6PRP0_MACMU Keratan sulfate proteoglycan lumican OS=Macaca mulatta OX=9544 GN=LUM PE=2 SV=1;tr|A0A1D5QAD8|A0A1D5QAD8_MACMU Uncharacterized protein OS=Macaca mulatta OX=9544 PE=4 SV=1	LUM	Lumican	249	11	27.2	38.421	26341000000	10	10	10	167050	215860	192230	181080	208140	162720	205730	238990	167280	188290	180420	258200	214670	190650	492050	547610	475710	250060	267010	252550	397280	368680	189540	234210	198650	521830	460310	389310	221120	246180	221720	292420	264630	42	42	42
F7G4W4;F6TME0;F6PTJ8;F7FC12;F7HQ13;F7H647	F7G4W4;F6TME0;F6PTJ8;F7FC12;F7HQ13;F7H647	NaN	tr|F7G4W4|F7G4W4_MACMU 40S ribosomal protein S3a OS=Macaca mulatta OX=9544 GN=RPS3A PE=3 SV=2;tr|F6TME0|F6TME0_MACMU 40S ribosomal protein S3a OS=Macaca mulatta OX=9544 GN=RPS3A PE=3 SV=2;tr|F6PTJ8|F6PTJ8_MACMU 40S ribosomal protein S3a OS=Macaca mulatta O	RPS3A;LOC694471	40S ribosomal protein S3a	2	2	8.7	22.433	2708400	2	0	0	261.16	479.08	339.5	595.31	1184.8	364.21	846.71	1012.3	6405	605.78	578.01	0	0	0	0	0	0	0	0	0	0	0	0	0	0	0	0	0	0	0	0	0	0	1	1	1
F6PUK7	F6PUK7	F6PUK7	tr|F6PUK7|F6PUK7_MACMU ADAM metallopeptidase domain 23 OS=Macaca mulatta OX=9544 GN=ADAM23 PE=4 SV=2	ADAM23	ADAM metallopeptidase domain 23	6	2	2.3	76.771	72315000	1	2	2	0	0	0	0	0	0	0	0	0	0	0	5932	6917.4	8391.3	4421.7	4799.5	5446	3802.8	4202.3	5322.5	5262.4	5601.3	15827	20004	19871	16109	16063	15105	14347	14336	14953	15376	13167	0	0	0
F7GRQ7;F6PVC0;F6PVA5	F7GRQ7;F6PVC0;F6PVA5	F7GRQ7	tr|F7GRQ7|F7GRQ7_MACMU Protein tyrosine phosphatase, receptor type T OS=Macaca mulatta OX=9544 GN=PTPRT PE=4 SV=2;tr|F6PVC0|F6PVC0_MACMU Protein tyrosine phosphatase, receptor type T OS=Macaca mulatta OX=9544 GN=PTPRT PE=4 SV=2;tr|F6PVA5|F6PVA5_MACMU Prote	PTPRT	Protein-tyrosine-phosphatase	12	5	4.1	155.2	38165000	1	5	5	1625.2	2622	2427.4	2243.9	2689.7	2231.7	3360.5	3596.3	3511.8	2534.4	2485	5087	5836.4	7137.3	4962.8	5286.6	5819.7	4804.3	5639.9	5111.8	6257.2	5425	2719.8	3021.8	3306.8	4008.5	2995.4	2528.8	2170	3071.2	2531.4	2978.4	2960	1	1	1
F6PVD2;A0A1D5R3I6	F6PVD2	F6PVD2	tr|F6PVD2|F6PVD2_MACMU Meteorin like, glial cell differentiation regulator OS=Macaca mulatta OX=9544 GN=METRNL PE=4 SV=2	LOC719751	Meteorin-like protein	26	8	23.1	33.209	276650000	7	5	6	9190	12873	12315	10025	11358	9894.3	11866	14507	12073	11994	10498	13428	11545	11255	14245	16222	17557	12835	15840	15262	16097	15557	9772.7	10808	9830.4	14771	11351	11858	10556	11638	10972	10430	10997	7	7	7
F6PYE7	F6PYE7	F6PYE7	tr|F6PYE7|F6PYE7_MACMU Fatty acid synthase OS=Macaca mulatta OX=9544 GN=FASN PE=2 SV=2	FASN	Fatty acid synthase	1	1	0.4	272.63	0	0	1	0	0	0	0	0	0	0	0	0	0	0	0	0	0	0	0	0	0	0	0	0	0	0	0	0	0	0	0	0	0	0	0	0	0	0	0	0
F6PZI2;F7FVB5;F6PZH2	F6PZI2	F6PZI2	tr|F6PZI2|F6PZI2_MACMU Laminin subunit alpha 4 OS=Macaca mulatta OX=9544 GN=LAMA4 PE=4 SV=2	LAMA4	Laminin subunit alpha 4	64	16	7.6	202.67	326180000	10	14	13	13568	19667	17162	13758	15337	12176	17578	18999	16711	15366	14075	29238	28878	30543	36822	39557	38001	28149	30886	31157	39436	34560	22642	27516	25557	31774	29786	28412	24856	26481	23947	25955	24600	10	11	11
F6PZU5	F6PZU5	NaN	tr|F6PZU5|F6PZU5_MACMU Metallothionein OS=Macaca mulatta OX=9544 PE=3 SV=2	MT1B	Metallothionein	9	1	13.6	8.3384	143840000	1	1	1	7414.7	10557	8683.4	3839.6	4004.7	2829.3	10386	12724	16383	6203.9	6651	17952	19653	27588	9352.1	8072.1	8683.8	7404.9	10062	15676	11041	10133	11185	14257	20377	7619.9	7125.6	7223	7726.7	7930.4	7432.2	5826.8	6107.9	3	3	3
F6Q1U7	F6Q1U7	F6Q1U7	tr|F6Q1U7|F6Q1U7_MACMU Mesothelin OS=Macaca mulatta OX=9544 GN=MSLN PE=4 SV=2	MSLN	Mesothelin	23	6	10	68.162	86156000	4	5	5	2629.3	3595.9	2777.4	1260.3	1977.5	1497.2	6920.9	8260.2	6026.4	2824.6	3050.8	3424.8	2908.5	2365.7	1212.3	1784.5	1637.1	2572.7	3164.3	2155.4	2932.4	2716.3	7160.9	7756.9	6037.9	3395.2	3591	2863.1	6269	6968.1	4637.5	5902.4	5136.2	2	2	2
F6Q273;A0A1D5R8R8	F6Q273;A0A1D5R8R8	F6Q273	tr|F6Q273|F6Q273_MACMU Lamin-B1 OS=Macaca mulatta OX=9544 GN=LMNB1 PE=3 SV=2;tr|A0A1D5R8R8|A0A1D5R8R8_MACMU Lamin-B1 OS=Macaca mulatta OX=9544 GN=LMNB1 PE=3 SV=1	LMNB1	Lamin B1	3	3	6.1	65.54	6253800	0	2	1	0	0	0	0	0	0	0	0	0	0	0	1209.1	788.79	664.17	894.04	1243.2	718.3	997.03	1934.3	2457.9	1008.4	871.15	479.1	446.2	173.27	611.73	497.47	411.27	669.11	900.27	912.37	646.24	285.63	0	0	0
F6Q5T0	F6Q5T0	F6Q5T0	tr|F6Q5T0|F6Q5T0_MACMU Lysyl oxidase like 1 OS=Macaca mulatta OX=9544 GN=LOXL1 PE=4 SV=2	LOXL1	Lysyl oxidase homolog	18	5	12.1	45.098	219420000	3	4	4	3926.9	4905.9	4626.1	3178.4	3332.7	3088	4797.6	4930.8	3549.6	3583.7	3597.1	14822	13098	14166	16726	17450	15948	15900	17243	18761	16493	15944	25688	29183	28904	40327	35752	30567	31351	33497	32029	31105	28930	3	3	3
F6Q6L1	F6Q6L1	A0A5F8A465	tr|F6Q6L1|F6Q6L1_MACMU Filaggrin family member 2 OS=Macaca mulatta OX=9544 GN=FLG2 PE=4 SV=2	FLG2	Filaggrin family member 2	7	1	0.8	306.24	41442000	1	2	1	738.57	1452.3	1165.8	653.12	2436.2	474.44	3986.7	1288.3	3255	1711.5	1258.8	4635.1	5203.2	5073.2	5157.5	19995	4430.4	36178	3880.1	8442.8	8261.3	7296.2	4645.9	3456.6	6188.2	3279.3	3635.3	4343.9	6884	4563.2	5780.4	8074.5	6377.4	2	2	2
F7HAC4;F7H4Y8;F7F7A4;F6Q724;F7HAC6	F7HAC4;F7H4Y8;F7F7A4;F6Q724	F7HAC4	tr|F7HAC4|F7HAC4_MACMU Hexokinase 1 OS=Macaca mulatta OX=9544 GN=HK1 PE=3 SV=2;tr|F7H4Y8|F7H4Y8_MACMU Hexokinase 1 OS=Macaca mulatta OX=9544 GN=HK1 PE=3 SV=2;tr|F7F7A4|F7F7A4_MACMU Hexokinase 1 OS=Macaca mulatta OX=9544 GN=HK1 PE=3 SV=2;tr|F6Q724|F6Q724_MA	HKDC1;HK2;HK1	Hexokinase	7	3	3.3	100.89	13023000	1	3	2	493.8	649.51	377.9	441.94	640.91	663.45	347.79	592.23	514.92	851.29	595.08	1069.7	1054.3	969.72	1470.3	1283.4	1630.3	1101.1	1369.2	1529.5	1495.6	1096.8	2086.4	2404.8	2739.8	3643.8	3323.8	3171.7	2543.9	3122.6	3608.1	3216.7	2661	1	1	1
F6Q7Q5	F6Q7Q5	F6Q7Q5	tr|F6Q7Q5|F6Q7Q5_MACMU Cell adhesion molecule 4 OS=Macaca mulatta OX=9544 GN=CADM4 PE=4 SV=2	CADM4	Cell adhesion molecule 4	44	7	22.8	42.597	1972900000	4	7	7	9484.9	12671	11224	9038.8	11445	11141	15268	16663	14954	12390	11529	36854	39705	41299	43892	43196	43354	36147	39339	39910	48137	44549	46748	56993	56755	66164	55652	49720	46491	46081	47855	52559	50911	9	9	9
F6Q8W4;F6Q8V4	F6Q8W4;F6Q8V4	F6Q8V4	tr|F6Q8W4|F6Q8W4_MACMU Chloride intracellular channel protein OS=Macaca mulatta OX=9544 GN=CLIC6 PE=3 SV=1;tr|F6Q8V4|F6Q8V4_MACMU Chloride intracellular channel protein OS=Macaca mulatta OX=9544 GN=CLIC6 PE=3 SV=2	CLIC6	Chloride intracellular channel protein	5	1	2.2	71.175	251100000	1	1	1	0	0	0	0	0	0	0	0	0	0	0	4628.7	5399.6	4426	7464.1	8602.8	9270.7	5950.1	6808.8	5719.7	8103.7	7793.1	7874.5	7579.7	7631.7	15817	12327	10728	8178.9	9353.7	8629	9888.4	9485	0	0	0
F7H106;F6Q9Q2;F7H108;F7H109;F6Q9R7	F7H106;F6Q9Q2;F7H108;F7H109;F6Q9R7	F6Q9Q2	tr|F7H106|F7H106_MACMU Thioredoxin reductase 2, mitochondrial precursor OS=Macaca mulatta OX=9544 GN=TXNRD2 PE=3 SV=1;tr|F6Q9Q2|F6Q9Q2_MACMU Thioredoxin reductase 2, mitochondrial precursor OS=Macaca mulatta OX=9544 GN=TXNRD2 PE=4 SV=2;tr|F7H108|F7H108_MAC	TXNRD2	Thioredoxin-disulfide reductase	3	1	2.4	50.033	3652300	1	1	1	314.06	616.37	556.36	446.92	566.97	478.2	539.81	907.76	814.93	434.45	612.65	1211.1	1471.6	1417.8	881.16	1118	1266	823.26	867.4	1431.5	1247.3	1062.3	333.78	853.13	804.37	824.41	772.04	719.36	696.33	507.57	554.42	685.6	657.51	1	1	1
F6QA42;F6QA53;F6QA63	F6QA42;F6QA53;F6QA63	F6QA42	tr|F6QA42|F6QA42_MACMU CD84 molecule OS=Macaca mulatta OX=9544 GN=CD84 PE=4 SV=1;tr|F6QA53|F6QA53_MACMU CD84 molecule OS=Macaca mulatta OX=9544 GN=CD84 PE=4 SV=1;tr|F6QA63|F6QA63_MACMU CD84 molecule OS=Macaca mulatta OX=9544 GN=CD84 PE=4 SV=2	CD84	CD84 molecule	5	2	7.7	30.496	11289000	1	1	2	1034.4	1337.8	1439.7	713.13	815.22	645	1279.8	1402.8	1173.8	923.6	1070.4	2811	2103.2	2199.8	3069.6	2677.4	2729	2221.1	2439.6	2336.8	2394.6	3046.7	1977.9	2125	2497.6	2738.4	2261.9	1983.3	1420.8	2120.6	1793.8	2018.3	1530	1	1	1
F6QBT2;F6QBV6	F6QBT2;F6QBV6	F6QBT2	tr|F6QBT2|F6QBT2_MACMU Kallikrein related peptidase 8 OS=Macaca mulatta OX=9544 GN=KLK8 PE=3 SV=1;tr|F6QBV6|F6QBV6_MACMU Kallikrein related peptidase 8 OS=Macaca mulatta OX=9544 GN=KLK8 PE=3 SV=2	KLK8	Kallikrein related peptidase 8	6	2	6.2	28.205	151120000	0	2	1	0	0	0	0	0	0	0	0	0	0	0	16122	15816	17680	16511	17987	17461	16383	15790	17512	18796	16619	3906.1	4167.5	4683.5	4335.3	4384.3	3512.9	3969.5	3836.7	4616.4	3748.8	3393.1	0	0	0
F6QC94;F6QCB5	F6QC94;F6QCB5	F6QC94	tr|F6QC94|F6QC94_MACMU Chordin OS=Macaca mulatta OX=9544 GN=CHRD PE=4 SV=2;tr|F6QCB5|F6QCB5_MACMU Chordin OS=Macaca mulatta OX=9544 GN=CHRD PE=4 SV=2	CHRD	Chordin	9	5	9.9	60.651	104440000	1	4	4	0	0	0	0	0	0	0	0	0	0	0	8599.4	7046.9	7359	9787.1	9665.1	9972.5	8162.8	7745.3	7787.9	10778	8876.1	16715	17814	17646	30112	25446	24657	20546	20545	19600	21429	18572	0	0	0
F6QDW4	F6QDW4	F6QDW4	tr|F6QDW4|F6QDW4_MACMU Transaldolase OS=Macaca mulatta OX=9544 GN=TALDO1 PE=3 SV=2	LOC720828	Transaldolase	34	8	23.1	37.477	396120000	5	7	7	11119	14447	13384	8539	11796	9262.8	16857	17206	20456	15829	14645	52021	50724	55196	77545	86611	77436	49527	53537	59512	61896	56832	32635	35907	34871	58945	51658	45713	34975	36344	37909	36538	34925	6	6	6
F6QFA6;A0A1D5QTR1	F6QFA6;A0A1D5QTR1	F6QFA6	tr|F6QFA6|F6QFA6_MACMU Sortilin related VPS10 domain containing receptor 3 OS=Macaca mulatta OX=9544 GN=SORCS3 PE=4 SV=1;tr|A0A1D5QTR1|A0A1D5QTR1_MACMU Sortilin related VPS10 domain containing receptor 3 OS=Macaca mulatta OX=9544 GN=SORCS3 PE=4 SV=1	SORCS3	Sortilin related VPS10 domain containing receptor 3	29	11	10	135.8	180470000	3	8	8	2888.8	4023	3596.1	2282.5	2411.7	2250.3	3240.7	4411	3474.2	3478	3062.1	26315	31594	38194	15957	21519	22660	15420	16773	19072	21514	18474	35780	42291	46516	23608	23078	23619	19493	17637	21981	19925	19624	3	3	3
F6QG32	F6QG32	F6QG32	tr|F6QG32|F6QG32_MACMU Reticulon 4 receptor OS=Macaca mulatta OX=9544 GN=RTN4R PE=4 SV=2	RTN4R	Reticulon 4 receptor	34	7	16.2	51.052	421670000	5	6	7	5241.7	7175.8	5972.1	5810.8	8044.9	6740.4	7591.4	9958.2	9187	7497.7	7401.3	14968	16496	17865	14699	17469	15478	13347	13198	14535	16984	16899	13710	16879	15442	14037	14498	15149	13993	13924	14755	14783	13559	6	6	6
F6QI33	F6QI33	F6QI33	tr|F6QI33|F6QI33_MACMU Insulin like growth factor binding protein 7 OS=Macaca mulatta OX=9544 GN=IGFBP7 PE=4 SV=1	IGFBP7	Insulin like growth factor binding protein 7	122	12	48.6	29.081	16592000000	11	11	11	20589	30982	27675	31579	32438	27165	41875	52124	39023	34344	31901	105470	84646	77838	104460	99940	110780	149540	148720	176810	132250	125880	102580	140970	116730	110060	107480	110370	166600	177260	168190	117900	114270	27	29	28
F6QIU9	F6QIU9	F6QIU9	tr|F6QIU9|F6QIU9_MACMU Contactin associated protein like 2 OS=Macaca mulatta OX=9544 GN=CNTNAP2 PE=4 SV=2	CNTNAP2	Contactin associated protein 2	41	13	10.4	148.23	327850000	7	11	10	4570.2	5926.6	5519.4	4113.1	6571.6	5513.7	7168.1	7988.7	7751.6	7404.1	6787.6	31432	41089	49342	29648	34480	32243	27196	28150	32110	38552	35164	34521	39069	44129	42073	39542	37277	32973	33646	34427	39149	33494	6	6	6
F6QJD8	F6QJD8	F6QJD8	tr|F6QJD8|F6QJD8_MACMU Protein S100 OS=Macaca mulatta OX=9544 GN=S100A8 PE=2 SV=1	S100A8	Protein S100	25	4	32.3	10.821	189660000	1	4	2	693.95	1393.7	854.56	961.05	3190.6	1112.6	2692.5	2347.5	29365	2234.3	2509.8	7684.5	9441	10298	9603.4	34917	14736	38371	74230	59839	19008	16491	4975.4	5290.2	7548.1	7820.8	7599.8	6505.6	20025	15952	18650	8797.2	8221.4	3	3	3
F6QKZ6	F6QKZ6	F6QKZ6	tr|F6QKZ6|F6QKZ6_MACMU SEL1L ERAD E3 ligase adaptor subunit OS=Macaca mulatta OX=9544 GN=SEL1L PE=4 SV=1	SEL1L	SEL1L adaptor subunit of ERAD E3 ubiquitin ligase	3	1	1.3	88.64	7427700	1	1	1	1124.4	1916.9	1253.1	863.84	860.99	612.22	1949.7	2120.3	2149.5	1024	1123.8	2837.1	2962.4	3631	1511	1847.8	1879.8	1597.2	1631.3	2198.7	1929.3	1930.6	2313.7	3224.1	4105.3	1570.8	1312.7	1378.2	1428.7	1371.7	1282.9	1772.2	1628.5	1	1	1
F6QL32	F6QL32	NaN	tr|F6QL32|F6QL32_MACMU WSC domain-containing protein 1 OS=Macaca mulatta OX=9544 GN=WSCD1 PE=4 SV=1			6	3	6.1	52.386	33335000	1	1	3	0	0	0	0	0	0	0	0	0	0	0	2949.4	2334.4	2515.8	2481.5	2088.2	2436.2	2458.6	2119.8	2523	3294.6	2872.6	0	0	0	0	0	0	0	0	0	0	0	0	0	0
F6QMJ5	F6QMJ5	F6QMJ5	tr|F6QMJ5|F6QMJ5_MACMU Cholecystokinin OS=Macaca mulatta OX=9544 GN=CCK PE=3 SV=2	CCK	Cholecystokinin	3	1	7.8	12.748	42037000	0	1	1	0	0	0	0	0	0	0	0	0	0	0	2904.5	2896.1	3001.7	994.72	1401.9	1121.8	1111.6	1035.9	1304.1	1616.6	1546.2	0	0	0	0	0	0	0	0	0	0	0	0	0	0
F6QPN2	F6QPN2	NaN	tr|F6QPN2|F6QPN2_MACMU Immunoglobulin lambda variable 4-69 OS=Macaca mulatta OX=9544 GN=IGLV4-69 PE=4 SV=2			12	2	12.3	14.965	574000000	1	2	2	1870.2	1519	1715.3	4947.7	4842.6	3675.5	2944	3051.4	2065.8	3747.1	3826.3	11983	9392.8	10007	37537	36033	34121	38849	36684	29644	24579	26311	12401	12196	10719	54390	40632	35888	42001	42372	35270	23704	23284	1	1	1
F6QQZ0;F6SEB7	F6QQZ0;F6SEB7	F6QQZ0	tr|F6QQZ0|F6QQZ0_MACMU Tenascin R OS=Macaca mulatta OX=9544 GN=TNR PE=4 SV=2;tr|F6SEB7|F6SEB7_MACMU Tenascin-R OS=Macaca mulatta OX=9544 GN=TNR PE=2 SV=1	TNR	Tenascin R	35	10	8.9	138.71	460980000	4	10	9	15870	23365	19998	14360	18878	16289	16322	20467	17929	21282	19111	28585	29610	36627	29772	33714	34326	26542	29474	31297	35416	31914	30763	37540	39660	38217	36745	35212	33573	34026	33145	32900	32258	5	5	5
F6QRE8;F6QRF8;F7BVM0;A0A1D5R053	F6QRE8;F6QRF8;F7BVM0;A0A1D5R053	F6QRE8	tr|F6QRE8|F6QRE8_MACMU Tubulin alpha chain OS=Macaca mulatta OX=9544 GN=TUBA4A PE=2 SV=1;tr|F6QRF8|F6QRF8_MACMU Tubulin alpha chain OS=Macaca mulatta OX=9544 GN=TUBA4A PE=3 SV=2;tr|F7BVM0|F7BVM0_MACMU Tubulin alpha chain OS=Macaca mulatta OX=9544 GN=TUBA4A	TUBA4A;PEX26	Tubulin alpha chain	6	2	22.8	49.924	10100000	0	1	2	0	0	0	0	0	0	0	0	0	0	0	1108.6	940.57	1061	1489.4	2087.7	1373.2	1445.6	1863.3	2141.5	1727.4	1312.2	2915.8	3270	4081.8	3902.4	3240.7	3033.2	3581.9	3854.2	3891.7	3986.7	2500.2	0	0	0
F6QSF0;F6XW05;A0A1D5QA69	F6QSF0;F6XW05;A0A1D5QA69	F6QSF0	tr|F6QSF0|F6QSF0_MACMU EGF containing fibulin extracellular matrix protein 2 OS=Macaca mulatta OX=9544 GN=EFEMP2 PE=4 SV=2;tr|F6XW05|F6XW05_MACMU EGF containing fibulin extracellular matrix protein 2 OS=Macaca mulatta OX=9544 GN=EFEMP2 PE=4 SV=2;tr|A0A1D5Q	EFEMP2	EGF containing fibulin extracellular matrix protein 2	20	5	11.7	50.642	806410000	3	2	5	6037.1	7765.1	7118.8	5093.1	6286.4	5148	8380.2	10623	6865	6613.1	6495.3	60054	59550	52342	77645	83686	78823	66302	67332	70675	71140	67422	41845	45312	41035	64632	55928	46743	45979	46195	46351	42849	40086	3	3	3
F6QTS4	F6QTS4	F6QTS4	tr|F6QTS4|F6QTS4_MACMU Extracellular leucine rich repeat and fibronectin type III domain containing 2 OS=Macaca mulatta OX=9544 GN=ELFN2 PE=2 SV=1	ELFN2	Extracellular leucine rich repeat and fibronectin type III domain containing 2	5	2	2.4	89.61	20573000	0	2	2	0	0	0	0	0	0	0	0	0	0	0	461.94	769.66	749.05	754.9	555.17	542.65	599.22	608.76	521.87	556.4	551.46	446.34	460.16	646.04	532.89	369.11	529.05	570.25	588.14	575.37	418.12	449.16	0	0	0
F6QVG0;F6QVF2;F6W5Q0	F6QVG0;F6QVF2;F6W5Q0	F6QVF2	tr|F6QVG0|F6QVG0_MACMU Triggering receptor expressed on myeloid cells 2 OS=Macaca mulatta OX=9544 GN=TREM2 PE=4 SV=2;tr|F6QVF2|F6QVF2_MACMU Triggering receptor expressed on myeloid cells 2 OS=Macaca mulatta OX=9544 GN=TREM2 PE=4 SV=2;tr|F6W5Q0|F6W5Q0_MACMU	TREM2	Triggering receptor expressed on myeloid cells 2	3	1	6	23.825	4114100	0	1	1	0	0	0	0	0	0	0	0	0	0	0	0	0	0	99.838	0	89.234	188.52	0	138.42	0	0	0	0	112.97	0	0	0	0	0	99.111	0	0	0	0	0
F6QVP0;F6QVM3	F6QVP0	F6QVP0	tr|F6QVP0|F6QVP0_MACMU Tryptophanyl-tRNA synthetase OS=Macaca mulatta OX=9544 GN=WARS PE=3 SV=2	WARS	Solute carrier family 25 member 47	12	6	13.9	53.6	38060000	1	3	6	0	0	0	0	0	0	0	0	0	0	0	5070.4	3746	3412.7	7358.1	7944.4	7696.2	2378.5	4111.1	4514.7	6098.7	5108.8	3798.5	3354.2	3648.4	11331	8712.2	7089.1	5485.7	5110.6	5654.7	5728.4	4282.5	0	0	0
F6QXG0;F6QXG9	F6QXG0;F6QXG9	F6QXG0	tr|F6QXG0|F6QXG0_MACMU Angiopoietin 2 OS=Macaca mulatta OX=9544 GN=ANGPT2 PE=4 SV=1;tr|F6QXG9|F6QXG9_MACMU Angiopoietin 2 OS=Macaca mulatta OX=9544 GN=ANGPT2 PE=4 SV=1	ANGPT2	Angiopoietin-2	16	7	15.8	50.896	39946000	5	5	4	1706.8	2150.2	1562.5	1614.4	1777.5	1542.9	1860.7	2444.3	1911.7	1926.8	1584.3	5507	5331.2	4434.1	3453.6	3877.5	2947.9	5127.7	5071.7	5600.8	5573.7	5270	5447.3	6886.6	5755	3524.4	3470.1	3658.6	6028.6	5361	6276.8	5145	4116.5	2	2	2
F6QYR5;F6QYS6;A0A1D5R4G3	F6QYR5;F6QYS6;A0A1D5R4G3	F6QYR5	tr|F6QYR5|F6QYR5_MACMU Integrin beta OS=Macaca mulatta OX=9544 GN=ITGB2 PE=3 SV=2;tr|F6QYS6|F6QYS6_MACMU Integrin beta OS=Macaca mulatta OX=9544 GN=ITGB2 PE=3 SV=2;tr|A0A1D5R4G3|A0A1D5R4G3_MACMU Integrin beta OS=Macaca mulatta OX=9544 GN=ITGB2 PE=3 SV=1	ITGB2	Integrin beta	9	5	9.3	78.686	34994000	0	5	3	0	0	0	0	0	0	0	0	0	0	0	10134	7657.8	6767.8	11116	11942	11455	8410.1	12693	11202	9974.8	9214.8	5940.9	5221.4	4362.1	9229	7549.6	6467.1	6756.7	7870.7	8208.4	6240.8	5628.4	0	0	0
F6QYY5	F6QYY5	G7N7L7	tr|F6QYY5|F6QYY5_MACMU Carboxypeptidase M OS=Macaca mulatta OX=9544 GN=CPM PE=4 SV=2	CPM	Carboxypeptidase M	15	3	6.5	50.587	102730000	3	2	3	742.59	917.41	780.39	509.95	591.89	379.74	1141	1160.1	1173.6	815.39	780.73	1217.6	1130.6	952.47	1466.4	1891.3	1499.1	1070	1537.2	1836.7	1426.1	1458.5	9528.9	10765	10681	13246	12777	11554	12852	12805	13039	10202	10435	2	2	1
F6QZ27	F6QZ27	F6QZ27	tr|F6QZ27|F6QZ27_MACMU Chitobiase OS=Macaca mulatta OX=9544 GN=CTBS PE=3 SV=1	CTBS	Chitobiase	50	8	18.8	43.406	1225400000	6	8	7	25276	31120	29939	29356	34164	30515	34384	39025	34762	31877	30278	60027	51602	55889	75231	75783	78827	68780	65838	74362	74328	72911	68511	77020	74494	111990	97766	93182	88573	93565	93520	80958	77987	11	11	11
F7BM66;F6QZD2;F7EEP2;F7CGR0;F7CGS1;F6Q7J4	F7BM66;F6QZD2;F7EEP2;F7CGR0	F7BM66	tr|F7BM66|F7BM66_MACMU 60S acidic ribosomal protein P2 OS=Macaca mulatta OX=9544 GN=RPLP2 PE=2 SV=1;tr|F6QZD2|F6QZD2_MACMU Uncharacterized protein OS=Macaca mulatta OX=9544 PE=3 SV=1;tr|F7EEP2|F7EEP2_MACMU Uncharacterized protein OS=Macaca mulatta OX=9544	LOC717779;LOC700019	60S acidic ribosomal protein P2	4	3	31.3	11.665	9935700	1	2	1	227.66	440.32	265.54	177.54	367.1	253.25	287.44	216.35	1105	465.37	288.22	558.67	370.35	318.04	857.57	1348	644.73	671.03	803.07	527.02	632.8	501	0	0	0	0	0	0	0	0	0	0	0	1	1	1
F6R1N2;A0A1D5QIV0;F7E6F6;F7E6P2;A0A1D5RBG3;A0A1D5Q4A7;A0A1D5Q706;A0A1D5QHP8;F7GNJ2;F6R1L3;F7GPU7;F6QUY2;F6YK35	F6R1N2;A0A1D5QIV0;F7E6F6;F7E6P2;A0A1D5RBG3;A0A1D5Q4A7	F6R1N2	tr|F6R1N2|F6R1N2_MACMU L-lactate dehydrogenase OS=Macaca mulatta OX=9544 GN=LDHA PE=2 SV=2;tr|A0A1D5QIV0|A0A1D5QIV0_MACMU L-lactate dehydrogenase OS=Macaca mulatta OX=9544 GN=LDHA PE=3 SV=1;tr|F7E6F6|F7E6F6_MACMU L-lactate dehydrogenase OS=Macaca mulatta O	LDHA	L-lactate dehydrogenase	55	8	27.1	39.78	516770000	6	9	8	10565	14723	12633	13149	15248	12056	17572	16556	20363	14096	12967	37017	36831	37796	51792	55977	52406	32334	36084	38669	44862	40506	22332	24678	24148	40806	35271	31188	23559	23656	23409	26444	23164	8	8	8
F6R206	F6R206	F6R206	tr|F6R206|F6R206_MACMU Transmembrane protein 59-like precursor OS=Macaca mulatta OX=9544 GN=TMEM59L PE=4 SV=1	TMEM59L	Transmembrane protein 59 like	3	1	6.1	37.648	10436000	1	1	1	197.49	237.47	342.3	326.92	274.47	357.41	364.89	384.53	263.24	364.95	345.26	456.65	589.1	699.77	521.71	739.25	642.3	446.33	424.51	636.25	683.48	396.07	573.49	679.57	539.44	831.94	692.17	545.3	654.55	697.44	477.67	531.7	568.26	1	1	1
F6R267	F6R267	F6R267	tr|F6R267|F6R267_MACMU Beta-neoendorphin-dynorphin OS=Macaca mulatta OX=9544 GN=PDYN PE=2 SV=1	PDYN	Proenkephalin-B	17	3	16.2	28.01	139570000	2	2	3	7501.5	11238	9904.9	7290	8661.2	6120.5	12260	13699	11837	8793.8	7347	22188	23785	33573	13721	14269	15283	13521	13597	17760	12068	12075	12399	13727	17104	10274	8512.4	10268	9659.3	9504.9	9987.7	8159.1	6163.6	4	4	4
F6R6D9	F6R6D9	F6R6D9	tr|F6R6D9|F6R6D9_MACMU Leucine rich repeat neuronal 1 OS=Macaca mulatta OX=9544 GN=LRRN1 PE=2 SV=1	LRRN1	Leucine rich repeat neuronal 1	16	5	6.3	80.797	179820000	2	4	5	3091.1	4250	4607.2	3611.1	5078.1	4318.9	5231.4	6051.8	5217.2	5771.8	3720.9	27910	29201	27953	30568	31892	24544	27641	30254	23419	32927	30203	18137	21068	20595	26457	24938	15979	21340	22994	17191	19248	17825	2	2	2
F6R6M6;F6R6K2	F6R6M6;F6R6K2	F6R6K2	tr|F6R6M6|F6R6M6_MACMU Carbohydrate sulfotransferase 15 OS=Macaca mulatta OX=9544 GN=CHST15 PE=4 SV=1;tr|F6R6K2|F6R6K2_MACMU Carbohydrate sulfotransferase 15 OS=Macaca mulatta OX=9544 GN=CHST15 PE=4 SV=1	CHST15	Sulfotransferase	16	4	5.9	64.865	127490000	3	4	3	8718	11901	10253	8661	9856.2	8745.2	9371.5	12439	9886.6	9812.2	8481.4	18864	20358	20817	20886	25013	23926	18638	21755	20387	26358	22565	11141	13060	13449	13861	13433	11442	10230	12103	10195	12112	10565	4	4	4
F6R7Q5;F6R7P5	F6R7Q5;F6R7P5	F6R7Q5	tr|F6R7Q5|F6R7Q5_MACMU Cathepsin H OS=Macaca mulatta OX=9544 GN=CTSH PE=3 SV=2;tr|F6R7P5|F6R7P5_MACMU Cathepsin H OS=Macaca mulatta OX=9544 GN=CTSH PE=3 SV=1	CTSH	Cathepsin H	19	2	6.4	36.587	312180000	2	2	2	13237	17715	16262	13443	15830	16228	24712	28816	23080	14654	13573	26576	22663	24051	34970	36261	36985	19986	23063	27178	32921	32066	29941	33923	32873	58560	47236	44808	32669	37792	36197	35764	35383	5	5	5
F6R9A9	F6R9A9	F6R9A9	tr|F6R9A9|F6R9A9_MACMU Bone morphogenetic protein 3 OS=Macaca mulatta OX=9544 GN=BMP3 PE=3 SV=1	BMP3	Bone morphogenetic protein 3	4	1	1.9	53.577	5118600	1	1	0	0	0	0	0	0	0	0	0	0	0	0	1845.1	1589.9	1689.9	1349.7	1972.7	1998.1	1883.4	1909.1	2320.6	2386.5	1905.7	0	0	0	0	0	0	0	0	0	0	0	0	0	0
F6R9K4;A0A1D5RAL3;A0A1D5RJ71;A0A1D5Q0B0	F6R9K4;A0A1D5RAL3;A0A1D5RJ71;A0A1D5Q0B0	F6R9K4	tr|F6R9K4|F6R9K4_MACMU Beta-1,4 N-acetylgalactosaminyltransferase OS=Macaca mulatta OX=9544 GN=B4GALNT1 PE=3 SV=2;tr|A0A1D5RAL3|A0A1D5RAL3_MACMU Beta-1,4-N-acetyl-galactosaminyltransferase 1 OS=Macaca mulatta OX=9544 GN=B4GALNT1 PE=4 SV=1;tr|A0A1D5RJ71|A0A	B4GALNT1	Beta-1,4 N-acetylgalactosaminyltransferase	21	7	13.9	58.841	89144000	3	5	6	1259.3	1785.3	1672.8	869.76	1584.1	1722.4	1231.6	1893.7	1727.5	1759.2	1312.4	5448.5	6501	7439.4	6597.1	8409.8	7501.8	5295.9	5906.4	6512.9	7079.5	7045.7	4518	6406	6616.2	6641.8	6544.2	6639.4	4864.2	5663.3	6326.1	5680.5	5205.1	2	2	1
F6RAA1;F6RAB9	F6RAA1;F6RAB9	F6RAA1	tr|F6RAA1|F6RAA1_MACMU Chromogranin A OS=Macaca mulatta OX=9544 GN=CHGA PE=4 SV=2;tr|F6RAB9|F6RAB9_MACMU Chromogranin A OS=Macaca mulatta OX=9544 GN=CHGA PE=4 SV=2	CHGA	Chromogranin A	275	27	52.4	50.731	22028000000	18	25	24	123560	189380	179130	102230	122580	96901	209130	255680	251120	176610	179140	585260	838700	1333200	319810	348830	363300	264990	322550	420570	418040	414620	317620	398360	505460	217940	215190	231950	202520	194640	198800	209150	206010	57	58	58
F6RB51	F6RB51	F6RB51	tr|F6RB51|F6RB51_MACMU Cathepsin O OS=Macaca mulatta OX=9544 GN=CTSO PE=3 SV=2	CTSO	Cathepsin O	15	5	15	36.013	151310000	2	5	4	4303.1	4020.2	5454.4	1596.8	1755.4	971.1	3118.8	3866.8	2592.3	4062.3	3957.9	18075	15066	15046	19727	19384	19664	16833	18518	20798	23171	21109	4166.6	4569.3	5004.8	5098.3	4605.4	4184.5	4860.8	4762.8	4803	4952.5	4501	2	2	2
F6RBD0	F6RBD0	NaN	tr|F6RBD0|F6RBD0_MACMU Uncharacterized protein OS=Macaca mulatta OX=9544 PE=4 SV=2			6	1	8.3	14.366	731540000	1	1	1	2164.3	2706.3	2213.2	32048	32126	26374	1183.1	1672.8	1890.1	8675.3	8426.2	3062.1	2844.9	2814.5	7366.4	8107.4	7545.3	2423.9	2838.3	1871.6	4613.1	4196.1	7142.9	7455.5	6777.7	25207	22760	20134	6814.4	6877.9	7049.3	10356	9037.4	2	2	2
F6RDI1	F6RDI1	F6RDI1	tr|F6RDI1|F6RDI1_MACMU Insulin like growth factor 2 receptor OS=Macaca mulatta OX=9544 GN=IGF2R PE=4 SV=2	IGF2R	Insulin like growth factor 2 receptor	12	7	3.3	265.8	37174000	1	6	5	0	0	0	0	0	0	0	0	0	0	0	4791	5162.7	5392.9	5253.6	5866	5467.2	5099.5	4846.3	4530.6	6640.1	6269.5	2046.9	2436.8	2716.6	2919.8	3012.9	2363.3	2427.3	3011.6	2775.5	3180.2	2857.6	0	0	0
F6REP5;Q50DM8	F6REP5;Q50DM8	Q50DM8	tr|F6REP5|F6REP5_MACMU Adhesion G-protein-coupled receptor G1 OS=Macaca mulatta OX=9544 GN=ADGRG1 PE=3 SV=2;sp|Q50DM8|AGRG1_MACMU Adhesion G-protein coupled receptor G1 OS=Macaca mulatta OX=9544 GN=ADGRG1 PE=2 SV=1	GPR56	G-protein coupled receptor 56;GPR56 N-terminal fragment;GPR56 C-terminal fragment	2	2	3.9	77.27	620320	0	0	2	0	0	0	0	0	0	0	0	0	0	0	0	0	0	0	0	0	0	0	0	0	0	567.38	728.61	486.91	449.64	592.22	582.27	568.73	539.57	589.19	657.31	560.31	0	0	0
F6RF11;F7GFF0	F6RF11;F7GFF0	F7GFF0	tr|F6RF11|F6RF11_MACMU Cadherin 11 OS=Macaca mulatta OX=9544 GN=CDH11 PE=4 SV=2;tr|F7GFF0|F7GFF0_MACMU Cadherin 11 OS=Macaca mulatta OX=9544 GN=CDH11 PE=2 SV=1	CDH11	Cadherin 11	40	10	15.9	76.753	382350000	6	8	8	16273	21433	18885	17139	22101	17329	23273	26572	21311	22910	21637	27440	31592	35145	30071	31318	31811	21189	23985	26147	32039	30055	15906	19352	19519	26034	22112	21183	17609	18356	17363	18881	16849	9	9	9
F6RFN4	F6RFN4	NaN	tr|F6RFN4|F6RFN4_MACMU Uncharacterized protein OS=Macaca mulatta OX=9544 PE=4 SV=2			25	1	22.8	18.322	2314000000	2	3	2	7934	7455.4	8899.8	22478	20910	14832	8915.6	8712.2	8786.8	11724	14074	21075	16627	20288	63814	52527	51028	48019	40719	44222	38030	44459	14382	15969	16255	58384	42444	42151	38107	34967	38127	28037	30926	5	5	5
F6RFU8;F7AEV1	F6RFU8;F7AEV1	F6RFU8	tr|F6RFU8|F6RFU8_MACMU Myosin regulatory light chain 12B OS=Macaca mulatta OX=9544 GN=MYL12B PE=2 SV=1;tr|F7AEV1|F7AEV1_MACMU Uncharacterized protein OS=Macaca mulatta OX=9544 GN=MYL12A PE=4 SV=1	MYL12B;MYL12A	Myosin light chain 12B	2	1	6.4	19.779	3329700	0	1	1	0	0	0	0	0	0	0	0	0	0	0	688.22	497.14	395.31	939.26	1058.1	973.84	792.18	1164.6	1000.9	696.39	624.84	0	0	0	0	0	0	0	0	0	0	0	0	0	0
F6RHD4;F6RHB7	F6RHD4;F6RHB7	F6RHD4	tr|F6RHD4|F6RHD4_MACMU Heart development protein with EGF like domains 1 OS=Macaca mulatta OX=9544 GN=HEG1 PE=4 SV=2;tr|F6RHB7|F6RHB7_MACMU Heart development protein with EGF like domains 1 OS=Macaca mulatta OX=9544 GN=HEG1 PE=4 SV=2	HEG1	Heart development protein with EGF like domains 1	14	5	3.7	147.66	282500000	4	2	4	11267	16437	15234	12247	14204	12921	17275	17889	16600	19101	17579	16116	19653	24098	17252	17897	18674	15645	15632	19455	20029	18589	17723	18468	20461	20282	18153	17306	16031	16366	16070	16542	15769	4	4	4
F6RHG3;F7H4M5;F7FDU7;A0A1D5RDJ5;P29451;F7A8L2;F7H2R2	F6RHG3;F7H4M5;F7FDU7;A0A1D5RDJ5;P29451;F7A8L2;F7H2R2	F6RHG3	tr|F6RHG3|F6RHG3_MACMU Thioredoxin OS=Macaca mulatta OX=9544 GN=TXN PE=2 SV=1;tr|F7H4M5|F7H4M5_MACMU Thioredoxin OS=Macaca mulatta OX=9544 GN=TXN PE=4 SV=1;tr|F7FDU7|F7FDU7_MACMU Thioredoxin OS=Macaca mulatta OX=9544 PE=3 SV=1;tr|A0A1D5RDJ5|A0A1D5RDJ5_MACM	LOC716456;TXN	Thioredoxin	31	4	34.3	11.722	1283400000	2	2	4	21378	30461	27815	18408	22880	16703	31333	30690	32127	29440	27117	48431	44158	49899	82077	82151	74215	38792	37043	43599	57144	60855	52746	58218	63436	107860	99752	79897	50300	47582	51958	63902	58036	7	7	7
F6RIX6;A0A1D5QYI5;A0A1D5R876	F6RIX6;A0A1D5QYI5;A0A1D5R876	F6RIX6	tr|F6RIX6|F6RIX6_MACMU 14-3-3 protein eta OS=Macaca mulatta OX=9544 GN=YWHAH PE=2 SV=1;tr|A0A1D5QYI5|A0A1D5QYI5_MACMU Tyrosine 3-monooxygenase/tryptophan 5-monooxygenase activation protein eta OS=Macaca mulatta OX=9544 GN=YWHAH PE=3 SV=1;tr|A0A1D5R876|A0A1	YWHAH	14-3-3 protein eta	27	6	31.3	28.218	201980000	6	5	5	12703	16601	13455	13067	15967	12427	17888	17453	16109	18829	16300	17272	15667	17137	26294	27868	28984	19090	20716	21443	24235	21394	13164	12579	11871	27654	25261	21568	13455	14505	15834	15702	13291	6	6	6
F6RKW0;H9FUP0;F6RKX8	F6RKW0;H9FUP0;F6RKX8	F6RKW0	tr|F6RKW0|F6RKW0_MACMU Moesin OS=Macaca mulatta OX=9544 GN=MSN PE=4 SV=2;tr|H9FUP0|H9FUP0_MACMU Moesin OS=Macaca mulatta OX=9544 GN=MSN PE=2 SV=1;tr|F6RKX8|F6RKX8_MACMU Moesin OS=Macaca mulatta OX=9544 GN=MSN PE=4 SV=2	MSN	Moesin	98	16	28.4	67.486	927170000	11	21	19	17976	24124	18695	18068	21540	16728	26050	26129	26648	23283	20151	80935	69438	63193	144560	149480	141010	77408	96683	101520	100560	94735	73422	69550	71468	167190	144380	122560	82213	93152	96217	95461	86779	12	13	13
F6RL43;F6RL61;F6RL33;F7F0D6	F6RL43;F6RL61;F6RL33;F7F0D6	F6RL43	tr|F6RL43|F6RL43_MACMU Uncharacterized protein OS=Macaca mulatta OX=9544 PE=4 SV=2;tr|F6RL61|F6RL61_MACMU Uncharacterized protein OS=Macaca mulatta OX=9544 PE=4 SV=2;tr|F6RL33|F6RL33_MACMU Uncharacterized protein OS=Macaca mulatta OX=9544 PE=4 SV=2;tr|F7F0	IGHM	Uncharacterized protein	523	11	52.5	39.489	139390000000	14	17	17	341110	301240	316770	729090	764430	702530	376840	364540	259290	726820	704590	768050	572910	621540	2221000	2437300	2084200	1144500	1064100	877190	1308500	1282700	719080	697670	581240	2763000	2324800	2025200	1073200	1037400	984270	1115300	1054600	96	97	96
F6RM33;A0A1D5QMY4;A0A1D5R867;F6RM24;A0A1D5RJU2;A0A1D5QJ32;A0A1D5QR59;A0A1D5Q6E0	F6RM33;A0A1D5QMY4;A0A1D5R867;F6RM24;A0A1D5RJU2;A0A1D5QJ32;A0A1D5QR59	F6RM33	tr|F6RM33|F6RM33_MACMU Neural cell adhesion molecule 1 OS=Macaca mulatta OX=9544 GN=NCAM1 PE=4 SV=2;tr|A0A1D5QMY4|A0A1D5QMY4_MACMU Neural cell adhesion molecule 1 OS=Macaca mulatta OX=9544 GN=NCAM1 PE=4 SV=1;tr|A0A1D5R867|A0A1D5R867_MACMU Neural cell adhes	NCAM1	Neural cell adhesion molecule 1	18	2	24.6	93.281	1882900000	2	2	2	8142.3	10385	10247	10685	12285	14028	13716	16023	14706	14530	12199	49979	62512	73565	47722	62886	61289	47221	51223	53417	70220	63655	32259	38910	38828	47360	45378	42253	41188	41034	41094	43084	36430	2	2	2
F6RMZ5;F7FC53	F6RMZ5;F7FC53	F6RMZ5	tr|F6RMZ5|F6RMZ5_MACMU SUN domain containing ossification factor OS=Macaca mulatta OX=9544 GN=SUCO PE=4 SV=2;tr|F7FC53|F7FC53_MACMU SUN domain containing ossification factor OS=Macaca mulatta OX=9544 GN=SUCO PE=4 SV=2	SUCO	SUN domain containing ossification factor	2	2	1.7	139.24	1946000	0	2	0	0	0	0	0	0	0	0	0	0	0	0	383.04	538.56	587.83	908.31	776.18	788.56	865.4	863.4	901.48	778.49	837.86	0	0	0	0	0	0	0	0	0	0	0	0	0	0
F6RNZ2	F6RNZ2	F6RNZ2	tr|F6RNZ2|F6RNZ2_MACMU Complement component 4 binding protein alpha OS=Macaca mulatta OX=9544 GN=C4BPA PE=4 SV=2	C4BPA	Complement component 4 binding protein alpha	6	4	7	66.675	18723000	0	1	3	0	0	0	0	0	0	0	0	0	0	0	2307.5	2226.4	2292.2	17084	10686	8747.6	2585.2	2792	2463.5	4854.2	4607.1	714.29	780.33	651.6	1849.6	1214.7	1082	999.37	1260	1441.1	1244	1096.4	0	0	0
F6RQZ0	F6RQZ0	F6RQZ0	tr|F6RQZ0|F6RQZ0_MACMU Isthmin 2 OS=Macaca mulatta OX=9544 GN=ISM2 PE=4 SV=2	ISM2	Isthmin 2	2	1	2.7	55.081	2077900	0	1	1	0	0	0	0	0	0	0	0	0	0	0	0	0	0	0	0	0	0	0	0	0	0	0	0	0	0	0	0	0	0	0	0	0	0	0	0
F6RRI0;A0A1D5QNJ3	F6RRI0;A0A1D5QNJ3	F6RRI0	tr|F6RRI0|F6RRI0_MACMU DCC netrin 1 receptor OS=Macaca mulatta OX=9544 GN=DCC PE=4 SV=2;tr|A0A1D5QNJ3|A0A1D5QNJ3_MACMU DCC netrin 1 receptor OS=Macaca mulatta OX=9544 GN=DCC PE=4 SV=1	DCC	DCC netrin 1 receptor	40	15	12	158.36	579390000	7	12	12	10433	14211	12082	23989	29222	21703	19629	22958	18655	20113	19847	21780	25164	32700	22223	22619	24210	25145	22845	25567	27992	26811	14656	17097	19277	18322	15499	15483	13997	14911	16403	15252	14328	8	8	8
F6RTJ2;F7HAA5;F7HAA9	F6RTJ2;F7HAA5;F7HAA9	F6RTJ2	tr|F6RTJ2|F6RTJ2_MACMU Bone morphogenetic protein 1 precursor OS=Macaca mulatta OX=9544 GN=BMP1 PE=4 SV=2;tr|F7HAA5|F7HAA5_MACMU Metalloendopeptidase OS=Macaca mulatta OX=9544 GN=BMP1 PE=3 SV=2;tr|F7HAA9|F7HAA9_MACMU Metalloendopeptidase OS=Macaca mulatta	BMP1	Metalloendopeptidase	8	2	14.3	20.985	131770000	1	2	1	1248.6	1679.5	1524.5	1127.6	1578.7	1270.2	1964.2	2175	1890	2128.1	1805.8	12044	13160	15037	13400	14933	14127	12309	12438	13955	15951	14112	8651.6	11617	11450	12672	12236	10727	8822	9779.4	9135.9	9892.7	8936.5	2	2	2
F6RU72	F6RU72	F6RU72	tr|F6RU72|F6RU72_MACMU Dystroglycan 1 OS=Macaca mulatta OX=9544 GN=DAG1 PE=2 SV=1	DAG1	Dystroglycan 1	72	11	12.6	97.395	3228400000	4	9	11	28946	37409	37483	30707	36669	31004	39567	43878	38902	35160	32327	81177	79111	94660	108030	115790	103160	100390	93787	107860	94077	87522	76492	92206	86693	107680	98089	84377	88645	91345	93691	82479	73923	12	11	11
F6RUW5;F6RUX2;F6W932;F6W941	F6RUW5;F6RUX2;F6W932;F6W941	F6W932	tr|F6RUW5|F6RUW5_MACMU Solute carrier family 3 member 2 OS=Macaca mulatta OX=9544 GN=SLC3A2 PE=4 SV=2;tr|F6RUX2|F6RUX2_MACMU Solute carrier family 3 member 2 OS=Macaca mulatta OX=9544 GN=SLC3A2 PE=4 SV=2;tr|F6W932|F6W932_MACMU 4F2 cell-surface antigen heav	SLC3A2	Solute carrier family 3 member 2	30	7	13	58.019	216890000	4	6	5	5831.8	7682.3	6982.8	6041.8	7618.6	4464.5	7466.8	9253.7	7438.5	7731.8	7282.2	17465	17806	20950	14842	17069	15630	16041	16177	18557	18678	17383	16848	20602	22652	18225	16114	15182	16928	17223	17119	16979	16005	2	2	2
F6RV29;F7H2F2;F6RV48	F6RV29;F7H2F2;F6RV48	F6RV29	tr|F6RV29|F6RV29_MACMU Ectonucleoside triphosphate diphosphohydrolase 6 (putative) OS=Macaca mulatta OX=9544 GN=ENTPD6 PE=3 SV=2;tr|F7H2F2|F7H2F2_MACMU Ectonucleoside triphosphate diphosphohydrolase 6 (putative) OS=Macaca mulatta OX=9544 GN=ENTPD6 PE=3 SV=	ENTPD6	Alpha-1,4 glucan phosphorylase	1	1	2.8	51.237	358470	0	0	1	0	0	0	0	0	0	0	0	0	0	0	0	0	0	0	0	0	0	0	0	0	0	0	0	0	0	0	0	0	0	0	0	0	0	0	0
F7HK11;F6RV78	F7HK11;F6RV78	F7HK11	tr|F7HK11|F7HK11_MACMU Alpha-1,4 glucan phosphorylase OS=Macaca mulatta OX=9544 GN=PYGB PE=3 SV=2;tr|F6RV78|F6RV78_MACMU Alpha-1,4 glucan phosphorylase OS=Macaca mulatta OX=9544 GN=PYGB PE=2 SV=2	PYGB	Alpha-1,4 glucan phosphorylase	2	1	1.5	94.909	1489900	0	1	1	0	0	0	0	0	0	0	0	0	0	0	0	0	0	0	0	0	0	0	0	0	0	0	0	0	0	0	0	0	0	0	0	0	0	0	0
F6RVK6;A0A1D5Q4S6;F7FGC5;F7FGD1;A0A1D5Q745;A0A1D5RBE6;A0A1D5QW26	F6RVK6;A0A1D5Q4S6;F7FGC5;F7FGD1;A0A1D5Q745;A0A1D5RBE6	F7FGD1	tr|F6RVK6|F6RVK6_MACMU Neutral alpha-glucosidase AB precursor OS=Macaca mulatta OX=9544 GN=GANAB PE=3 SV=2;tr|A0A1D5Q4S6|A0A1D5Q4S6_MACMU Neutral alpha-glucosidase AB precursor OS=Macaca mulatta OX=9544 GN=GANAB PE=3 SV=1;tr|F7FGC5|F7FGC5_MACMU Neutral alp	GANAB	Glucosidase II alpha subunit	35	12	13.7	107.79	268440000	5	9	9	5800.1	7105	7612.9	4476.3	5379.3	4619.9	9760.7	10028	9593.7	7822.6	8481.3	22318	22324	26097	16409	19067	18532	14684	17493	21055	21702	19341	16354	19253	17002	18919	17990	15610	15717	17003	17464	16993	14732	4	4	4
F6RXB4	F6RXB4	F6RXB4	tr|F6RXB4|F6RXB4_MACMU Chromogranin B OS=Macaca mulatta OX=9544 GN=CHGB PE=4 SV=1	CHGB	Chromogranin B	852	66	61.4	78.469	104080000000	54	62	59	726240	1043900	898200	558130	635340	546310	749290	888330	761510	680750	636110	1614500	1540000	1800300	1045600	1161500	1182700	917620	984070	1150700	1309900	1228400	1140700	1530000	1612200	893840	799100	821290	815590	817650	765650	901940	833420	192	199	199
F6S0N0	F6S0N0	F6S0N0	tr|F6S0N0|F6S0N0_MACMU Phosphatidylethanolamine binding protein 4 OS=Macaca mulatta OX=9544 GN=PEBP4 PE=4 SV=2	PEBP4	Phosphatidylethanolamine binding protein 4	29	4	29.4	22.421	421070000	4	4	4	4462.6	6814.8	6246.1	6901	7879.5	4675.4	6000	7089.8	6145.8	4969.9	4717.7	9728.5	10506	10671	19038	20596	16208	23261	19812	23541	14403	13642	7916.5	8864.6	7187	17828	15686	11700	18081	16700	16653	9262.7	7358.9	6	6	7
F7GJP4;F6S118	F7GJP4;F6S118	F7GJP4	tr|F7GJP4|F7GJP4_MACMU ADAM metallopeptidase domain 28 OS=Macaca mulatta OX=9544 GN=ADAM28 PE=4 SV=2;tr|F6S118|F6S118_MACMU ADAM metallopeptidase domain 28 OS=Macaca mulatta OX=9544 GN=ADAM28 PE=4 SV=2	ADAM28	ADAM metallopeptidase domain 28	5	1	2.1	86.006	14210000	1	1	1	1987	1714.6	1451.9	1951.5	1689.4	1742.9	4370.1	4263.5	3167.6	2417.9	2478.5	1696.8	1818.8	2396.7	1466.9	1023	1314	1674.7	1847.8	1856.7	1853.3	1901	4067.1	3867.6	3983.4	3150.9	2405.7	2584.1	3912.9	3786.6	3835.7	3271.7	3296.6	1	1	1
F6S1S2;F7GXR9;F7C506	F6S1S2;F7GXR9;F7C506	F6S1S2	tr|F6S1S2|F6S1S2_MACMU Uncharacterized protein OS=Macaca mulatta OX=9544 PE=4 SV=2;tr|F7GXR9|F7GXR9_MACMU Uncharacterized protein OS=Macaca mulatta OX=9544 PE=4 SV=2;tr|F7C506|F7C506_MACMU Uncharacterized protein OS=Macaca mulatta OX=9544 PE=4 SV=2	LOC708249	Ig-like domain-containing protein	23	2	16.7	13.179	1942600000	1	2	2	6426.6	7145.3	7469.6	20564	20539	14954	8640.8	7997	6941.6	27794	29077	34095	27823	32780	208460	218360	200620	68849	60856	52509	91870	92641	22007	21799	21077	161050	136860	116340	42229	40137	35952	50188	48295	2	2	2
F6S1W0	F6S1W0	F6S1W0	tr|F6S1W0|F6S1W0_MACMU Protocadherin gamma subfamily C, 5 OS=Macaca mulatta OX=9544 GN=PCDHGC5 PE=4 SV=1	LOC702071	Protocadherin gamma subfamily B, 5	7	2	2.1	102.07	49681000	2	2	2	1487.8	2152.7	1973.3	2128.7	2751.7	2108.4	2678.6	3190.2	3502.8	3318	2693.6	5050.9	7241	9812.2	3437.3	3707.9	4223.1	2915.3	3027.4	3038.5	5267.6	4499	4717	5942.6	6132.1	5125.8	5408.1	5092.7	4232	4135.5	4608.8	4994.5	4655.5	2	2	2
F6S1Y6	F6S1Y6	NaN	tr|F6S1Y6|F6S1Y6_MACMU Protocadherin gamma subfamily C, 5 OS=Macaca mulatta OX=9544 GN=PCDHGC5 PE=2 SV=1	LOC702071		25	7	7.7	100.95	199530000	4	6	5	6106.4	8893.6	6744.1	7472.3	7872.2	5757.8	9738.5	10559	9394	7995.8	8197.7	29448	30982	35399	27037	28694	28521	24983	26518	29395	32083	30087	16255	19758	18939	19582	17205	16020	17924	18419	17887	18307	17590	6	6	6
F6S245;A0A1D5QL10;A0A1D5QG29;A0A1D5QAP5	F6S245	F6S245	tr|F6S245|F6S245_MACMU Exostosin-like 2 OS=Macaca mulatta OX=9544 GN=EXTL2 PE=4 SV=2	EXTL2	Exostosin like glycosyltransferase 2	35	6	20.8	38.148	758360000	1	5	6	1039.3	1454.8	1379.8	1528.1	1091.1	1378.4	1376.4	1589.6	1652.8	1341.5	1351.8	45190	46561	56542	56941	68360	60645	59291	53295	61139	53735	52615	36036	41571	43086	74633	65533	55556	53947	51953	55648	43490	38997	1	1	1
F6S264;F6VQ88	F6S264;F6VQ88	F6S264	tr|F6S264|F6S264_MACMU MAM domain containing glycosylphosphatidylinositol anchor 1 OS=Macaca mulatta OX=9544 GN=MDGA1 PE=4 SV=2;tr|F6VQ88|F6VQ88_MACMU MAM domain containing glycosylphosphatidylinositol anchor 1 OS=Macaca mulatta OX=9544 GN=MDGA1 PE=4 SV=2	MDGA1	MAM domain containing glycosylphosphatidylinositol anchor 1	7	3	4.1	105.04	12432000	1	3	3	335.52	299.4	501.88	285.98	266.15	474.23	331.96	380.82	582.92	551.53	359.69	2955.4	2498.9	2860.9	2715.7	2629.1	2832.3	2710.7	2720.7	2821.3	3435	2919.6	1309.1	1868.6	1388.6	1923.4	1594.9	1817.7	1879.3	1813.9	1533.8	1404.5	1348.4	1	1	1
F6S2X3;F7GVH3	F6S2X3	F6S2X3	tr|F6S2X3|F6S2X3_MACMU AHNAK nucleoprotein OS=Macaca mulatta OX=9544 GN=AHNAK PE=4 SV=2	LOC719658	AHNAK nucleoprotein	42	14	9.6	597.39	198270000	8	12	9	9281	13838	10533	9351.1	16833	7891.6	19212	15391	28320	13285	11368	33082	27675	23704	43046	50348	41353	28544	33479	33338	33585	31860	19076	17512	19207	33728	30057	24069	21266	21937	24099	23719	21504	7	8	8
F6S3E9;H9H3W3;A0A1D5R0P8;F6TK89;A0A1D5QGB2;F7BRS0;F6Q4G9;F7FG84;A0A1D5QS76	F6S3E9;H9H3W3;A0A1D5R0P8;F6TK89;A0A1D5QGB2;F7BRS0	H9H3W3	tr|F6S3E9|F6S3E9_MACMU Ferritin OS=Macaca mulatta OX=9544 GN=FTH1 PE=2 SV=2;tr|H9H3W3|H9H3W3_MACMU Ferritin OS=Macaca mulatta OX=9544 PE=3 SV=2;tr|A0A1D5R0P8|A0A1D5R0P8_MACMU Ferritin OS=Macaca mulatta OX=9544 GN=FTH1 PE=3 SV=1;tr|F6TK89|F6TK89_MACMU Ferri	LOC707011;LOC699053	Ferritin	20	5	27.9	21.285	80135000	4	4	4	1059.5	1829.6	1611.6	910.09	1364.9	856.63	1522.5	2233.4	1720.4	1717.9	1455.3	8789	7872.8	7854.6	12237	11922	10726	8930	8838	8755	10808	9159.1	3300.2	3311.9	3523.4	7013.3	5538.7	4663.6	4158.5	4227.6	4711.3	4241.1	3811.4	3	3	3
F7HLD9;F6S443;A0A1D5RHP6	F7HLD9;F6S443	F7HLD9	tr|F7HLD9|F7HLD9_MACMU RAB11A, member RAS oncogene family OS=Macaca mulatta OX=9544 GN=RAB11A PE=2 SV=1;tr|F6S443|F6S443_MACMU Ras-related protein Rab-11B OS=Macaca mulatta OX=9544 GN=RAB11B PE=4 SV=2	RAB11A;RAB11B	RAB11A, member RAS onco family	8	4	17.6	24.393	9955100	1	2	3	0	0	0	0	0	0	0	0	0	0	0	1655.1	1532.6	1265.1	1851.5	2604	1711.6	1673	2172.2	2433	1736.4	2000.7	1221.9	1179.2	1172.9	2203.1	2195.5	1140.9	1207.7	1592.9	1523.2	1353.4	1244.2	0	0	0
F6S5J5;H9Z3B8;F6Y7M3	F6S5J5;H9Z3B8;F6Y7M3	H9Z3B8	tr|F6S5J5|F6S5J5_MACMU Antioxidant 1 copper chaperone OS=Macaca mulatta OX=9544 GN=ATOX1 PE=4 SV=2;tr|H9Z3B8|H9Z3B8_MACMU Antioxidant 1 copper chaperone OS=Macaca mulatta OX=9544 GN=ATOX1 PE=2 SV=1;tr|F6Y7M3|F6Y7M3_MACMU Antioxidant 1 copper chaperone OS=M	LOC712361;ATOX1;LOC712464	Antioxidant 1 copper chaperone	9	2	14.8	6.7619	106670000	2	1	2	13650	22444	16226	14490	9962.4	8479	16024	16003	13482	13797	12435	16696	15705	20181	15606	16679	16497	9209.3	11348	12997	14763	14147	10089	10997	11810	13778	11591	8821.9	8627.4	6555.3	7762.7	7554.7	8110.2	3	3	3
F6S885;F6S1X7;F6S868;CON__P17697	F6S885;F6S1X7;F6S868	F6S885	tr|F6S885|F6S885_MACMU Clusterin OS=Macaca mulatta OX=9544 GN=CLU PE=3 SV=2;tr|F6S1X7|F6S1X7_MACMU Clusterin OS=Macaca mulatta OX=9544 GN=CLU PE=3 SV=2;tr|F6S868|F6S868_MACMU Clusterin OS=Macaca mulatta OX=9544 GN=CLU PE=3 SV=2	CLU	Clusterin	754	28	49.6	51.993	188930000000	22	26	27	566040	694390	619170	433950	503740	402080	640410	746340	591970	553070	494300	1372300	1318000	1373400	1048800	1039600	1061400	872500	962820	973790	1348000	1198900	1518000	1577200	1598400	1198300	1057000	1044400	991500	1036900	920490	1297500	1225500	141	142	141
F6S8N3	F6S8N3	NaN	tr|F6S8N3|F6S8N3_MACMU Leucine-rich repeat-containing protein 12 OS=Macaca mulatta OX=9544 GN=SLITRK1 PE=2 SV=1	SLITRK1		19	6	6.5	77.752	254140000	2	5	5	9806.7	14856	12903	13889	17813	14894	20148	26235	23303	22905	21290	6754	9400.8	14413	5943.2	6822.9	6003.2	5780.8	6017.5	7099.2	8238.4	7939.5	23481	28680	30030	26203	27811	24777	20840	22069	21198	27178	24692	2	2	2
F6S8W9	F6S8W9	F6S8W9	tr|F6S8W9|F6S8W9_MACMU Cathepsin Z OS=Macaca mulatta OX=9544 GN=CTSZ PE=3 SV=2	CTSZ	Cathepsin X	30	7	22.1	32.558	877530000	5	5	4	21881	27625	25669	24920	27804	21696	33239	38542	30219	28138	24592	48194	40881	44233	94637	90861	95298	82089	82970	100620	84251	79891	36544	40250	38921	88301	73741	66177	68604	75430	73283	56518	52667	7	7	7
F6SAR5;A0A1D5Q399	F6SAR5;A0A1D5Q399	NaN	tr|F6SAR5|F6SAR5_MACMU Uncharacterized protein OS=Macaca mulatta OX=9544 PE=3 SV=2;tr|A0A1D5Q399|A0A1D5Q399_MACMU Uncharacterized protein OS=Macaca mulatta OX=9544 GN=FABP5 PE=3 SV=1			10	3	13.3	16.111	96652000	2	1	3	8871.4	11454	10701	3093.1	6699	2906.9	6822.2	7798.7	24074	8747.9	8438.8	6875.7	5809.9	4390.7	14979	30586	14662	5237.3	6873.2	5738.8	9839.9	8524.6	1797.1	2009.6	2599	7392.4	6527.1	5393.8	2131.7	1756.8	2263.5	3243.7	2624.1	2	2	2
F6SD23;P02653	F6SD23;P02653	F6SD23	tr|F6SD23|F6SD23_MACMU Apolipoprotein A-II OS=Macaca mulatta OX=9544 GN=APOA2 PE=4 SV=2;sp|P02653|APOA2_MACMU Apolipoprotein A-II OS=Macaca mulatta OX=9544 GN=APOA2 PE=1 SV=3	APOA2	Apolipoprotein A-II;Truncated apolipoprotein A-II	29	4	18.6	12.843	1224700000	4	4	4	15518	17717	13788	6479.4	6503.1	4250.1	9809.3	6864	4606.3	4609.4	4725.5	114500	83452	99386	46203	36817	41715	76073	71007	79141	50334	51312	77051	68486	86425	35228	27880	29506	55084	52915	47470	27602	27595	4	4	4
F6SE05;A0A1D5R1R0;A0A1D5Q8Z0	F6SE05	F6SE05	tr|F6SE05|F6SE05_MACMU alpha-1,2-Mannosidase OS=Macaca mulatta OX=9544 GN=MAN1C1 PE=2 SV=2	MAN1C1	alpha-1,2-Mannosidase	30	12	23.2	70.927	548520000	6	7	8	23613	30611	28104	21844	25044	18583	34499	43565	31619	29542	26708	55363	48821	56206	62665	64977	63476	55598	57361	60911	70137	64579	33963	38521	34342	50213	43596	36481	37408	39502	40250	39346	36498	5	6	6
F6SEN6;F6U0C8	F6SEN6	F6SEN6	tr|F6SEN6|F6SEN6_MACMU Alpha-1-antitrypsin OS=Macaca mulatta OX=9544 GN=SERPINA1 PE=2 SV=1	SERPINA1	Alpha-1-antitrypsin	705	26	46.7	46.699	241740000000	21	24	25	857610	1044300	952030	1713100	1832400	1396100	1051300	1122600	864230	1257000	1208500	1336600	1137100	1214300	1836600	1632200	1572400	2373400	2289000	2037200	1925500	1788200	916500	954610	884500	1713000	1343700	1205800	1768300	1737700	1590900	1239600	1137900	165	165	164
F6SFP9;A0A1D5R285;A0A1D5RDK9;F7G164	F6SFP9;A0A1D5R285;A0A1D5RDK9;F7G164	F6SFP9	tr|F6SFP9|F6SFP9_MACMU D-aminoacyl-tRNA deacylase OS=Macaca mulatta OX=9544 GN=DTD1 PE=2 SV=1;tr|A0A1D5R285|A0A1D5R285_MACMU D-aminoacyl-tRNA deacylase OS=Macaca mulatta OX=9544 GN=DTD1 PE=3 SV=1;tr|A0A1D5RDK9|A0A1D5RDK9_MACMU D-aminoacyl-tRNA deacylase OS	DTD1	D-tyrosyl-tRNA(Tyr) deacylase	2	2	11	23.409	11911000	1	0	1	2890.7	4394.3	3268.1	2933.7	3467.2	2236.9	4161	4929.8	3978.7	3759.9	3238.1	0	0	0	0	0	0	0	0	0	0	0	2995.5	3340.5	3460	3165.5	2966.5	3229.8	3210.3	3343.3	2470.2	3395.5	2768.9	1	1	1
F6SFZ4	F6SFZ4	F6SFZ4	tr|F6SFZ4|F6SFZ4_MACMU Phosphoglycerate kinase OS=Macaca mulatta OX=9544 GN=PGK1 PE=3 SV=2	PGK1	Phosphoglycerate kinase	4	0	19.5	41.46	15795000	0	2	2	0	0	0	0	0	0	0	0	0	0	0	862.1	1226.3	801.48	7000.5	7880.9	6042.1	4851.3	4692.3	5085.9	2111.9	1931.7	0	0	0	806.82	445.1	406.66	312.21	448.4	454.18	0	0	0	0	0
F6SGK2;F6SG12;F6WJ32;A0A1D5R0E9	F6SGK2;F6SG12;F6WJ32;A0A1D5R0E9	F6SGK2	tr|F6SGK2|F6SGK2_MACMU ADAM metallopeptidase domain 9 OS=Macaca mulatta OX=9544 GN=ADAM9 PE=4 SV=2;tr|F6SG12|F6SG12_MACMU ADAM metallopeptidase domain 9 OS=Macaca mulatta OX=9544 GN=ADAM9 PE=4 SV=2;tr|F6WJ32|F6WJ32_MACMU ADAM metallopeptidase domain 9 OS=M	ADAM9	ADAM metallopeptidase domain 9	8	2	2.6	75.567	89439000	1	2	1	3842.9	4790.7	4444.5	2378.3	2769.4	2199.4	3733.4	4117.9	3018.7	4751	3905.1	8734.5	8054.6	9725.3	4395	4338.5	4913.1	2684.1	4406	4049.7	8689.7	8605.3	3837.9	4560.4	4382.3	4906.6	4102.4	4486.6	3724.6	4336.6	4048	3650.9	3466.3	1	1	1
F6SG43	F6SG43	F6SG43	tr|F6SG43|F6SG43_MACMU Kininogen 1 OS=Macaca mulatta OX=9544 GN=KNG1 PE=4 SV=1	KNG1	Kininogen 1	15	3	25.2	72.05	450570000	2	3	3	1152.7	1101.1	831.27	2936.5	2933.4	2245.7	1527	1445.9	1050.3	1252.8	1280.9	14799	10489	11796	21935	17593	16355	22762	19999	17297	18572	17969	21311	20431	17404	38740	30454	27667	36771	34328	28783	26670	24969	2	2	2
F6SGH4	F6SGH4	F6SGH4	tr|F6SGH4|F6SGH4_MACMU Cadherin EGF LAG seven-pass G-type receptor 2 OS=Macaca mulatta OX=9544 GN=CELSR2 PE=3 SV=2	CELSR2	Cadherin EGF LAG seven-pass G-type receptor 2	3	2	0.9	302.06	18197000	0	1	2	0	0	0	0	0	0	0	0	0	0	0	223.6	446.21	520.42	659.87	449.4	622.11	205.51	403.28	622.21	465.6	492.94	3028.9	3515.6	3858.1	2176.6	2377.9	2452.3	1929.8	2151.3	2156.9	1943.8	1675.5	0	0	0
F6SH47;F6SH68	F6SH47;F6SH68	F6SH47	tr|F6SH47|F6SH47_MACMU Plexin domain containing 2 OS=Macaca mulatta OX=9544 GN=PLXDC2 PE=4 SV=2;tr|F6SH68|F6SH68_MACMU Plexin domain containing 2 OS=Macaca mulatta OX=9544 GN=PLXDC2 PE=4 SV=1	PLXDC2	Plexin domain containing 2	43	7	14.7	56.767	2216500000	4	6	7	10237	14058	14218	11247	13697	11924	18090	21871	16108	16180	13696	71442	75005	78230	75772	83048	76091	71129	73277	77658	81334	76308	73544	87380	80894	89496	78440	69398	69700	74268	71527	72195	65449	4	6	5
F7HM21;F6SHG6	F7HM21;F6SHG6	F7HM21	tr|F7HM21|F7HM21_MACMU Coagulation factor X precursor OS=Macaca mulatta OX=9544 GN=F10 PE=2 SV=2;tr|F6SHG6|F6SHG6_MACMU Coagulation factor X precursor OS=Macaca mulatta OX=9544 GN=F10 PE=3 SV=2	F10	Coagulation factor X	31	7	16.4	54.889	397540000	5	6	7	10898	12642	12589	15961	15439	14024	12800	15420	10991	13618	12236	46177	39360	40601	53433	52497	53565	47127	47194	47880	58547	55017	36834	44068	38960	63289	52719	45452	46760	44964	41466	41616	39954	6	6	6
F6SJ00;F6SJ08	F6SJ00	F6SJ00	tr|F6SJ00|F6SJ00_MACMU MIA family member 3, ER export factor OS=Macaca mulatta OX=9544 GN=MIA3 PE=4 SV=2	MIA3	MIA SH3 domain ER export factor 3	17	5	3.5	212.87	55573000	3	4	5	825.65	1206.5	1017.9	901.14	1234	775.4	1060.4	1442.1	1125	932.41	904.88	4547.6	4807.8	5922.9	5423.1	4905.5	5173	4500.2	4814	5364.3	5661.9	5455.1	5464.2	7143.7	6240.9	7356.2	7432.2	6396.8	6452.4	6875.8	5909.7	7082.1	6020.1	1	1	1
F6SL92	F6SL92	F6SL92	tr|F6SL92|F6SL92_MACMU Alpha-1-antichymotrypsin precursor OS=Macaca mulatta OX=9544 GN=SERPINA3 PE=3 SV=2	SERPINA3	Serpin family A member 3	310	17	33	50.877	32193000000	16	17	16	231760	319060	309160	277490	322410	295690	435820	542130	398570	363460	335650	410000	426050	485250	466850	495820	552540	548130	614860	605520	581600	539890	437170	489310	469740	558840	532520	523570	617920	745880	685120	554190	514840	56	58	58
F6SLV6;F7F2N7	F6SLV6;F7F2N7	F6SLV6	tr|F6SLV6|F6SLV6_MACMU Annexin OS=Macaca mulatta OX=9544 GN=ANXA7 PE=2 SV=1;tr|F7F2N7|F7F2N7_MACMU Annexin OS=Macaca mulatta OX=9544 GN=ANXA7 PE=2 SV=2	ANXA7	Annexin	4	2	4.3	50.279	3740200	1	2	1	309.5	341.92	425.88	301.46	578.27	278.5	593.81	602.01	835.97	391.62	216.61	795.02	806.68	676.75	1314.4	1219	657	1102.8	1318.8	1272.8	1186.8	1045.1	528.79	366.94	335.48	413.42	585.04	435.12	395.79	658.38	684.85	364.66	359.07	1	1	1
F6SM78;A0A1D5R5L0;F7EC35;F6SM55	F6SM78;A0A1D5R5L0;F7EC35	F6SM78	tr|F6SM78|F6SM78_MACMU Multiple inositol-polyphosphate phosphatase 1 OS=Macaca mulatta OX=9544 GN=MINPP1 PE=3 SV=1;tr|A0A1D5R5L0|A0A1D5R5L0_MACMU Multiple inositol-polyphosphate phosphatase 1 OS=Macaca mulatta OX=9544 GN=MINPP1 PE=3 SV=1;tr|F7EC35|F7EC35_M	MINPP1	Multiple inositol polyphosphate phosphatase 1	34	7	12.3	55.092	363240000	6	7	6	26798	34023	31739	30270	36247	29555	41057	49236	40594	34592	32658	28286	29174	32836	29766	32119	31665	27359	28126	31296	34482	33532	22554	27937	25917	37097	32501	30808	30776	29859	31496	26526	25977	10	10	10
F6SMQ4	F6SMQ4	F6SMQ4	tr|F6SMQ4|F6SMQ4_MACMU Dimethylarginine dimethylaminohydrolase 2 OS=Macaca mulatta OX=9544 GN=DDAH2 PE=2 SV=1	DDAH2	Dimethylargininase	13	3	15.4	29.716	32363000	2	3	3	1257.3	1911	1814.5	991.11	1384.5	1054.3	1967.9	1871	1520.1	1470	1780.7	7075.2	6393.9	5512.4	9663.6	10513	9065.6	4508.4	4981.4	5611.4	7391.6	6069.9	4568.2	5306.2	5696.7	9770.3	8562.4	8623.7	4020.5	4799	5141.1	5383.5	5182.9	3	3	3
F6SPJ4;F6YPA5;A0A1D5R942	F6SPJ4;F6YPA5;A0A1D5R942	NaN	tr|F6SPJ4|F6SPJ4_MACMU Protein FAM49B OS=Macaca mulatta OX=9544 GN=FAM49B PE=4 SV=1;tr|F6YPA5|F6YPA5_MACMU Protein FAM49B OS=Macaca mulatta OX=9544 GN=FAM49B PE=4 SV=2;tr|A0A1D5R942|A0A1D5R942_MACMU Protein FAM49B OS=Macaca mulatta OX=9544 GN=FAM49B PE=4 S	FAM49B		11	5	18.1	35.643	45008000	1	4	4	0	0	0	0	0	0	0	0	0	0	0	6397.6	5324.1	5640.6	8194.2	7962.7	8765.1	5425.3	6663.8	6103.7	7529.3	7007.9	1490.3	1291	1233.2	2558.7	1930.5	2108.1	1076.8	1376.7	1122.6	1335	1095	0	0	0
F6SPY0;F6SPV7	F6SPY0;F6SPV7	F6SPY0	tr|F6SPY0|F6SPY0_MACMU Glutathione S-transferase omega-1 isoform 1 OS=Macaca mulatta OX=9544 GN=GSTO1 PE=2 SV=1;tr|F6SPV7|F6SPV7_MACMU Uncharacterized protein OS=Macaca mulatta OX=9544 GN=GSTO1 PE=4 SV=2	GSTO1	Glutathione S-transferase omega	8	3	12.4	27.623	12946000	2	2	2	703.31	968.96	572.57	1018.8	1258.4	783.16	1594	1546.1	1754.3	1276.9	1155.7	2184.1	1964.9	2271.2	2265.5	2645.3	2472.7	1832.5	1935.6	2085.6	2255.3	2068.9	2060.3	2158.1	2624.6	2823.8	2497.1	2202	1956.7	1863.4	1894.8	1670.3	2032.3	1	1	1
F6SQA6	F6SQA6	F6SQA6	tr|F6SQA6|F6SQA6_MACMU Platelet-activating factor acetylhydrolase OS=Macaca mulatta OX=9544 GN=PLA2G7 PE=4 SV=1	PLA2G7	Platelet-activating factor acetylhydrolase	14	3	6.4	49.624	110730000	2	2	3	4922.9	8049.7	6632.3	6309.1	6324.3	7179.5	7528.1	9181	7483.1	7832.4	6905.6	4647.1	5660.1	6978.3	3606.4	5096.1	5536.7	3861.1	4020.6	4591.2	5259.6	4344.2	14177	17236	19590	13829	12019	13019	12926	12588	12275	14173	14246	2	2	2
F6SRX2	F6SRX2	F6SRX2	tr|F6SRX2|F6SRX2_MACMU Gastrin releasing peptide OS=Macaca mulatta OX=9544 GN=GRP PE=4 SV=2	GRP	Gastrin-releasing peptide	3	2	13.3	14.824	12722000	0	1	2	0	0	0	0	0	0	0	0	0	0	0	1500.3	1530.1	2309	931.33	1019.1	1397.6	971.26	931.81	1246.1	1455.2	866.91	1968.4	2647.7	2939.8	1629.4	2356.6	2169.2	1623.8	1700.7	1832.2	1960.3	1740.9	0	0	0
F6SS58	F6SS58	F6SS58	tr|F6SS58|F6SS58_MACMU ER-Golgi intermediate compartment 53 kDa protein OS=Macaca mulatta OX=9544 GN=LMAN1 PE=2 SV=1	LMAN1	Lectin, mannose binding 1	23	10	19.8	57.357	333030000	3	5	8	6442.6	7583.1	6623.2	4972	4457.4	3227.6	5743.2	6782.1	4894.3	7845.2	7255.2	22325	22803	20282	32243	32324	32453	21842	21172	23907	26921	25293	17521	18706	17513	23242	21931	21037	16987	16783	16175	19330	16415	2	2	2
F6SSN2	F6SSN2	F6SSN2	tr|F6SSN2|F6SSN2_MACMU Cache domain containing 1 OS=Macaca mulatta OX=9544 GN=CACHD1 PE=4 SV=2	CACHD1	Cache domain containing 1	22	8	6.7	142.2	61498000	4	6	6	4245.5	5508.3	5352.9	4134.7	4573.6	4440.6	5678.2	6180.9	5147.5	4482.3	4674.2	13334	13629	8765	14981	16389	10334	12673	13621	10013	15682	15428	4572.4	4995.5	5416.6	6513.1	6383.4	3465.9	5499.7	5757.4	3910.4	4854.2	4259.4	3	3	3
F6SSW9;CON__Q3ZBS7	F6SSW9	F6SSW9	tr|F6SSW9|F6SSW9_MACMU Vitronectin OS=Macaca mulatta OX=9544 GN=VTN PE=4 SV=2	VTN	Vitronectin	123	11	27	51.004	8194200000	9	9	10	46625	57626	52103	101260	101820	75563	69867	75665	60686	65358	58225	120190	92018	88606	140030	119200	118100	194620	179180	168390	166930	159060	103460	111630	101150	162820	133940	113960	195040	179000	163410	142450	129030	21	23	24
F6SW75	F6SW75	F6SW75	tr|F6SW75|F6SW75_MACMU Mannan binding lectin serine peptidase 2 OS=Macaca mulatta OX=9544 GN=MASP2 PE=3 SV=1	LOC722714	MBL associated serine protease 2	25	5	8.7	75.554	165340000	5	4	5	3788.4	4582	3699.5	8676.5	8618.2	6635.8	6019.7	4935.5	4531.8	5327.5	5302.1	7203.9	6298.5	6332	14679	12393	11049	14359	13412	11398	12757	11137	4288	4769.3	4200.9	10545	8068.4	7299	7210.3	7837.9	7417.7	6940.8	6053	6	5	6
F6SWQ5	F6SWQ5	A0A5F7ZP38	tr|F6SWQ5|F6SWQ5_MACMU Immunoglobulin lambda variable 9-49 OS=Macaca mulatta OX=9544 GN=IGLV9-49 PE=4 SV=2	IGLV9-49	Immunoglobulin lambda variable 9-49	12	2	22	12.821	998120000	2	3	3	2833.9	3996.5	3080.6	5708.3	5814.2	4492.1	4021.5	4282	3124.7	5605.8	4628.3	11836	9056.4	9497.5	24614	23457	24000	19255	17747	14361	17259	16582	54528	56839	50260	115450	91053	83031	68634	67881	59020	62692	59194	1	1	1
F6SWU6	F6SWU6	NaN	tr|F6SWU6|F6SWU6_MACMU Uncharacterized protein OS=Macaca mulatta OX=9544 PE=4 SV=2	IGLV7-46		17	0	19.4	13.858	235390000	1	1	1	13167	14685	12453	19686	20860	16246	4772.5	4523.8	3661.2	11896	11843	42132	33721	33454	30714	23609	24442	29366	27870	21061	35234	35455	29497	30463	25345	27653	20835	19353	24707	23526	21011	23949	22711	6	6	6
F6SWZ6	F6SWZ6	F6SWZ6	tr|F6SWZ6|F6SWZ6_MACMU Growth arrest specific 6 OS=Macaca mulatta OX=9544 GN=GAS6 PE=4 SV=2	GAS6	Growth arrest specific 6	51	8	16.1	56.032	710870000	7	6	8	32321	42823	38331	30940	32155	28258	55531	61121	45284	38252	38973	42088	39497	41352	48776	51010	46932	38848	40785	44305	50508	46755	49475	58836	50641	67345	58154	54339	48630	50066	47241	54286	49630	13	13	12
F6SYC5;F7BVV0	F6SYC5;F7BVV0	F7BVV0	tr|F6SYC5|F6SYC5_MACMU Fucosyltransferase 8 OS=Macaca mulatta OX=9544 GN=FUT8 PE=4 SV=1;tr|F7BVV0|F7BVV0_MACMU Alpha-(1,6)-fucosyltransferase OS=Macaca mulatta OX=9544 GN=FUT8 PE=2 SV=1	FUT8	Alpha-(1,6)-fucosyltransferase	2	2	7.1	35.783	2251700	0	1	1	0	0	0	0	0	0	0	0	0	0	0	901.9	1024.7	1329.2	1462.7	1273.7	1121.5	1343.7	1228.3	942.33	1409.9	1139.1	245.03	307.85	375.57	406.64	180.32	194.65	392.09	404.25	344.38	386.33	331.02	0	0	0
F6SYK0;F6SYJ3;A0A1D5RFE4;A0A1D5Q5G3;F7HRC7	F6SYK0;F6SYJ3;A0A1D5RFE4;A0A1D5Q5G3	F6SYK0	tr|F6SYK0|F6SYK0_MACMU Fructose-bisphosphate aldolase OS=Macaca mulatta OX=9544 GN=ALDOA PE=3 SV=1;tr|F6SYJ3|F6SYJ3_MACMU Fructose-bisphosphate aldolase OS=Macaca mulatta OX=9544 GN=ALDOA PE=3 SV=1;tr|A0A1D5RFE4|A0A1D5RFE4_MACMU Fructose-bisphosphate aldol	ALDOA	Fructose-bisphosphate aldolase	100	16	42	38.631	2580600000	8	13	16	37824	52058	47703	39348	43903	35610	60624	60090	77313	58382	50337	109130	113760	145070	135130	150590	141760	98193	101990	115310	129840	115840	127240	146690	155150	209480	195000	179100	141630	151400	146110	153900	137480	18	18	18
F6SZT2	F6SZT2	F6SZT2	tr|F6SZT2|F6SZT2_MACMU KH domain containing 3 like, subcortical maternal complex member OS=Macaca mulatta OX=9544 GN=KHDC3L PE=4 SV=1	KHDC3L	KH domain-containing protein 3	10	1	4.4	23.336	265510000	1	1	1	5758	9849.2	7228.5	3963.7	5307.3	2572.3	6068.8	6039.6	6358.7	5263.8	5319.1	31866	32274	48910	24679	23110	28317	23489	22923	29963	25821	26827	25480	36175	46669	19475	17907	20172	19735	19592	18489	20420	19841	2	2	2
F6T094	F6T094	F6T094	tr|F6T094|F6T094_MACMU Lipopolysaccharide binding protein OS=Macaca mulatta OX=9544 GN=LBP PE=4 SV=2	LBP	Lipopolysaccharide-binding protein	4	1	1.9	53.233	20801000	0	1	1	0	0	0	0	0	0	0	0	0	0	0	457.26	486.01	516.76	877.95	1464.6	1810.5	1137.8	1377.6	1253.4	1491.1	1446.7	1584.1	2745.2	1945.7	3160.4	4036.8	5851.6	2213.6	3985.2	4047.4	3357.3	3551.6	0	0	0
F6T3R7	F6T3R7	F6T3R7	tr|F6T3R7|F6T3R7_MACMU N(4)-(beta-N-acetylglucosaminyl)-L-asparaginase precursor OS=Macaca mulatta OX=9544 GN=AGA PE=4 SV=2	AGA	Aspartylglucosaminidase	17	6	16.3	37.094	604860000	4	4	5	15959	22248	18066	13922	18952	15593	22195	25804	19907	20521	17708	32847	34580	33990	34025	35582	35729	25338	26972	28407	38669	33317	26153	29901	27586	32616	29506	27453	21598	22289	24125	25103	22822	4	4	4
F7GRK2;F6UY89;F6T3S2	F7GRK2;F6UY89;F6T3S2	F7GRK2	tr|F7GRK2|F7GRK2_MACMU Protocadherin beta 4 OS=Macaca mulatta OX=9544 GN=PCDHB4 PE=4 SV=2;tr|F6UY89|F6UY89_MACMU Uncharacterized protein OS=Macaca mulatta OX=9544 GN=PCDHB15 PE=4 SV=1;tr|F6T3S2|F6T3S2_MACMU Protocadherin gamma subfamily C, 5 OS=Macaca mula	PCDHB2;PCDHB15;LOC702071	Protocadherin beta 4	3	1	1.8	62.136	12122000	0	1	1	0	0	0	0	0	0	0	0	0	0	0	0	0	0	0	0	0	0	0	0	0	0	2099.9	2500.9	3060.1	3598.6	3660.1	3554	4567.2	4164.6	3986.3	3799.8	3112.3	0	0	0
F6T581	F6T581	H9EU02	tr|F6T581|F6T581_MACMU Spondin-1 precursor OS=Macaca mulatta OX=9544 GN=SPON1 PE=4 SV=2	SPON1	Spondin-1	34	7	11.6	77.09	514100000	6	7	5	12163	18398	14522	12272	16326	14210	17257	22269	17679	16098	14262	44318	46715	40332	57941	65500	61589	42052	43822	47444	62850	57930	43044	45634	51246	58067	52510	48752	38256	41803	40850	49574	43118	8	8	8
F6T717;A0A1D5QZU0	F6T717;A0A1D5QZU0	F6T717	tr|F6T717|F6T717_MACMU TYRO3 protein tyrosine kinase OS=Macaca mulatta OX=9544 GN=TYRO3 PE=3 SV=2;tr|A0A1D5QZU0|A0A1D5QZU0_MACMU TYRO3 protein tyrosine kinase OS=Macaca mulatta OX=9544 GN=TYRO3 PE=4 SV=1	TYRO3	Receptor protein-tyrosine kinase	10	2	3	92.426	291020000	2	2	2	3887.3	5949.6	4567	4317.5	5523.9	4553.4	5412.9	6348	6487.5	6329.9	5857.2	26547	28193	36549	22465	24314	25671	20449	20642	23821	27695	24767	22043	25165	27916	21543	18704	18367	21214	20755	19907	20211	19681	2	2	2
F6T960;F6RK76	F6T960	F6T960	tr|F6T960|F6T960_MACMU Fermitin family homolog 3 short form OS=Macaca mulatta OX=9544 GN=FERMT3 PE=2 SV=2	FERMT3	FERM domain containing kindlin 3	16	7	12.2	75.372	27346000	0	6	6	0	0	0	0	0	0	0	0	0	0	0	5294	4973.9	3809.7	11190	10511	10627	6441	8232.2	7752	8455.5	7140.5	3716.1	4021.8	2785.7	9621	8708	6919.9	5374	5703.4	6337.1	5447.7	4856.7	0	0	0
F6T9J7	F6T9J7	NaN	tr|F6T9J7|F6T9J7_MACMU Nuclear distribution C, dynein complex regulator OS=Macaca mulatta OX=9544 GN=NUDC PE=4 SV=2			7	2	8.9	36.311	18967000	0	3	2	0	0	0	0	0	0	0	0	0	0	0	3701.3	3570.7	4422.5	4208.4	5047.8	4169	2839.5	3999.6	4285.1	4692.6	4901.4	5523.4	6539.2	6698.3	8032.4	7625.8	6569.7	5344.2	6453.1	5726.3	6345.8	5982.8	0	0	0
F6T9V3	F6T9V3	F6T9V3	tr|F6T9V3|F6T9V3_MACMU TIMP metallopeptidase inhibitor 4 OS=Macaca mulatta OX=9544 GN=TIMP4 PE=4 SV=1	TIMP4	Metalloproteinase inhibitor 4	3	1	5.8	25.5	17388000	1	1	1	2016.9	2889.6	2564.9	1811.9	1897.2	1908.3	1934.6	2112.2	1789.8	1975.9	1873.2	3005.2	1735.5	1426	2574.5	2656.2	2753.1	2073.2	2085.9	2161.3	3081.7	2515.5	2097.3	2356.9	1960.1	3145.9	2589.6	2163.1	2613.6	2291.5	1807.2	2683.6	1953.4	1	1	1
F6TB74	F6TB74	A0A5F8A9W2	tr|F6TB74|F6TB74_MACMU Acid sphingomyelinase-like phosphodiesterase OS=Macaca mulatta OX=9544 GN=SMPDL3A PE=3 SV=1	SMPDL3A	Acid sphingomyelinase-like phosphodiesterase	3	2	5.5	51.312	4740800	1	1	1	0	0	0	0	0	0	0	0	0	0	0	0	0	0	0	0	0	0	0	0	0	0	237.17	210.81	293.81	157.92	230.92	247.76	401.26	655.2	265.86	371.83	389.3	0	0	0
F6TE11	F6TE11	F6TE11	tr|F6TE11|F6TE11_MACMU Mimecan preproprotein OS=Macaca mulatta OX=9544 GN=OGN PE=2 SV=1	OGN	Mimecan	198	11	25.2	34	41878000000	10	10	9	188720	245800	222200	136640	149160	114620	266510	291870	206470	141330	131140	369250	295960	263900	326190	339700	312530	333350	336420	312360	380480	351000	277600	337790	286410	377210	314050	266500	304560	318540	285360	291480	273350	42	43	43
F6TEF3	F6TEF3	F6TEF3	tr|F6TEF3|F6TEF3_MACMU Endothelin B receptor-like protein 2 OS=Macaca mulatta OX=9544 GN=GPR37L1 PE=2 SV=1	GPR37L1	Endothelin B receptor-like protein 2	24	5	9.8	52.768	392540000	5	3	4	15517	18865	18915	8735.6	9095.6	7461.3	17772	21580	15809	11511	10958	13898	10221	12691	8249.6	8499.2	9043.1	9136.7	10444	10699	8881.1	8875.9	16578	22154	32454	13180	10954	11539	14289	13757	12627	10684	10661	7	7	7
F6TGP3	F6TGP3	F6TGP3	tr|F6TGP3|F6TGP3_MACMU Discoidin, CUB and LCCL domain containing 1 OS=Macaca mulatta OX=9544 GN=DCBLD1 PE=4 SV=2	DCBLD1	Discoidin, CUB and LCCL domain containing 1	1	1	1.6	75.614	2073300	0	1	0	0	0	0	0	0	0	0	0	0	0	0	728.23	860.4	854.71	617.36	594.01	508.16	685.02	660.8	554.95	784.04	736.4	0	0	0	0	0	0	0	0	0	0	0	0	0	0
F6THA2	F6THA2	F6THA2	tr|F6THA2|F6THA2_MACMU Endothelial cell adhesion molecule OS=Macaca mulatta OX=9544 GN=ESAM PE=2 SV=1	ESAM	Endothelial cell adhesion molecule	8	2	4.6	40.946	172510000	2	2	1	20190	26609	24378	21166	27070	24601	32215	36019	33216	32195	30195	24971	25739	32534	22845	24025	22569	19324	20058	22412	27723	25820	6385.7	7401.4	7852.8	9931.3	9247.9	8374.5	6768.7	7295.5	7005.8	7403.9	7116.4	2	2	2
F6THG0	F6THG0	F6THG0	tr|F6THG0|F6THG0_MACMU Neurogranin OS=Macaca mulatta OX=9544 GN=NRGN PE=2 SV=1	NRGN	Neurogranin	6	2	19.2	7.6184	51331000	1	2	2	560.95	874.18	733.89	569.77	792.97	749.37	911.77	915.39	961.58	1109.6	1085.8	4806.1	6990.7	9747.3	3253	3900.6	4205.1	3074.8	3357	3369.5	5206.4	4183.1	4669.3	5062.7	6166.3	4633.1	4195.2	5026	3307.7	3483.7	3668.5	4639.6	4293.8	1	1	1
F6THI3	F6THI3	F6THI3	tr|F6THI3|F6THI3_MACMU Sialate O-acetylesterase isoform 1 OS=Macaca mulatta OX=9544 GN=SIAE PE=2 SV=1	SIAE	Sialic acid acetylesterase	29	8	15.3	58.464	545880000	3	6	8	17808	21291	19355	17141	21853	20725	32650	36265	29370	25816	24829	43593	36392	36405	54933	57726	55208	53565	49874	58251	61978	58073	58967	68897	62190	94392	84433	81858	82264	83664	85596	74808	65870	5	5	5
F6TIK4;F6TII3;F6X9G9;A0A1D5Q7K7;A0A1D5Q3N0;A0A1D5QU55;F6ZHA7;A0A1D5QZ28;A0A1D5QSX2;A0A1D5QKG0;F6TLY8;F7HNV8;A0A1D5Q690;A0A1D5Q1A5;A0A1D5QIG2;A0A1D5RIV2;A0A1D5QSD3;A0A1D5R975	F6TIK4;F6TII3;F6X9G9;A0A1D5Q7K7;A0A1D5Q3N0;A0A1D5QU55;F6ZHA7;A0A1D5QZ28;A0A1D5QSX2	F6TIK4	tr|F6TIK4|F6TIK4_MACMU Actin, cytoplasmic 1 OS=Macaca mulatta OX=9544 GN=ACTB PE=3 SV=1;tr|F6TII3|F6TII3_MACMU Actin gamma 1 OS=Macaca mulatta OX=9544 GN=ACTG1 PE=2 SV=2;tr|F6X9G9|F6X9G9_MACMU Uncharacterized protein OS=Macaca mulatta OX=9544 PE=3 SV=2;tr|	LOC720706	Actin beta	372	4	46.7	41.736	14681000000	13	14	18	307440	353220	337660	270200	314910	263740	367880	318960	329650	303790	241880	284390	237610	216030	367720	391050	353770	220010	299860	268080	307230	243430	341090	305000	306200	563330	501180	428550	343020	362530	373830	354180	282820	109	109	109
F6TKU8;H9EMB8;A0A1D5Q4N9	F6TKU8;H9EMB8;A0A1D5Q4N9	H9EMB8	tr|F6TKU8|F6TKU8_MACMU Nucleobindin 2 OS=Macaca mulatta OX=9544 GN=NUCB2 PE=4 SV=2;tr|H9EMB8|H9EMB8_MACMU Nucleobindin-2 OS=Macaca mulatta OX=9544 GN=NUCB2 PE=2 SV=1;tr|A0A1D5Q4N9|A0A1D5Q4N9_MACMU Nucleobindin 2 OS=Macaca mulatta OX=9544 GN=NUCB2 PE=4 SV=1	NUCB2	Nucleobindin-2	13	5	15.3	40.44	111940000	3	3	4	7807.8	9902.8	8561.4	8308	9132.7	7333.9	12225	13407	10585	10578	9647.2	14155	11733	11956	20182	18869	18127	16841	16313	17645	18838	18250	12049	13176	12875	16429	14720	14308	12646	14202	14392	13223	13123	3	3	3
F6TLR3	F6TLR3	G7MFR4	tr|F6TLR3|F6TLR3_MACMU Angiotensinogen OS=Macaca mulatta OX=9544 GN=AGT PE=3 SV=1	AGT	Angiotensinogen	319	12	22.1	53.328	112580000000	10	12	11	313200	394620	394910	267910	322730	319940	416320	462910	379890	457090	428040	525000	588550	621310	525720	558400	534460	432590	430450	478930	521330	468160	453750	561980	533150	605060	550170	484950	450760	452890	455020	419660	373870	60	60	60
F6TM14;F7H2T9;A0A1D5RDF9;F7H2T8	F6TM14;F7H2T9;A0A1D5RDF9;F7H2T8	F6TM14	tr|F6TM14|F6TM14_MACMU ARP3 actin related protein 3 homolog OS=Macaca mulatta OX=9544 GN=ACTR3 PE=3 SV=2;tr|F7H2T9|F7H2T9_MACMU ARP3 actin related protein 3 homolog B OS=Macaca mulatta OX=9544 GN=ACTR3B PE=3 SV=2;tr|A0A1D5RDF9|A0A1D5RDF9_MACMU ARP3 actin r	ACTR3;ACTR3B	Actin-related protein 3	5	2	8.2	42.003	17298000	2	1	1	381.54	464.83	125.98	565.23	412.74	382.78	385.82	494.15	481.32	227.68	355.05	0	0	0	0	0	0	0	0	0	0	0	0	0	0	0	0	0	0	0	0	0	0	1	1	1
F6TNL5;F7BTH9;A0A1D5QZE0	F6TNL5;F7BTH9;A0A1D5QZE0	F6TNL5	tr|F6TNL5|F6TNL5_MACMU Colony stimulating factor 1 receptor OS=Macaca mulatta OX=9544 GN=CSF1R PE=3 SV=2;tr|F7BTH9|F7BTH9_MACMU Colony stimulating factor 1 receptor OS=Macaca mulatta OX=9544 GN=CSF1R PE=3 SV=2;tr|A0A1D5QZE0|A0A1D5QZE0_MACMU Colony stimulat	CSF1R	Receptor protein-tyrosine kinase	19	4	4.6	108.09	579920000	2	3	3	2783.4	3884.1	3565.6	3798	4514.2	3622.6	4957.1	5020.5	4432	4378.8	3830.3	5984.9	7266.2	7115.1	7146.8	7147.9	9410.8	7954.6	6807.6	8135.4	8580.8	8969.9	21697	25293	27004	36093	32674	30312	32480	32332	34209	26971	24526	3	3	3
F6TNV9;F7DNP3;F7FF95	F6TNV9;F7DNP3	F6TNV9	tr|F6TNV9|F6TNV9_MACMU Alpha-2-macroglobulin OS=Macaca mulatta OX=9544 GN=A2M PE=4 SV=1;tr|F7DNP3|F7DNP3_MACMU Alpha-2-macroglobulin OS=Macaca mulatta OX=9544 GN=A2M PE=4 SV=2	A2M	PZP alpha-2-macroglobulin like	765	40	35.5	163.66	109380000000	46	52	50	571860	672060	679030	496190	593090	511110	946970	1031500	832670	746670	691080	1222200	1146000	1287500	1521800	1488700	1425400	1120500	1149300	1214400	1385600	1305400	1238000	1315100	1343200	1823100	1582700	1418400	1276000	1317600	1293100	1299300	1219600	165	167	168
F6TPX1	F6TPX1	F6TPX1	tr|F6TPX1|F6TPX1_MACMU Na(+)/H(+) exchange regulatory cofactor NHE-RF OS=Macaca mulatta OX=9544 GN=SLC9A3R1 PE=2 SV=1	SLC9A3R1	Na(+)/H(+) exchange regulatory cofactor NHE-RF	3	2	6.4	38.837	2049200	1	2	0	189.12	385.55	263.51	268.45	305.31	229.99	443.52	287.77	354.78	429.31	336	576.47	459.17	457.65	435.1	626.4	601.11	435.48	818.7	535.87	513.21	356.15	0	0	0	0	0	0	0	0	0	0	0	1	1	1
F6TQ14;A0A1D5R5C4	F6TQ14	F6TQ14	tr|F6TQ14|F6TQ14_MACMU Carbonic anhydrase 2 OS=Macaca mulatta OX=9544 GN=CA2 PE=4 SV=1	CA2	Carbonic anhydrase	4	3	11.9	29.266	8384600	1	3	0	0	0	0	0	0	0	0	0	0	0	0	0	0	0	0	0	0	0	0	0	0	0	0	0	0	0	0	0	0	0	0	0	0	0	0	0
F6TQJ2;F7EPK9;A0A1D5RI47	F6TQJ2;F7EPK9	F6TQJ2	tr|F6TQJ2|F6TQJ2_MACMU Cytosol aminopeptidase OS=Macaca mulatta OX=9544 GN=LAP3 PE=2 SV=1;tr|F7EPK9|F7EPK9_MACMU Leucine aminopeptidase 3 OS=Macaca mulatta OX=9544 GN=LAP3 PE=4 SV=2	LAP3	Cytosol aminopeptidase	15	7	17.1	56.208	39232000	1	4	6	1293.4	1921	1362	1597	2429.2	1652.3	2239.3	2407	2719.6	2638.8	2861	5714.2	4756.8	4024.4	8067.3	8451.6	7711.7	5825	5920	5542.4	7444.1	6225	4980.2	4447.9	3953.4	8667.5	7623.4	6127.2	4779.6	5654.2	6159.3	5244.8	4782.8	2	2	2
F7DW20;F6TQR0;F7DW08;A0A1D5R196	F7DW20;F6TQR0	F7DW20	tr|F7DW20|F7DW20_MACMU Quinoid dihydropteridine reductase OS=Macaca mulatta OX=9544 GN=QDPR PE=4 SV=1;tr|F6TQR0|F6TQR0_MACMU Quinoid dihydropteridine reductase OS=Macaca mulatta OX=9544 GN=QDPR PE=4 SV=1	QDPR	Quinoid dihydropteridine reductase	17	3	21.2	22.437	153820000	1	3	3	843.22	976.89	1236.7	1343.6	1717	1884.5	1872	2125.1	1455.8	1678.2	1462.7	4095.9	4001	4348.6	4305.2	4282.9	3702.5	3329.2	3493.5	3343.6	4140.1	4444.8	8499.4	10385	8703.1	11869	10204	10074	10366	11297	10147	8068.1	9120.1	1	1	1
F7H6X5;F6TRR1;F7H6X2;A0A1D5R187;F6TRJ3;A0A1D5RCR1;A0A1D5QPG6	F7H6X5;F6TRR1;F7H6X2;A0A1D5R187;F6TRJ3	F6TRR1	tr|F7H6X5|F7H6X5_MACMU Nucleoside diphosphate kinase OS=Macaca mulatta OX=9544 GN=NME2 PE=3 SV=1;tr|F6TRR1|F6TRR1_MACMU NME1-NME2 readthrough OS=Macaca mulatta OX=9544 GN=NME2 PE=3 SV=1;tr|F7H6X2|F7H6X2_MACMU Nucleoside diphosphate kinase OS=Macaca mulatta	707717	Nucleoside diphosphate kinase	18	4	30.9	17.284	109540000	2	4	4	1855.8	2425.9	2296.5	2513.4	2922.2	1628.2	3428.6	3094.3	5306.9	2818.7	2540.1	8793.2	8006.7	7166.3	12524	14559	10866	10084	12652	12000	10123	9675.4	10237	9735	9759.4	20227	18133	15161	15356	15231	16836	13798	12261	2	2	2
F6TRX2;F6WUI7	F6TRX2;F6WUI7	F6TRX2	tr|F6TRX2|F6TRX2_MACMU Immunoglobulin superfamily member 1 OS=Macaca mulatta OX=9544 GN=IGSF1 PE=4 SV=2;tr|F6WUI7|F6WUI7_MACMU Immunoglobulin superfamily member 1 OS=Macaca mulatta OX=9544 GN=IGSF1 PE=4 SV=2	IGSF1	Immunoglobulin superfamily member 1	24	8	6.7	148.14	176810000	3	8	5	2237.5	3156	2661	2525.1	3057.8	2911.5	4053.9	4756.7	4800.2	3488.7	3486.1	6196.8	6744.6	8863	5629.3	6485.2	6410.2	4896.8	6063.7	6693.6	7631.1	6922.2	4075.1	4811.7	4780.6	4620.4	4544.8	4696.6	4641.7	4215.7	4555.3	4495	4036.5	5	5	5
F6TS77	F6TS77	A0A1D5Q3Y9	tr|F6TS77|F6TS77_MACMU Coiled-coil domain-containing protein 90B, mitochondrial OS=Macaca mulatta OX=9544 GN=CCDC90B PE=4 SV=2	CCDC90B	Coiled-coil domain containing 90B	7	1	3.7	28.092	203300000	1	1	1	1611.6	1657.8	2050.8	2908.6	3235.1	2509.9	2185.8	2031.8	1712.9	2201.6	2311.4	42616	32159	32013	13274	12819	12411	32526	29654	22845	28297	27085	28682	27952	24000	11670	10155	8691.1	24842	24042	20915	18818	16897	1	1	1
F6ZXW5;F6TSX6;F6WNZ5;A0A1D5QE77;F6WJJ6;F7HS59;F6YVQ2;A0A1D5RCQ9	F6ZXW5;F6TSX6;F6WNZ5;A0A1D5QE77;F6WJJ6;F7HS59	I2CWU4	tr|F6ZXW5|F6ZXW5_MACMU Glyceraldehyde-3-phosphate dehydrogenase OS=Macaca mulatta OX=9544 GN=GAPDH PE=3 SV=2;tr|F6TSX6|F6TSX6_MACMU Glyceraldehyde-3-phosphate dehydrogenase OS=Macaca mulatta OX=9544 GN=GAPDH PE=3 SV=1;tr|F6WNZ5|F6WNZ5_MACMU Glyceraldehyde-	GAPDH	Glyceraldehyde-3-phosphate dehydrogenase	45	5	24.8	35.496	851220000	5	7	8	5453.4	8479.1	7039.8	6549.9	8243.8	7985.6	11617	11145	13575	8550.9	7105.7	54441	47466	40264	87427	115970	89900	68513	79041	77630	82490	72026	48592	48297	48949	98789	91299	73443	71088	80125	79154	70248	60125	6	6	6
F6TT40	F6TT40	F6TT40	tr|F6TT40|F6TT40_MACMU Heparan-sulfate 6-O-sulfotransferase OS=Macaca mulatta OX=9544 PE=3 SV=2	LOC698535	Heparan-sulfate 6-O-sulfotransferase	10	3	11.4	28.401	133860000	1	2	3	0	0	0	0	0	0	0	0	0	0	0	8130.4	12713	19004	7051	8336.4	8189.9	5999.3	6027.8	6222	8711.1	8656.8	7888.9	10128	10460	6706.4	7670	7509.8	5163.6	5567.8	5453.7	6962	6728.8	0	0	0
F7BML8;F6TVB2;H9EMI1;F6TUX4	F7BML8;F6TVB2;H9EMI1;F6TUX4	F6TVB2	tr|F7BML8|F7BML8_MACMU Calcium/calmodulin dependent protein kinase II alpha OS=Macaca mulatta OX=9544 GN=CAMK2A PE=3 SV=2;tr|F6TVB2|F6TVB2_MACMU Calcium/calmodulin dependent protein kinase II alpha OS=Macaca mulatta OX=9544 GN=CAMK2A PE=3 SV=2;tr|H9EMI1|H9	CAMK2A	Calcium/calmodulin-dependent protein kinase	3	1	4.7	54.805	7819800	0	1	1	0	0	0	0	0	0	0	0	0	0	0	612.29	924.5	1267.2	986.19	906.18	812.93	1048.6	980.37	1059.4	867.83	682.91	919.29	1045.4	1192	1134.4	1163.1	1536.8	1065.1	1150.5	1000.6	1209.6	1097.1	0	0	0
F6TVL9;F7HI21	F6TVL9;F7HI21	F7HI21	tr|F6TVL9|F6TVL9_MACMU 40S ribosomal protein S14 OS=Macaca mulatta OX=9544 GN=RPS14 PE=2 SV=1;tr|F7HI21|F7HI21_MACMU Uncharacterized protein OS=Macaca mulatta OX=9544 GN=RPS14 PE=3 SV=1	RPS14	40S ribosomal protein S14	4	1	8.6	16.273	4180900	1	1	1	162.54	362.35	221.58	382.44	513.46	255.87	372.09	229.23	2536.4	197.48	233.45	405.27	359.8	311.51	441.93	668	428.2	213.57	515.92	663.42	299.64	363.38	247.44	0	195.66	294.31	377.75	134.35	212.95	323.59	383.21	214.86	257.49	1	1	1
F6TW24	F6TW24	F6TW24	tr|F6TW24|F6TW24_MACMU Beta-galactoside alpha-2,6-sialyltransferase 1 isoform a OS=Macaca mulatta OX=9544 GN=ST6GAL1 PE=2 SV=1	ST6GAL1	Beta-galactoside alpha-2,6-sialyltransferase 1 isoform a	3	1	2.5	46.69	5037200	1	1	1	0	0	0	0	0	0	0	0	0	0	0	657.49	737.59	534.58	1235.6	1301.5	1180.5	901.71	1138	947.29	1146.4	945.93	0	0	0	0	0	0	0	0	0	0	0	0	0	0
F6TX08	F6TX08	F6TX08	tr|F6TX08|F6TX08_MACMU C-C motif chemokine ligand 24 OS=Macaca mulatta OX=9544 GN=CCL24 PE=4 SV=1	CCL24	C-C motif chemokine ligand 24	3	2	16	13.097	30274000	0	0	2	0	0	0	0	0	0	0	0	0	0	0	0	0	0	0	0	0	0	0	0	0	0	9472.6	9975.9	11599	22101	20246	20863	11773	13494	11607	14438	13625	0	0	0
F6TY23;F6TY46;F6TY05	F6TY23;F6TY46;F6TY05	F6TY23	tr|F6TY23|F6TY23_MACMU Adhesion G protein-coupled receptor E5 OS=Macaca mulatta OX=9544 GN=ADGRE5 PE=3 SV=2;tr|F6TY46|F6TY46_MACMU Adhesion G protein-coupled receptor E5 OS=Macaca mulatta OX=9544 GN=ADGRE5 PE=3 SV=2;tr|F6TY05|F6TY05_MACMU Adhesion G protei	CD97	Adhesion G protein-coupled receptor E5	4	1	2.8	83.753	407810000	1	2	1	0	0	0	0	0	0	0	0	0	0	0	8314.5	8323	7234.4	10946	11346	9949.4	8796	10524	10625	9849.2	8958.1	0	0	0	0	0	0	0	0	0	0	0	0	0	0
F7EH39;F7EH50;F6U3S4;F7EH69	F7EH39;F7EH50;F6U3S4;F7EH69	F7EH50	tr|F7EH39|F7EH39_MACMU Anthrax toxin receptor 2 OS=Macaca mulatta OX=9544 GN=ANTXR2 PE=4 SV=2;tr|F7EH50|F7EH50_MACMU Anthrax toxin receptor 2 OS=Macaca mulatta OX=9544 GN=ANTXR2 PE=4 SV=2;tr|F6U3S4|F6U3S4_MACMU Anthrax toxin receptor 2 OS=Macaca mulatta OX	ANTXR2	Anthrax toxin receptor	3	2	6.9	34.341	7611100	0	1	2	0	0	0	0	0	0	0	0	0	0	0	0	0	0	0	0	0	0	0	0	0	0	0	0	0	0	0	0	0	0	0	0	0	0	0	0
F6U3X2;G7MPY1;A0A1D5R0P0	F6U3X2;G7MPY1;A0A1D5R0P0	G7MPY1	tr|F6U3X2|F6U3X2_MACMU EPH receptor A7 OS=Macaca mulatta OX=9544 GN=EPHA7 PE=4 SV=2;tr|G7MPY1|G7MPY1_MACMU EPH receptor A7 OS=Macaca mulatta OX=9544 GN=EPHA7 PE=3 SV=1;tr|A0A1D5R0P0|A0A1D5R0P0_MACMU EPH receptor A7 OS=Macaca mulatta OX=9544 GN=EPHA7 PE=4 S	LOC707295;EGK_15174	Receptor protein-tyrosine kinase	19	3	7.3	69.385	94293000	3	3	3	10466	13517	11987	10119	12293	10323	14299	15619	13676	12423	12087	13090	16724	17869	15656	16575	14754	9955.3	11508	11903	17758	16327	3235.5	4066.2	3948	5078.4	3886.7	3715.5	3114.2	3523	2965.8	3564.2	3273.6	6	6	6
F6U5Q9	F6U5Q9	F6U5Q9	tr|F6U5Q9|F6U5Q9_MACMU Complement C8 alpha chain OS=Macaca mulatta OX=9544 GN=C8A PE=4 SV=2	C8A	Complement C8 alpha chain	45	11	19.3	65.421	1091000000	8	8	6	38091	48087	42455	75427	81990	70448	62541	62664	49950	64401	58434	67948	50142	51284	75789	69901	65755	124030	118710	103640	91103	85130	46986	49445	46193	74057	62072	57300	100200	96264	90238	66301	58575	11	11	11
F6U683;P61277	F6U683	F6U683	tr|F6U683|F6U683_MACMU Cathepsin V OS=Macaca mulatta OX=9544 GN=CTSV PE=3 SV=2	CTSV	Cathepsin V	3	2	7.8	37.245	5049800	1	1	1	413.88	526.62	608.67	330.88	338.37	99.398	348.51	331.22	358.26	158.8	580.94	0	0	0	0	0	0	0	0	0	0	0	266.89	316.64	293.17	312.34	220.95	237.3	385.53	302.6	472.82	295.08	291.23	1	1	1
F7HRD5;H9FTR9;F6U868;F7HT55;F7DLA3;F6XM83;F7B0G2;F7HT04;F6TWB7;F7HC96;F7HC92;Q28521	F7HRD5;H9FTR9;F6U868;F7HT55;F7DLA3;F6XM83;F7B0G2;F7HT04;F6TWB7;F7HC96;F7HC92;Q28521	F7HRD5	tr|F7HRD5|F7HRD5_MACMU Heterogeneous nuclear ribonucleoprotein A1 OS=Macaca mulatta OX=9544 GN=LOC711588 PE=4 SV=1;tr|H9FTR9|H9FTR9_MACMU Heterogeneous nuclear ribonucleoprotein A1 isoform a OS=Macaca mulatta OX=9544 GN=HNRNPA1 PE=2 SV=1;tr|F6U868|F6U868_M	HNRNPA1;HNRNPA1L2;HNRPA1	Heterogeneous nuclear ribonucleoprotein A1;Heterogeneous nuclear ribonucleoprotein A1, N-terminally processed	6	2	11.6	29.386	9624800	1	1	2	2019.4	1532.3	1544.3	1546.3	1732	1433.6	998.66	831.36	875.94	576.22	209.08	3133.1	2808.9	2148.3	4371.8	4982.1	3820.2	3786.6	3900	3514.6	3549.1	2523.7	4906.2	4194.5	3545.3	9171.5	8278.3	6058.6	5342.5	5167.3	5923.7	4424.4	4990.6	2	2	2
F6U8V6	F6U8V6	NaN	tr|F6U8V6|F6U8V6_MACMU Galectin OS=Macaca mulatta OX=9544 PE=4 SV=1	LGALS7	Galectin	14	4	32.4	15.119	213400000	4	3	1	2523.2	5095.2	4015.5	5549.5	48002	6526.9	5060.5	3447	133060	5770.2	3564.4	581.68	319.05	310.41	1464.3	8185.4	728.92	1047.6	2136.3	792.55	939.71	986.46	453.3	410.99	2027.7	1119.7	763.56	395.12	492	432.15	1409.8	979.61	759.54	4	5	6
F6UA63;F7HM15;F7HJJ8;F7F210;F6UA54;F7HNV4;F7HM18;A0A1D5Q6R6;A0A1D5QK62	F6UA63;F7HM15;F7HJJ8;F7F210;F6UA54;F7HNV4;F7HM18;A0A1D5Q6R6;A0A1D5QK62	F6UA63	tr|F6UA63|F6UA63_MACMU Actin, gamma 2, smooth muscle, enteric OS=Macaca mulatta OX=9544 GN=ACTG2 PE=3 SV=1;tr|F7HM15|F7HM15_MACMU Actin, alpha 1, skeletal muscle OS=Macaca mulatta OX=9544 GN=ACTA1 PE=3 SV=1;tr|F7HJJ8|F7HJJ8_MACMU Actin, aortic smooth muscl	ACTG2;ACTC1;LOC100427250	Actin gamma 2, smooth muscle	13	1	29.8	41.876	368920000	1	1	1	1797	2908.9	2264.4	2848.2	4247	3672.2	4713.7	4476.9	4740.7	3247.5	2887.1	6361.7	5739.6	5191.9	13208	14348	13169	10008	10767	10892	8068.9	7357.8	6937.5	5457.9	5498.7	23468	19331	13752	11103	12926	14230	8162.5	6689.9	2	2	2
F6UC36;F6SSM0	F6UC36;F6SSM0	F6SSM0	tr|F6UC36|F6UC36_MACMU Non-POU domain containing octamer binding OS=Macaca mulatta OX=9544 GN=NONO PE=4 SV=2;tr|F6SSM0|F6SSM0_MACMU Splicing factor proline and glutamine rich OS=Macaca mulatta OX=9544 GN=SFPQ PE=4 SV=2	NONO;SFPQ	Splicing factor proline and glutamine rich	4	2	4.2	43.866	9748100	1	2	1	462.23	523.44	376.63	565.43	1143	675.61	802.92	636.1	2091.2	702	866.51	1070	919.48	813.27	1284.4	1575.5	1014.9	814.87	1491.3	1857.2	1146.2	1074.2	1902.8	1693.9	1673.4	2211.5	1999.9	1641.1	1677.2	2320.8	2412.5	1927.8	1563.5	1	1	1
F6UCJ0;A0A1D5QJB0	F6UCJ0	F6UCJ0	tr|F6UCJ0|F6UCJ0_MACMU Hexosyltransferase OS=Macaca mulatta OX=9544 GN=B3GALNT1 PE=2 SV=1	B3GALNT1	Hexosyltransferase	12	3	10	39.487	45560000	1	2	3	1255.8	1497.1	1299.1	941.7	1636.1	1086.4	1139.4	1470.9	1649.4	1640.4	1109.7	6870.7	7724	10188	5752.9	5685.9	5687.5	5555.9	6294.9	6822.7	7717.2	7011.4	2372.8	3342.1	3612.4	2944.6	2677.2	1729.2	2410.1	2368.6	1774.2	1769.6	1930.5	2	2	2
F6UD55	F6UD55	F6UD55	tr|F6UD55|F6UD55_MACMU Glycoprotein integral membrane 1 OS=Macaca mulatta OX=9544 GN=GINM1 PE=4 SV=1	GINM1	Glycoprotein integral membrane 1	3	1	3	36.732	5576700	1	1	1	1071.3	1705.2	1278.7	1461.3	1880.8	944.73	1145.6	1599.6	1796.4	1416.5	1115.7	1691.2	1601.1	1670.6	2249.9	1696.9	1598.6	2009.3	2297.5	2129.7	2310.3	2388.5	1721.1	1948.4	1909.9	2218	2108.3	1542.9	1872.2	2152.2	1612.5	1564.1	1704.3	1	1	1
F6UDG5	F6UDG5	F6UDG5	tr|F6UDG5|F6UDG5_MACMU Cerebellin 4 precursor OS=Macaca mulatta OX=9544 GN=CBLN4 PE=2 SV=1	CBLN4	Cerebellin-4	6	2	13.9	21.907	92996000	2	2	1	0	0	0	0	0	0	0	0	0	0	0	7662.9	9939.1	12897	7624.1	7668.6	7155.7	6008.1	7457.7	6513.3	7719.4	8146.8	0	0	0	0	0	0	0	0	0	0	0	0	0	0
F6UFR3	F6UFR3	A0A1D5RJS7	tr|F6UFR3|F6UFR3_MACMU Uncharacterized protein OS=Macaca mulatta OX=9544 PE=3 SV=2	ACYP2	Acylphosphatase	5	1	26.5	9.3314	22868000	1	1	1	0	0	0	0	0	0	0	0	0	0	0	3488.1	4044.5	4243.8	3813.3	4036	4379.5	3679.8	3678.8	3898.3	4182.7	4069.1	5064.8	5431.6	5262.6	6687.8	5783.6	5582.8	5266.3	5529.7	5364.6	5887.4	5019.7	0	0	0
F7GN53;F6UGT9;A0A1D5QUH6;F7HH64	F7GN53;F6UGT9;A0A1D5QUH6;F7HH64	F7GN53	tr|F7GN53|F7GN53_MACMU Protein S100 OS=Macaca mulatta OX=9544 GN=S100A11 PE=2 SV=1;tr|F6UGT9|F6UGT9_MACMU Protein S100 OS=Macaca mulatta OX=9544 GN=LOC717080 PE=3 SV=1;tr|A0A1D5QUH6|A0A1D5QUH6_MACMU Protein S100 OS=Macaca mulatta OX=9544 GN=LOC694178 PE=3	LOC717324;S100A11;LOC100425829	Protein S100	6	2	17.1	11.766	78953000	1	1	2	1508.1	1934.7	1809.4	1009.4	1584	958.32	2253.5	2132.8	5442.3	1518.6	1033.2	16707	12026	8406.6	15321	31719	12919	8109	11314	12275	10823	9346.7	14168	10815	11902	21612	17451	13894	9956.3	11810	12871	10392	8876.2	1	1	1
F6UHI1;F6UHH3	F6UHI1	F6UHI1	tr|F6UHI1|F6UHI1_MACMU Fibulin 2 OS=Macaca mulatta OX=9544 GN=FBLN2 PE=4 SV=2	FBLN2	Fibulin 2	30	7	6	131.26	648670000	7	5	4	12640	17712	14389	20603	23790	20688	23081	27819	19689	16399	15328	44726	45292	41714	48993	58525	55081	53541	50506	55164	63975	60746	31355	36739	34825	45154	41250	34964	40823	40434	37940	39139	34457	5	5	5
F6UKQ5	F6UKQ5	F6UKQ5	tr|F6UKQ5|F6UKQ5_MACMU Elastin microfibril interfacer 2 OS=Macaca mulatta OX=9544 GN=EMILIN2 PE=4 SV=2	EMILIN2	Elastin microfibril interfacer 2	21	9	9.1	115.81	160330000	2	7	6	13962	20904	18173	17471	19923	14491	18339	20706	17390	19136	17226	20383	18769	23527	22388	23226	21849	20708	21336	23439	23048	22807	17210	19926	20095	23977	20864	20766	20954	21053	20679	18696	17855	3	3	3
F6ULJ2;G7MXB1	F6ULJ2;G7MXB1	F6ULJ2	tr|F6ULJ2|F6ULJ2_MACMU Gliomedin OS=Macaca mulatta OX=9544 GN=GLDN PE=4 SV=2;tr|G7MXB1|G7MXB1_MACMU Gliomedin OS=Macaca mulatta OX=9544 GN=GLDN PE=4 SV=1	GLDN;EGK_17492	Gliomedin	7	2	4.4	46.284	11284000	1	2	2	828.74	852.84	882.65	758.47	1003.2	1002.3	1127.9	1005.6	1135.6	956.74	828.68	3519.9	3993	3911.9	4328.9	4829.9	4835.5	5512.8	5607.7	6336.3	5217.1	4258.7	2756.3	3753.8	3272.6	4443.8	3786.8	2960.7	4724.5	4944.6	4795.4	3269.6	3435	1	1	1
F6ULL5	F6ULL5	F6ULL5	tr|F6ULL5|F6ULL5_MACMU Arginase OS=Macaca mulatta OX=9544 GN=ARG1 PE=3 SV=1	ARG1	Arginase	4	2	6.8	34.668	8520000	1	2	0	0	0	0	0	0	0	0	0	0	0	0	457.6	592.03	563.65	714.73	1956.3	589.15	1424.8	589.16	1027.1	999.94	597.4	0	0	0	0	0	0	0	0	0	0	0	0	0	0
F6UM69;A0A1D5QD27;CON__P17690	F6UM69;A0A1D5QD27	F6UM69	tr|F6UM69|F6UM69_MACMU Uncharacterized protein OS=Macaca mulatta OX=9544 GN=APOH PE=4 SV=2;tr|A0A1D5QD27|A0A1D5QD27_MACMU Uncharacterized protein OS=Macaca mulatta OX=9544 PE=4 SV=1	APOH	Beta-2-glycoprotein 1	38	7	19	37.403	5502900000	6	4	7	29194	35950	33101	51971	55445	44799	44258	47102	36550	39788	36639	37605	28067	27615	35172	33536	31723	42180	37845	36947	39965	38932	61290	66188	57524	89569	73361	67286	82101	83036	74692	68213	67911	11	11	11
F6UN10	F6UN10	F6UN10	tr|F6UN10|F6UN10_MACMU Neudesin neurotrophic factor OS=Macaca mulatta OX=9544 GN=NENF PE=3 SV=1	NENF	Neudesin neurotrophic factor	17	5	32	18.729	71631000	2	3	4	4137.4	5767.2	5508.9	4400.2	5283.2	3981.2	8123.6	8790.6	7250	6081.3	5633.6	6148.3	6277.3	6629.9	6162.9	6632.8	6987.6	6107.8	5730.7	6865.2	8450.7	8237.4	6926.4	8220.3	8079	8328.4	7588.4	6841.2	6936.5	7502.6	7534.1	6974.9	7026.9	3	3	3
F6UNE0	F6UNE0	F6UNE0	tr|F6UNE0|F6UNE0_MACMU Uncharacterized protein OS=Macaca mulatta OX=9544 PE=4 SV=2		Ig-like domain-containing protein	2	1	7.7	15.429	44948000	0	1	1	0	0	0	0	0	0	0	0	0	0	0	6367.7	5766.8	4822.2	9045.1	8423.2	8284.2	12825	11120	9796.4	10726	10876	2556.5	3576.7	2177.8	4061.8	3835.1	2771.6	6104.5	5809.9	5596.2	4057	3468.7	0	0	0
F6UQB6	F6UQB6	F6UQB6	tr|F6UQB6|F6UQB6_MACMU Heme-binding protein 1 OS=Macaca mulatta OX=9544 GN=HEBP1 PE=2 SV=1	HEBP1	Heme-binding protein 1	4	2	11.1	21.085	11153000	0	2	1	0	0	0	0	0	0	0	0	0	0	0	4251.5	3068.3	3311.6	5877.3	6969.5	5762.5	2660.3	3684.3	3297.3	4513.4	4839.1	847.76	729.69	801.75	2182.1	1891.7	1572.1	693.25	856.31	881.2	1052.5	903.63	0	0	0
[truncated: 786 more rows]
[truncated: 30 more columns]

## Sheet: 2-Analysis
					Average log2 fold changes		Students Ttest p-value with permutation based FDR correction						Quantifications per group			log2 fold changes (Vehicle/Baseline average)				log2 fold changes (1 mpk/Baseline average)			log2 fold changes (3 mpk/Baseline average)		log2 Int ratio (A_vehicle/pool)			log2 Int ratio (B_vehicle/pool)			log2 Int ratio (C_vehicle/pool)			log2 Int ratio (D_vehicle/pool)			log2 Int ratio (A_1mpk/pool)			log2 Int ratio (B_1mpk/pool)			log2 Int ratio (C_1mpk/pool)			log2 Int ratio (A_3mpk/pool)			log2 Int ratio (A_3mpk/pool)
[truncated: 1,539 more rows]
[truncated: 2 more columns]
